# Supplementary material for: Testing novel facial recognition technology to identify dogs during vaccination campaigns
Source: Sci Rep. 2023 Dec 12;13:22025. doi: 10.1038/s41598-023-49522-2 (PMC10716125; doi:10.1038/s41598-023-49522-2)
Supplement: Supplementary file 1 — Supplementary Information 1. [file 41598_2023_49522_MOESM1_ESM.xlsx]

## Sheet: validation_vaxday
Supplementary Table S2. Data for dogs photographed and registered in the facial recognition application on the Vaccination Day
Pet file id	pet id	registration number	no registration number reason	reg number manual	Delivery strategy type	Dog's name	Dog image link	image coords	bad image	bad image human	processed image	date processed	gender	primary color	primary color 2	secondary color	pregnant	age	age months	microchip	Microchip image link	visible scars	Scar image link	notes	latitude	longitude	deceased	verified by	date verified	date vaccinated	added by	date added	date uploaded	old file	Household file id	Subvillage	Village	Ward	LGA	excluded	exclusion_reason
88e9a8b7-0fd7-4306-a23f-da2f090897ed	8cf67d46-a56a-48ac-9a01-92bb4a15b0b4	5X8H-HSQV	None		Central Point - Village	Rambo	pets/2020-11-16/38401812-d2e5-4e88-9158-c194dd21f6ab.jpg	342.00,240.00,194.00,230.00,273.00,350.00	FALSE	TRUE	TRUE	2020-11-18 22:10:27.819883+00:00	Male	Brown	None	None	FALSE	4	0	999000000000000	microchips/2020-11-16/7f27f40f-6434-411e-b789-c74d4f01d1c9.jpg	None			-1.88344	34.732	FALSE	None		2020-11-16 06:19:31+00:00	matiko	2020-11-16 06:19:31+00:00	2020-11-16 14:39:33.446396+00:00	FALSE	140787d9-be74-4edb-9ba4-920c1d72a219	Majengo	Rwamchanga	Manchira	Serengeti	yes	bad image human
b7b34f1a-673d-440c-8863-a1c483a79b17	494d7ee4-66f7-4856-915e-213ce6081798	WKCB-24WM	None		Central Point - Village	Difenda	pets/2020-11-14/74419454-a805-4c95-96ba-5212ef5b9128.jpg	344.00,206.00,196.00,207.00,279.00,382.00	FALSE	FALSE	TRUE	2020-11-18 23:59:36.186285+00:00	Male	Brown	None	None	FALSE	4	0	999000000000000	microchips/2020-11-14/d2a806cf-f42f-4d97-9522-d6cc09cbf9a3.jpg	None			-1.88355	34.7321	FALSE	None		2020-11-16 06:22:56+00:00	matiko	2020-11-16 06:22:56+00:00	2020-11-16 14:39:31.118542+00:00	FALSE	5f7cc48c-aa37-4427-b055-fe10ec78490d	Majengo	Rwamchanga	Manchira	Serengeti	no
c384bfc3-4a5c-48c1-86d4-2202a24adc5f	245a43a0-972b-4cac-bdc3-7c3bff79fe5c	Q6BB-QJNJ	None		Central Point - Village	Fire	pets/2020-11-16/1f0c634d-c67f-42a3-b308-5674772537fd.jpg	286.00,176.00,167.00,185.00,209.00,312.00	FALSE	FALSE	TRUE	2020-11-17 23:59:51.278838+00:00	Female	Brown	None	None	FALSE	4	0	999000000000000	microchips/2020-11-16/1be12193-9ec7-4c65-af2b-ef5cfc7eeb48.jpg	None			-1.88342	34.7321	FALSE	None		2020-11-16 06:25:41+00:00	matiko	2020-11-16 06:25:41+00:00	2020-11-16 14:39:28.539269+00:00	FALSE	9b4290e7-e219-457a-96b2-1be5468de604	Majengo	Rwamchanga	Manchira	Serengeti	no
6920005b-7d71-46f5-ba52-154f084b177c	2bce7c54-93d0-4598-8cd3-aa5b60be300d	CS5B-K639	None		Central Point - Village	Simba	pets/2020-11-14/88038898-fa22-435e-9c92-bac57d652906.jpg	340.00,210.00,175.00,189.00,258.00,366.00	FALSE	FALSE	TRUE	2020-11-19 00:43:13.456853+00:00	Male	Brown	None	None	FALSE	5	0	999000000000000	microchips/2020-11-14/97bbff8e-c364-423b-b248-9ba0e69ac806.jpg	None			-1.88352	34.7321	FALSE	None		2020-11-16 06:29:03+00:00	matiko	2020-11-16 06:29:03+00:00	2020-11-16 14:39:26.191673+00:00	FALSE	dabcf2ac-d42d-4060-9ed5-f34d26a302ae	Majengo	Rwamchanga	Manchira	Serengeti	no
80447374-0157-4959-bcbe-ecc398fb19f1	3fcce830-4a5e-4fc1-ac65-3ff020c4954c	5GY3-JGSM	None		Central Point - Village	Rambo	pets/2020-11-16/acc8dded-1be6-4c42-9614-d8e96b1bcf5a.jpg	332.00,214.00,206.00,219.00,286.00,266.00	FALSE	FALSE	TRUE	2020-11-19 00:14:04.012213+00:00	Male	Brown	None	None	FALSE	4	0	999000000000000	microchips/2020-11-16/63b6645a-fc19-4321-8eac-402f18c7f2f3.jpg	None			-1.88344	34.7319	FALSE	None		2020-11-16 06:40:31+00:00	matiko	2020-11-16 06:40:31+00:00	2020-11-16 14:39:23.971774+00:00	FALSE	3f424acc-bb21-4597-9b8e-b249faa2b566	Majengo	Rwamchanga	Manchira	Serengeti	no
427d1863-619c-416f-a422-963b4e98797d	addb0f94-a73e-4d34-9bf0-3a8862ca29ef	DHB3-VT7C	None		Central Point - Village		pets/2020-11-14/20fcca98-55f6-483e-b74e-c668b30cc81e.jpg	333.00,209.00,222.00,206.00,292.00,336.00	FALSE	FALSE	TRUE	2020-11-16 21:54:43.584531+00:00	Female	Black	None	None	FALSE	0	6	999000000000000	microchips/2020-11-14/d3caa6a0-4c7c-427b-8331-f14d15816fda.jpg	None			-1.88344	34.7319	FALSE	None		2020-11-16 06:42:29+00:00	matiko	2020-11-16 06:42:29+00:00	2020-11-16 14:39:20.573292+00:00	FALSE	3f424acc-bb21-4597-9b8e-b249faa2b566	Majengo	Rwamchanga	Manchira	Serengeti	no
24060802-b7f4-4308-bab8-be3b9fb16d26	3bf36f3b-440a-4f96-866e-7c7bc8580fc6	CR7K-HE9V	None		Central Point - Village	Simba	pets/2020-11-16/849b2432-e6ec-4f7c-9d39-1fe5b11d9302.jpg	366.00,250.00,208.00,245.00,305.00,303.00	FALSE	FALSE	TRUE	2020-11-16 23:06:14.978972+00:00	Female	Black	None	None	FALSE	0	5	999000000000000	microchips/2020-11-16/6f9bac9b-7af0-4252-8256-aec9b37194ca.jpg	None			-1.88344	34.7319	FALSE	None		2020-11-16 06:44:27+00:00	matiko	2020-11-16 06:44:27+00:00	2020-11-16 14:39:16.482171+00:00	FALSE	3f424acc-bb21-4597-9b8e-b249faa2b566	Majengo	Rwamchanga	Manchira	Serengeti	no
4141faa1-bf54-42ff-ab60-35ea9ec2dd6c	19c26794-5462-4bc2-832d-0f3b0ab06ac2	63SF-W7XJ	None		Central Point - Village	Shuhudia 2	pets/2020-11-16/bf7a4a03-0eff-49ab-b47f-7c1f9e43f096.jpg	340.00,179.00,186.00,159.00,236.00,322.00	FALSE	FALSE	TRUE	2020-11-18 00:14:04.256622+00:00	Female	Black	None	None	FALSE	4	0	999000000000000	microchips/2020-11-16/e8a45a34-7331-4a60-b927-892fd20384c6.jpg	None			-1.88341	34.7319	FALSE	None		2020-11-16 06:49:21+00:00	matiko	2020-11-16 06:49:21+00:00	2020-11-16 14:39:13.453758+00:00	FALSE	3275bee2-0468-47a5-a0d2-27858f45292e	Majengo	Rwamchanga	Manchira	Serengeti	no
c749dba9-ad61-4145-b922-0963b55d4fea	217bdb43-30c7-47e4-b0af-903273626ed7	FTL8-2H42	None		Central Point - Village	Mweusi	pets/2020-11-16/b07ea92e-0535-46a4-852e-5b8b94638c1a.jpg	338.00,190.00,176.00,176.00,238.00,323.00	FALSE	FALSE	TRUE	2020-11-19 00:59:21.493980+00:00	Male	Black	None	None	FALSE	5	0	999000000000000	microchips/2020-11-16/9a3cbc3f-b2fe-4a3f-892d-1a3c148c6a28.jpg	None			-1.88341	34.7319	FALSE	None		2020-11-16 06:51:15+00:00	matiko	2020-11-16 06:51:15+00:00	2020-11-16 14:39:07.912752+00:00	FALSE	3275bee2-0468-47a5-a0d2-27858f45292e	Majengo	Rwamchanga	Manchira	Serengeti	no
8f582bce-1d9e-48c7-be72-7f96f8a55b70	624d5afd-d1ef-4d6c-a623-9b9cdcd2fb46	GM2K-PGDL	None		Central Point - Village	Masikio	pets/2020-11-14/8528dc7f-cb34-4006-aa2b-1ac65d5dd985.jpg	341.00,171.00,190.00,169.00,252.00,283.00	FALSE	FALSE	TRUE	2020-11-18 23:20:50.729257+00:00	Male	Black	None	None	FALSE	5	0	999000000000000	microchips/2020-11-14/3e251673-068f-455e-866b-dc24caaf60e1.jpg	None			-1.88341	34.7319	FALSE	None		2020-11-16 06:53:24+00:00	matiko	2020-11-16 06:53:24+00:00	2020-11-16 14:39:05.225230+00:00	FALSE	3275bee2-0468-47a5-a0d2-27858f45292e	Majengo	Rwamchanga	Manchira	Serengeti	no
7fd514fc-1da3-4ffc-865e-ae0f1fbf6c97	ba416e3b-5b7b-49e1-abc4-bdc27705a089	J9S9-PJM8	None		Central Point - Village	Shuhudia 1	pets/2020-11-16/fc74e8ea-7043-4765-bb0a-9ba1d681f80d.jpg	339.00,195.00,174.00,187.00,255.00,331.00	FALSE	FALSE	TRUE	2020-11-18 21:01:45.505120+00:00	Male	Black	None	None	FALSE	5	0	999000000000000	microchips/2020-11-16/3bc152f0-0e5a-4b32-9008-a36b4af9db46.jpg	None			-1.88341	34.7319	FALSE	None		2020-11-16 06:55:33+00:00	matiko	2020-11-16 06:55:33+00:00	2020-11-16 14:39:02.566953+00:00	FALSE	3275bee2-0468-47a5-a0d2-27858f45292e	Majengo	Rwamchanga	Manchira	Serengeti	no
16db2926-f33d-4622-a5b9-c58749629ad1	332cb478-3542-43ee-bfad-257e7abd9774	P5PC-W2LJ	None		Central Point - Village	Fujo	pets/2020-11-14/c7ed20d0-d09a-45f3-8d00-414e217c63ea.jpg	354.00,231.00,206.00,242.00,314.00,389.00	FALSE	FALSE	TRUE	2020-11-19 00:34:07.025126+00:00	Male	Brown	None	None	FALSE	7	0	999000000000000	microchips/2020-11-14/0d6cefa8-41b9-4e98-a720-3ac099ea55e1.jpg	None			-1.88352	34.7319	FALSE	None		2020-11-16 06:58:34+00:00	matiko	2020-11-16 06:58:34+00:00	2020-11-16 14:38:59.757622+00:00	FALSE	6f234f68-145b-422a-a728-a18339462c12	Majengo	Rwamchanga	Manchira	Serengeti	no
9b821e07-9c13-47b6-94f3-0982410ac646	4412a7b9-8d8f-4f80-98fa-02a675f80f0e	YHH2-LGA8	None		Central Point - Village		pets/2020-11-16/c55d6d3d-2dad-4f6e-9129-641c7fc6adb1.jpg	337.00,219.00,206.00,206.00,273.00,306.00	FALSE	FALSE	TRUE	2020-11-19 00:07:59.895360+00:00	Male	Black	None	None	FALSE	6	0	999000000000000	microchips/2020-11-16/d5a2ad54-8bfa-4f79-a6fb-4245df31c559.jpg	None			-1.88351	34.7319	FALSE	None		2020-11-16 07:01:53+00:00	matiko	2020-11-16 07:01:53+00:00	2020-11-16 14:38:56.993824+00:00	FALSE	2e9805c4-8a1c-4c88-ad65-df187b73292f	Majengo	Rwamchanga	Manchira	Serengeti	no
5a499faa-c3d7-46c5-ad76-9b9f3c6d31e3	8a901909-390f-4f86-b416-cdba688e33a0	SD5G-P7LB	None		Central Point - Village	Kashe	pets/2020-11-14/ecb3e6db-6eb9-4428-b25d-236326125c12.jpg	331.00,222.00,204.00,225.00,273.00,368.00	FALSE	FALSE	TRUE	2020-11-18 22:14:19.182573+00:00	Male	Black	None	None	FALSE	12	0	999000000000000	microchips/2020-11-14/d8952172-242c-4037-b3be-721ce418cdc9.jpg	None			-1.88351	34.7319	FALSE	None		2020-11-16 07:03:57+00:00	matiko	2020-11-16 07:03:57+00:00	2020-11-16 14:38:53.812287+00:00	FALSE	2e9805c4-8a1c-4c88-ad65-df187b73292f	Majengo	Rwamchanga	Manchira	Serengeti	no
6b2690a6-30a3-4f5d-9ae8-060adbee804a	3d3a6cfe-fb38-44da-8656-30facbcc4ba1	ZHMR-JBLF	None		Central Point - Village	Majeshi	pets/2020-11-14/e1fbb16b-691b-42c2-99f0-1c23e88265ec.jpg	349.00,157.00,189.00,157.00,252.00,251.00	FALSE	FALSE	TRUE	2020-11-19 00:17:59.110609+00:00	Male	Brown	None	None	FALSE	0	5	999000000000000	microchips/2020-11-14/af6cf6d4-404e-4760-8c37-cb1f2ad6e1d6.jpg	None			-1.8835	34.7319	FALSE	None		2020-11-16 07:06:18+00:00	matiko	2020-11-16 07:06:18+00:00	2020-11-16 14:38:50.694617+00:00	FALSE	6f307f23-afae-4b01-8bdc-6e8e39ca5149	Majengo	Rwamchanga	Manchira	Serengeti	no
1e5ed88d-8031-4ab7-8a81-da624e3a6e03	d82bef29-c2be-4978-9d83-1a4432712e6c	KBS7-22ZT	None		Central Point - Village	Kanyau	pets/2020-11-16/0b96aa5d-478e-46e3-95c6-53fda9bcc63f.jpg	363.00,231.00,208.00,228.00,319.00,325.00	FALSE	FALSE	TRUE	2020-11-18 02:51:24.827509+00:00	Male	Black	None	None	FALSE	2	0	999000000000000	microchips/2020-11-16/d4718997-08b4-4081-8e31-9f82fbffeeb6.jpg	None			-1.88351	34.7319	FALSE	None		2020-11-16 07:10:30+00:00	matiko	2020-11-16 07:10:30+00:00	2020-11-16 14:38:48.041414+00:00	FALSE	05654600-20fa-4360-b681-6430cc8f71a4	Majengo	Rwamchanga	Manchira	Serengeti	no
6838dc1a-7720-49e1-b325-5844a97f534c	57626df2-9ada-482e-8a99-9d17bdf5582d	T9XL-GTKW	None		Central Point - Village	Saida	pets/2020-11-14/a9a49f18-de27-4da2-a02d-2bff21183210.jpg	317.00,223.00,193.00,244.00,258.00,349.00	FALSE	FALSE	TRUE	2020-11-18 23:37:11.504533+00:00	Male	Black	None	None	FALSE	2	0	999000000000000	microchips/2020-11-14/fd313c1a-9c80-4a0d-a5c3-860b0b8519c6.jpg	None			-1.88351	34.7319	FALSE	None		2020-11-16 07:13:24+00:00	matiko	2020-11-16 07:13:24+00:00	2020-11-16 14:38:45.076920+00:00	FALSE	05654600-20fa-4360-b681-6430cc8f71a4	Majengo	Rwamchanga	Manchira	Serengeti	no
fe9b33b6-8b7d-479b-8b10-53cfdba29ae7	ab317285-dcaf-4d50-bf51-597290648190	ZS8W-7E4J	None		Central Point - Village		pets/2020-11-16/1355377c-ba79-4ddf-a3b9-ff8c3be37fb3.jpg	323.00,180.00,159.00,184.00,217.00,360.00	FALSE	FALSE	TRUE	2020-11-16 21:56:50.166428+00:00	Female	Brown	None	None	FALSE	0	5	999000000000000	microchips/2020-11-16/d3f237e7-710c-46ea-97bf-f339af89466d.jpg	None			-1.88357	34.732	FALSE	None		2020-11-16 07:18:34+00:00	matiko	2020-11-16 07:18:34+00:00	2020-11-16 14:38:42.349652+00:00	FALSE	dc14f438-2cbd-457d-9f66-e7a8c4f0d550	Majengo	Rwamchanga	Manchira	Serengeti	no
0c5abeb2-8a74-4f12-8bdd-03b1e6d5f61d	db511445-9621-4cdb-9729-3ca1c871f87c	3KZJ-KSHA	None		Central Point - Village	Kamanda	pets/2020-11-14/5bef70ab-a2d3-481a-a7b5-84d8b4728e4d.jpg	326.00,218.00,190.00,225.00,248.00,353.00	FALSE	FALSE	TRUE	2020-11-18 02:42:03.882560+00:00	Male	Brown	None	None	FALSE	5	0	999000000000000	microchips/2020-11-14/7174d2db-6915-4d84-9845-1d7483f9577e.jpg	None			-1.88351	34.7319	FALSE	None		2020-11-16 07:25:34+00:00	matiko	2020-11-16 07:25:34+00:00	2020-11-16 14:38:38.836140+00:00	FALSE	8eead3cc-d13c-42ba-a5a9-53508d5906b5	Majengo	Rwamchanga	Manchira	Serengeti	no
0777ee16-b3a8-4802-bf11-5dcc6f816aac	48f264c4-21d3-4d86-8507-559c9c26d3c4	X7D2-ZDCJ	None		Central Point - Village	Dogi	pets/2020-11-16/01b39ab8-08a4-488f-9ce6-297b37c3dc7b.jpg	333.00,181.00,192.00,178.00,235.00,278.00	FALSE	FALSE	TRUE	2020-11-19 00:00:53.248317+00:00	Male	Black	None	None	FALSE	8	0	999000000000000	microchips/2020-11-16/634e9e0b-bfe9-4203-b585-653b2245c9e8.jpg	None			-1.88351	34.7319	FALSE	None		2020-11-16 07:30:21+00:00	matiko	2020-11-16 07:30:21+00:00	2020-11-16 14:38:34.518321+00:00	FALSE	5e473f9b-6e04-4bf9-acc4-67c459409977	Majengo	Rwamchanga	Manchira	Serengeti	no
14dbc3e9-9c46-401c-a5cf-ecfb873fb04f	3e918a37-5ffc-4b22-9304-87889e216c15	C3VE-WP4B	None		Central Point - Village	Janja	pets/2020-11-14/c80987ad-fbd9-4480-9d50-0d9b59ab8380.jpg	326.00,181.00,190.00,188.00,276.00,352.00	FALSE	FALSE	TRUE	2020-11-19 00:16:10.603586+00:00	Male	Brown	None	None	FALSE	0	5	999000000000000	microchips/2020-11-14/957a93d5-bc64-4d2a-902e-dcb3c9720dce.jpg	None			-1.88351	34.7319	FALSE	None		2020-11-16 07:32:10+00:00	matiko	2020-11-16 07:32:10+00:00	2020-11-16 14:38:31.382318+00:00	FALSE	5e473f9b-6e04-4bf9-acc4-67c459409977	Majengo	Rwamchanga	Manchira	Serengeti	no
f337f675-97cb-45af-92fa-9be4c07a5e2a	4034e972-219f-4fd3-a16e-428010f78b1e	8EB8-AKS8	None		Central Point - Village		pets/2020-11-16/f3cb43f3-c37a-4991-86c4-277d1252f9f0.jpg	355.00,140.00,191.00,156.00,287.00,217.00	FALSE	FALSE	TRUE	2020-11-19 00:13:28.615609+00:00	Male	Black	Brown	None	FALSE	3	0	999000000000000	microchips/2020-11-16/2e12f992-da16-4c87-acb8-918a0cd95d42.jpg	None			-1.8835	34.7319	FALSE	None		2020-11-16 07:35:41+00:00	matiko	2020-11-16 07:35:41+00:00	2020-11-16 14:38:29.073703+00:00	FALSE	53ac23b6-1970-4017-b8b2-16d8d6fb5bd3	Majengo	Rwamchanga	Manchira	Serengeti	no
41b1f932-770e-4b83-a130-74d323224cba	17b1a3fe-86d6-4e60-8dbc-c8960176ce84	WDSQ-JT3S	None		Central Point - Village	Craud	pets/2020-11-14/b87e395b-1ce1-477c-bf01-4545653f7b74.jpg	351.00,168.00,210.00,173.00,284.00,257.00	FALSE	FALSE	TRUE	2020-11-19 01:15:23.455220+00:00	Male	Brown	None	None	FALSE	0	3	999000000000000	microchips/2020-11-14/9aaa1635-2616-48ea-903c-3149fd72f92b.jpg	None			-1.8835	34.7319	FALSE	None		2020-11-16 07:39:12+00:00	matiko	2020-11-16 07:39:12+00:00	2020-11-16 14:38:25.596237+00:00	FALSE	53ac23b6-1970-4017-b8b2-16d8d6fb5bd3	Majengo	Rwamchanga	Manchira	Serengeti	no
3dc5fd23-1755-4350-9928-c679d045014a	ae7597d0-53a1-41e8-9229-c9ee07ec3e81	DBEF-BQ9R	None		Central Point - Village	Tiger	pets/2020-11-16/e5f12563-f8d8-4221-8133-72c50bc27302.jpg	379.00,157.00,172.00,161.00,305.00,248.00	FALSE	FALSE	TRUE	2020-11-18 21:19:59.040513+00:00	Male	Brown	None	None	FALSE	2	0	999000000000000	microchips/2020-11-16/3738984c-2341-471c-bbee-c48e60362e5e.jpg	None			-1.88348	34.7319	FALSE	None		2020-11-16 07:43:41+00:00	matiko	2020-11-16 07:43:41+00:00	2020-11-16 14:38:22.823409+00:00	FALSE	95668cc9-fca7-4e0d-a3dd-70bf6df76203	Majengo	Rwamchanga	Manchira	Serengeti	no
1b911ffc-0f6c-4a05-8bc5-828f374177cd	9797a736-44bb-4b6e-9dab-2d122fc71706	AM63-LQWE	None		Central Point - Village	Zein	pets/2020-11-14/a3a34a9e-6ed3-4183-9cd8-19c5e46ab13c.jpg	319.00,247.00,184.00,230.00,219.00,390.00	FALSE	FALSE	TRUE	2020-11-18 21:53:20.631126+00:00	Male	Black	None	None	FALSE	0	6	999000000000000	microchips/2020-11-14/17183ba5-65d1-4b50-ab19-7443ca1a91c0.jpg	None			-1.88348	34.7319	FALSE	None		2020-11-16 07:45:39+00:00	matiko	2020-11-16 07:45:39+00:00	2020-11-16 14:38:20.136494+00:00	FALSE	95668cc9-fca7-4e0d-a3dd-70bf6df76203	Majengo	Rwamchanga	Manchira	Serengeti	no
1bd4dbd7-40c4-4049-9e6a-4e8534a901b7	bd44377e-fd81-4794-b866-856f98531edd	E2ZK-7TRT	None		Central Point - Village	Kamanda	pets/2020-11-16/9c955320-7bed-4f23-9c4f-15c66bdba531.jpg	323.00,178.00,181.00,164.00,211.00,320.00	FALSE	FALSE	TRUE	2020-11-18 20:51:55.001433+00:00	Male	Black	None	None	FALSE	6	0	999000000000000	microchips/2020-11-16/58114735-14ca-4c7f-9a6b-edfebff55741.jpg	None			-1.88359	34.732	FALSE	None		2020-11-16 07:49:03+00:00	matiko	2020-11-16 07:49:03+00:00	2020-11-16 14:38:17.230903+00:00	FALSE	23e9bd94-2f43-4d6b-8267-e2ead896e151	Majengo	Rwamchanga	Manchira	Serengeti	no
f8ea86a1-af9d-4c1c-b8a2-3a34ab56a9e4	17cb3d08-0912-405d-8c0e-9ed2f73b7f6c	XRCZ-4WW3	None		Central Point - Village	Super	pets/2020-11-16/8935d0c0-b32a-4363-a6ba-f1a4b987fb23.jpg	345.00,188.00,193.00,196.00,260.00,285.00	FALSE	FALSE	TRUE	2020-11-18 00:16:19.678809+00:00	Female	Black	None	None	FALSE	0	3	999000000000000	microchips/2020-11-16/5a29fae8-f406-4afa-9ad1-72d806e4ae97.jpg	None			-1.88347	34.7319	FALSE	None		2020-11-16 07:53:27+00:00	matiko	2020-11-16 07:53:27+00:00	2020-11-16 14:38:14.552987+00:00	FALSE	9be1d014-4e62-4b0f-8849-0fae8cd7468f	Majengo	Rwamchanga	Manchira	Serengeti	no
788014bf-43dd-472b-8690-f148f2a4ba13	11a4dbe2-b98e-4c73-9283-6b7d552b92a8	SCXY-MXJ3	None		Central Point - Village	Puma	pets/2020-11-14/3ebd8872-22ad-4c1a-bfd9-d248a8b72c78.jpg	334.00,249.00,179.00,248.00,266.00,442.00	FALSE	FALSE	TRUE	2020-11-18 00:25:55.007871+00:00	Female	Brown	None	None	FALSE	0	5	999000000000000	microchips/2020-11-14/8901a287-ad9e-400a-b625-4b4a0144739b.jpg	None			-1.88347	34.7319	FALSE	None		2020-11-16 07:55:40+00:00	matiko	2020-11-16 07:55:40+00:00	2020-11-16 14:38:11.262842+00:00	FALSE	9be1d014-4e62-4b0f-8849-0fae8cd7468f	Majengo	Rwamchanga	Manchira	Serengeti	no
e1553ea4-b522-4a16-a1dc-51957ddc25a2	7b6abf67-84e6-4986-97f9-d2fbdf52a037	JLSM-X6SC	None		Central Point - Village	Difender	pets/2020-11-16/6c857207-7cca-49ad-b68e-0ca3d09d9bf3.jpg	336.00,230.00,190.00,223.00,252.00,401.00	FALSE	TRUE	TRUE	2020-11-18 22:38:08.169127+00:00	Male	Black	None	None	FALSE	3	0	999000000000000	microchips/2020-11-16/21265130-29ec-4f47-a7dd-406007c1f2d2.jpg	None			-1.88352	34.7321	FALSE	None		2020-11-16 08:00:58+00:00	matiko	2020-11-16 08:00:58+00:00	2020-11-16 14:38:07.272082+00:00	FALSE	ea9501f4-eebe-45b2-a7a3-aa4f7a27469f	Majengo	Rwamchanga	Manchira	Serengeti	yes	bad image human
66276c82-2df3-481d-ae31-3ee19144aec6	406c3694-2a32-4a92-87c7-d21c188c5471	R6BS-W7VG	None		Central Point - Village	Simba	pets/2020-11-14/82d2efa3-4db9-43e6-8dcf-35918efb1741.jpg	332.00,213.00,197.00,206.00,304.00,338.00	FALSE	FALSE	TRUE	2020-11-16 23:03:24.589570+00:00	Female	Black	None	None	FALSE	4	0	999000000000000	microchips/2020-11-14/c5d3a516-aee9-4569-be3b-129270e30cb9.jpg	None			-1.88365	34.7318	FALSE	None		2020-11-16 08:05:35+00:00	matiko	2020-11-16 08:05:35+00:00	2020-11-16 14:38:04.166513+00:00	FALSE	fdcb59ad-158a-4f64-8518-701635d0e5eb	Majengo	Rwamchanga	Manchira	Serengeti	no
6af2463a-b1bb-423c-8198-fcce56c176ee	f790e1ad-af67-44de-ad25-2fb35c02af7c	HJED-5EEA	None		Central Point - Village	Msubati	pets/2020-11-16/c1466468-369e-4a51-8687-2ad304977f04.jpg	346.00,227.00,191.00,217.00,285.00,361.00	FALSE	FALSE	TRUE	2020-11-18 01:14:11.728999+00:00	Male	Brown	None	None	FALSE	0	4	999000000000000	microchips/2020-11-16/64377f41-c807-4c3b-86e4-fd60712036ff.jpg	None			-1.88335	34.7321	FALSE	None		2020-11-16 08:19:34+00:00	matiko	2020-11-16 08:19:34+00:00	2020-11-16 14:38:01.552780+00:00	FALSE	6a421711-a954-4814-86d7-e9b508e2f543	Majengo	Rwamchanga	Manchira	Serengeti	no
7f674ada-0f51-4aae-8fac-f7b3f02da210	5ed135c6-b761-4b4f-9c5e-a73b7d079c9a	SYAG-5LP2	None		Central Point - Village	Faru	pets/2020-11-14/96d2707b-8402-44d8-bcc3-4ac786757df2.jpg	312.00,219.00,173.00,216.00,222.00,321.00	FALSE	FALSE	TRUE	2020-11-18 23:25:42.499322+00:00	Male	Brown	None	None	FALSE	0	4	999000000000000	microchips/2020-11-14/cd6f88da-81e1-46c5-9be0-ab8389510297.jpg	None			-1.88335	34.7321	FALSE	None		2020-11-16 08:21:31+00:00	matiko	2020-11-16 08:21:31+00:00	2020-11-16 14:37:59.080606+00:00	FALSE	6a421711-a954-4814-86d7-e9b508e2f543	Majengo	Rwamchanga	Manchira	Serengeti	no
c227bcd6-1996-480e-a19f-e2f43beb700e	ff9fe28b-f1eb-4ab9-9851-702d769fb24c	PGEZ-SMBV	None		Central Point - Village	Spider	pets/2020-11-16/a28c2971-9d6f-46d6-9edf-76700ae727a1.jpg	344.00,167.00,196.00,163.00,293.00,296.00	FALSE	FALSE	TRUE	2020-11-18 00:50:42.931932+00:00	Male	Brown	None	None	FALSE	6	0	999000000000000	microchips/2020-11-16/231e0588-e1a7-486c-9c15-4ac81de91d6d.jpg	None			-1.85526	34.662	FALSE	None		2020-11-16 08:24:41+00:00	matiko	2020-11-16 08:24:41+00:00	2020-11-16 14:37:56.458828+00:00	FALSE	3a052a59-a1a6-438f-890a-477f9432cbe6	Kazaroho	Miseke	Manchira	Serengeti	no
c0d336d7-8add-4323-8d18-4e8a8f5fe86d	3f559399-a0aa-4139-954f-1300b9c7b773	ZPAS-S8HM	None		Central Point - Village	Bonge	pets/2020-11-14/26157ce1-6b7b-419b-b18d-95be6a47b72c.jpg	329.00,206.00,194.00,184.00,255.00,357.00	FALSE	FALSE	TRUE	2020-11-19 00:14:49.235813+00:00	Male	Brown	None	None	FALSE	5	0	999000000000000	microchips/2020-11-14/c97acf98-71f2-4d97-a506-1eab04f16291.jpg	None			-1.85526	34.662	FALSE	None		2020-11-16 08:26:03+00:00	matiko	2020-11-16 08:26:03+00:00	2020-11-16 14:37:54.025066+00:00	FALSE	3a052a59-a1a6-438f-890a-477f9432cbe6	Kazaroho	Miseke	Manchira	Serengeti	no
b13a1738-8dbd-4ec3-a108-02ebc04f204d	8bbe03a5-3b34-4608-93c7-4f2f9df62040	N3HY-8HW4	None		Central Point - Village	Chitet	pets/2020-11-14/ca0d4c26-d333-4a49-915e-d8dc7f9632b9.jpg	341.00,201.00,231.00,177.00,290.00,319.00	FALSE	FALSE	TRUE	2020-11-16 22:16:43.029475+00:00	Female	Brown	None	None	FALSE	1	0	999000000000000	microchips/2020-11-14/a3629de7-54df-486c-9b58-21fb407f2233.jpg	None			-1.88335	34.7321	FALSE	None		2020-11-16 08:28:04+00:00	matiko	2020-11-16 08:28:04+00:00	2020-11-16 14:37:50.661827+00:00	FALSE	6df50c40-b32c-4c49-962b-f14225f20ae3	Majengo	Rwamchanga	Manchira	Serengeti	no
d1907f04-58ac-4749-97f6-66bd1213e36e	fa18b8cb-c23e-4709-8f45-60bbeae34bd7	JPXV-KGT4	None		Central Point - Village	Polisi	pets/2020-11-14/4e9bbe1d-7f83-4480-a7f2-a9900bd2911e.jpg	330.00,212.00,189.00,212.00,254.00,363.00	FALSE	FALSE	TRUE	2020-11-18 01:05:27.088387+00:00	Male	Brown	None	None	FALSE	0	2	999000000000000	microchips/2020-11-14/859d3108-40ad-4e7c-b8f7-8edeadb58f1c.jpg	None			-1.88335	34.7321	FALSE	None		2020-11-16 08:29:46+00:00	matiko	2020-11-16 08:29:46+00:00	2020-11-16 14:37:45.386522+00:00	FALSE	6df50c40-b32c-4c49-962b-f14225f20ae3	Majengo	Rwamchanga	Manchira	Serengeti	no
74a2c849-6eb5-4e61-9a58-d5cec5da40e4	c12a4a51-6cf0-4a09-86f6-fb17e0b3f345	92ZF-VEYV	None		Central Point - Village	Tabapa	pets/2020-11-16/b159b92a-79d1-43b3-abe2-381f71256fc3.jpg	367.00,200.00,214.00,204.00,339.00,327.00	FALSE	FALSE	TRUE	2020-11-18 20:46:09.170413+00:00	Male	White	Brown	None	FALSE	0	2	999000000000000	microchips/2020-11-16/063cb4d3-0e4a-42f8-b611-d59326cd6d1c.jpg	None			-1.88335	34.7321	FALSE	None		2020-11-16 08:32:28+00:00	matiko	2020-11-16 08:32:28+00:00	2020-11-16 14:37:40.570616+00:00	FALSE	6df50c40-b32c-4c49-962b-f14225f20ae3	Majengo	Rwamchanga	Manchira	Serengeti	no
28a07aa6-399b-412f-8d4b-f607291f8f40	ca72bb5e-b53c-4895-8141-69c974330d8a	T4C2-LNVA	None		Central Point - Village	Kamanda	pets/2020-11-14/8c0e4646-6e93-47df-9215-5e4340c4b18d.jpg	331.00,201.00,212.00,184.00,260.00,350.00	FALSE	FALSE	TRUE	2020-11-18 03:31:24.637644+00:00	Male	Brown	None	None	FALSE	0	6	999000000000000	microchips/2020-11-14/3f405fc4-193e-4e13-a754-7ca837de7658.jpg	None			-1.88335	34.7321	FALSE	None		2020-11-16 08:35:03+00:00	matiko	2020-11-16 08:35:03+00:00	2020-11-16 14:37:36.436389+00:00	FALSE	38a7e8e6-c21f-4783-b8f7-e2da19c97b77	Majengo	Rwamchanga	Manchira	Serengeti	no
54d09d2e-ce11-4d20-ad5c-bb0fb747190d	1e27f3c7-28ff-4685-8706-fc4e4f4c734b	ZQCW-4BTC	None		Central Point - Village	Simba	pets/2020-11-16/580966c2-6750-4070-b539-783dd37d301f.jpg	314.00,261.00,176.00,259.00,243.00,435.00	FALSE	FALSE	TRUE	2020-11-19 01:04:18.358384+00:00	Male	Black	None	None	FALSE	5	0	999000000000000	microchips/2020-11-16/39f0bb68-0885-4481-8025-3d0c3487d504.jpg	None			-1.83922	34.6728	FALSE	None		2020-11-16 08:40:09+00:00	matiko	2020-11-16 08:40:09+00:00	2020-11-16 14:37:34.120939+00:00	FALSE	f1db58d6-f0b2-4f5e-af64-fbfc20a1b1df	Majengo	Rwamchanga	Manchira	Serengeti	no
2633a1d6-93e1-4871-9520-031948ab9a0e	ca37e594-e04b-4518-89e9-28b140c7d886	GRKD-73Y8	None		Central Point - Village	Hunter	pets/2020-11-16/c75995e3-1ab5-4b2e-8c7b-18ea693f6f33.jpg	334.00,234.00,195.00,225.00,232.00,358.00	FALSE	FALSE	TRUE	2020-11-18 03:32:32.607195+00:00	Male	Black	None	None	FALSE	5	0	999000000000000	microchips/2020-11-16/43271ca6-9f9e-4717-b332-e38a16172d78.jpg	None			-1.85307	34.6662	FALSE	None		2020-11-16 08:44:33+00:00	matiko	2020-11-16 08:44:33+00:00	2020-11-16 14:37:27.914062+00:00	FALSE	9c416971-ce7f-4021-baf7-3d0a0a9b785e	Majengo	Rwamchanga	Manchira	Serengeti	no
e2a7209b-86e9-498d-8aba-2362321ce7bf	87844431-ec78-4442-b66c-9553269caf83	F8K8-9BLX	None		Central Point - Village	Joti	pets/2020-11-16/936e7e94-202c-40c4-9eb7-12a6a9078732.jpg	302.00,197.00,145.00,190.00,172.00,336.00	FALSE	FALSE	TRUE	2020-11-18 22:18:56.503167+00:00	Male	Brown	None	None	FALSE	2	0	999000000000000	microchips/2020-11-16/200da9f0-bd4f-45d8-8b7f-c2e346e88911.jpg	None			-1.85526	34.662	FALSE	None		2020-11-16 08:47:29+00:00	matiko	2020-11-16 08:47:29+00:00	2020-11-16 14:37:22.968835+00:00	FALSE	fbdc7836-d5c1-4673-82a5-23a35297a23f	Miserere	Miseke	Manchira	Serengeti	no
3d81f0ba-8461-4f09-9611-2d59eba31434	fc1329c6-058e-4558-9d68-37915c806833	TBRS-4VAF	None		Central Point - Village	Jeck	pets/2020-11-16/47ad4b68-3b1e-4fd2-9d9e-ad7055eed48a.jpg	344.00,214.00,193.00,230.00,243.00,431.00	FALSE	FALSE	TRUE	2020-11-18 01:01:22.789374+00:00	Male	Brown	None	None	FALSE	0	3	999000000000000	microchips/2020-11-16/9e7e0356-ab40-4022-b852-8ab78ca4507f.jpg	None			-1.85526	34.662	FALSE	None		2020-11-16 08:49:22+00:00	matiko	2020-11-16 08:49:22+00:00	2020-11-16 14:37:20.062215+00:00	FALSE	fbdc7836-d5c1-4673-82a5-23a35297a23f	Miserere	Miseke	Manchira	Serengeti	no
72d73718-903d-4a35-b839-0b1f8db12018	e5289fe3-84a0-477f-9aef-1225ba1b28e2	9YL9-E7Y7	None		Central Point - Village	Mwendokasi	pets/2020-11-16/0a0bdfed-ba21-47e3-980d-c8bbbd32ba71.jpg	316.00,245.00,197.00,248.00,253.00,401.00	FALSE	FALSE	TRUE	2020-11-16 21:18:10.921807+00:00	Female	Brown	None	None	FALSE	3	0	999000000000000	microchips/2020-11-16/2b7e8995-ce9e-4cd8-8870-88ed0d4b4fc9.jpg	None			-1.83907	34.6719	FALSE	None		2020-11-16 08:52:08+00:00	matiko	2020-11-16 08:52:08+00:00	2020-11-16 14:37:17.540709+00:00	FALSE	97aeef73-f5df-40e2-873f-8154faa42342	Senta	Miseke	Manchira	Serengeti	no
d439f580-44ee-47b7-8d8d-e3265b75ead4	5ca8b98f-a96a-4c7b-873f-c7c8c14d9a79	3FA2-V4L5	None		Central Point - Village	Fujo	pets/2020-11-16/34f56ebb-52f8-42f2-ba26-0c6c21041c06.jpg	308.00,224.00,166.00,211.00,196.00,384.00	FALSE	FALSE	TRUE	2020-11-18 23:28:53.068708+00:00	Male	Brown	None	None	FALSE	7	0	999000000000000	microchips/2020-11-16/4076691f-a83b-4a0a-8059-a78469a57b82.jpg	None			-1.83907	34.6719	FALSE	None		2020-11-16 08:54:40+00:00	matiko	2020-11-16 08:54:40+00:00	2020-11-16 14:37:15.194276+00:00	FALSE	97aeef73-f5df-40e2-873f-8154faa42342	Senta	Miseke	Manchira	Serengeti	no
6c183888-42ba-4b6d-bd9c-a42d6ef1c73d	494b232e-04d3-4bcc-88e3-02d66437c787	SYNM-H9J3	None		Central Point - Village	Chiter	pets/2020-11-16/400744dc-94b4-4aa4-8ec1-98e565e082e5.jpg	288.00,205.00,164.00,210.00,210.00,366.00	FALSE	FALSE	TRUE	2020-11-18 23:59:40.701956+00:00	Male	Brown	None	None	FALSE	5	0	999000000000000	microchips/2020-11-16/47988152-43a2-4562-bd7d-8ea9f4780362.jpg	None			-1.83907	34.6719	FALSE	None		2020-11-16 08:56:41+00:00	matiko	2020-11-16 08:56:41+00:00	2020-11-16 14:37:13.187009+00:00	FALSE	97aeef73-f5df-40e2-873f-8154faa42342	Senta	Miseke	Manchira	Serengeti	no
8e6801da-ffd5-4a3c-86f2-71080508f5c4	766774f7-2134-4b04-87e9-1555e7d44a61	X2D4-JAHN	None		Central Point - Village	Carlos	pets/2020-11-16/a3441d4e-e648-493c-b4ff-3d8896f42f47.jpg	348.00,234.00,216.00,221.00,261.00,383.00	FALSE	FALSE	TRUE	2020-11-18 22:46:40.338988+00:00	Male	Black	None	None	FALSE	0	8	999000000000000	microchips/2020-11-16/1d2b7267-c938-45d5-ad90-619eda39a285.jpg	None			-1.83907	34.6719	FALSE	None		2020-11-16 08:59:00+00:00	matiko	2020-11-16 08:59:00+00:00	2020-11-16 14:37:11.362136+00:00	FALSE	97aeef73-f5df-40e2-873f-8154faa42342	Senta	Miseke	Manchira	Serengeti	no
d203eb6b-29f9-4caf-b1b0-494c97dd9b38	4c77043f-547c-4019-8fc1-cd80e64c2f3f	EQRL-GA8V	None		Central Point - Village	Polisi	pets/2020-11-16/6a38c4fa-51b8-4538-866d-b522a22a686d.jpg	327.00,228.00,185.00,226.00,253.00,390.00	FALSE	FALSE	TRUE	2020-11-18 23:55:05.539573+00:00	Male	Brown	None	None	FALSE	0	8	999000000000000	microchips/2020-11-16/c023e645-2306-41b4-bc8c-9cbd3d858cfc.jpg	None			-1.83907	34.6719	FALSE	None		2020-11-16 09:01:00+00:00	matiko	2020-11-16 09:01:00+00:00	2020-11-16 14:37:09.376148+00:00	FALSE	97aeef73-f5df-40e2-873f-8154faa42342	Senta	Miseke	Manchira	Serengeti	no
48359ffc-e33f-4db7-b218-2164551ec5c5	70a16c6e-7182-4d65-a29b-58af6c4d8611	G43W-LMGJ	None		Central Point - Village	Simba	pets/2020-11-16/5d9ef179-609d-4f60-a5c0-0103135113f2.jpg	384.00,227.00,217.00,233.00,280.00,354.00	FALSE	FALSE	TRUE	2020-11-18 22:56:50.730783+00:00	Male	Brown	None	None	FALSE	4	0	999000000000000	microchips/2020-11-16/6a3dd35a-76eb-4335-8580-40c241aad3b5.jpg	None			-1.83907	34.6719	FALSE	None		2020-11-16 09:04:03+00:00	matiko	2020-11-16 09:04:03+00:00	2020-11-16 14:37:06.573119+00:00	FALSE	825be303-48e5-4dd1-8816-44d9d2a13cc8	Majengo	Rwamchanga	Manchira	Serengeti	no
6bfb6d84-f2c0-476c-8ef8-00b92819ce15	66f64221-3fc8-4ca4-8441-289170236f0a	7QF4-3QHB	None		Central Point - Village	Popy	pets/2020-11-16/32c63a18-e089-43f7-82c3-a30cfc88fb5c.jpg	317.00,229.00,166.00,225.00,219.00,387.00	FALSE	FALSE	TRUE	2020-11-16 22:41:03.264626+00:00	Female	Brown	None	None	FALSE	2	0	999000000000000	microchips/2020-11-16/53542a97-555f-4d39-a357-35d97be1a116.jpg	None			-1.85526	34.662	FALSE	None		2020-11-16 09:06:11+00:00	matiko	2020-11-16 09:06:11+00:00	2020-11-16 14:37:04.404358+00:00	FALSE	f899ee6a-adea-4e17-9a73-f3a97a84d643	Majengo	Rwamchanga	Manchira	Serengeti	no
3e122d10-2517-4ec9-bdbc-9101ad365fff	87f00d48-9644-49f9-94fb-9d7688353d3e	S8VJ-YXHB	None		Central Point - Village	Chita	pets/2020-11-16/a024994b-ec32-4b43-b411-80e062d0d346.jpg	336.00,199.00,200.00,189.00,237.00,356.00	FALSE	FALSE	TRUE	2020-11-18 22:18:11.444573+00:00	Male	Brown	None	None	FALSE	0	5	999000000000000	microchips/2020-11-16/732228c9-b1f0-45f1-a474-cc47b7979ecf.jpg	None			-1.83922	34.6728	FALSE	None		2020-11-16 09:13:14+00:00	matiko	2020-11-16 09:13:14+00:00	2020-11-16 14:37:02.462366+00:00	FALSE	96471907-17c7-43fa-bb5c-addd1c6835f0	Majengo	Rwamchanga	Manchira	Serengeti	no
52a2d072-c2ce-4924-9daa-d214b54a09e6	edb8035f-f926-4829-9bbe-ee41a520509b	L9TX-M528	None		Central Point - Village	Simba	pets/2020-11-14/b0ed7feb-2e8e-4c39-baf7-b68397462e0c.jpg	324.00,242.00,196.00,240.00,240.00,338.00	FALSE	FALSE	TRUE	2020-11-18 01:44:00.981294+00:00	Male	Brown	None	None	FALSE	0	5	999000000000000	microchips/2020-11-14/6ab8d15d-4516-4d3f-9422-1c91fb331ea9.jpg	None			-1.83922	34.6728	FALSE	None		2020-11-16 09:15:38+00:00	matiko	2020-11-16 09:15:38+00:00	2020-11-16 14:37:00.528598+00:00	FALSE	d11a36f2-cc3e-4e2f-b492-292de839e98c	Majengo	Rwamchanga	Manchira	Serengeti	no
258fe4e1-48aa-4327-a79d-4703968cef0c	f1234c1e-6a08-4bf7-b46e-7aced9634dc3	C2ZZ-9WCP	None		Central Point - Village	Fujo	pets/2020-11-16/c5b03d7c-d323-4cc1-9134-f24726d98a42.jpg	316.00,190.00,204.00,187.00,251.00,298.00	FALSE	FALSE	TRUE	2020-11-16 21:11:38.796295+00:00	Female	Brown	None	None	FALSE	2	0	999000000000000	microchips/2020-11-16/a8f6da39-adf0-4611-b718-61a2af150048.jpg	None			-1.84714	34.6669	FALSE	None		2020-11-16 09:17:57+00:00	matiko	2020-11-16 09:17:57+00:00	2020-11-16 14:36:58.577068+00:00	FALSE	fa71fb64-5b61-457d-9ff4-4232d6823d75	Majengo	Rwamchanga	Manchira	Serengeti	no
79e2b0e5-7d2f-436e-906d-cd630d7a8187	cf7e9799-c34c-4cf5-89b4-2fd6f10006c2	XM49-MH8G	None		Central Point - Village	Simba	pets/2020-11-14/b3420244-902a-4374-8a7f-f152da23be67.jpg	303.00,233.00,178.00,227.00,220.00,417.00	FALSE	FALSE	TRUE	2020-11-16 21:34:16.593342+00:00	Female	Brown	None	None	FALSE	3	0	999000000000000	microchips/2020-11-14/fb4f8004-1304-4a12-bf90-ea32efbfba5b.jpg	None			-1.84714	34.6669	FALSE	None		2020-11-16 09:19:16+00:00	matiko	2020-11-16 09:19:16+00:00	2020-11-16 14:36:56.580289+00:00	FALSE	fa71fb64-5b61-457d-9ff4-4232d6823d75	Majengo	Rwamchanga	Manchira	Serengeti	no
4ba2c58c-5850-42d4-9f82-6c51de5cf9cf	b33eba43-35a3-423c-9a44-1c4dba1b1af9	8Z27-5Z2V	None		Central Point - Village	Spider	pets/2020-11-16/8b3e7cea-28f0-433d-85a7-73f35726fa78.jpg	336.00,218.00,181.00,196.00,223.00,380.00	FALSE	FALSE	TRUE	2020-11-18 21:11:49.493776+00:00	Male	Brown	None	None	FALSE	5	0	999000000000000	microchips/2020-11-16/6699de57-d8f2-4d0a-ac19-05a71349d6bb.jpg	None			-1.85526	34.662	FALSE	None		2020-11-16 09:22:44+00:00	matiko	2020-11-16 09:22:44+00:00	2020-11-16 14:36:54.286233+00:00	FALSE	a09845ac-795b-4369-b2f6-2d7e43fb7456	Majengo	Rwamchanga	Manchira	Serengeti	no
0d3a6610-05ef-478d-9c84-368d6fcc6998	feca772c-2511-44bd-b4d1-9810a242a4d6	QY7Q-2944	None		Central Point - Village	Boby	pets/2020-11-14/d1982099-edbb-4f0b-9880-545a94f2a8c3.jpg	320.00,175.00,190.00,185.00,252.00,329.00	FALSE	FALSE	TRUE	2020-11-16 21:01:13.122483+00:00	Female	Brown	None	None	FALSE	1	0	999000000000000	microchips/2020-11-14/ea7c1b58-27b5-406c-a760-d7e328b4fff2.jpg	None			-1.83922	34.6728	FALSE	None		2020-11-16 09:29:34+00:00	matiko	2020-11-16 09:29:34+00:00	2020-11-16 14:36:52.439626+00:00	FALSE	ff4196cf-111a-45a3-94bd-1b92fb7856b1	Miserere	Miseke	Manchira	Serengeti	no
635a5bd6-cfdd-41d1-b68e-77c239ff28d0	c3b4a4e9-ba71-4afb-ba9b-7ca5c5d60888	GBTD-JJTK	None		Central Point - Village	Fujo	pets/2020-11-14/d4f23bc7-951e-40d1-9518-719e22bddeda.jpg	297.00,243.00,141.00,221.00,190.00,378.00	FALSE	FALSE	TRUE	2020-11-18 20:41:52.746597+00:00	Male	Brown	None	None	FALSE	0	5	999000000000000	microchips/2020-11-14/013b427c-35c7-4377-8d76-cc45d253884b.jpg	None			-1.83922	34.6728	FALSE	None		2020-11-16 09:31:59+00:00	matiko	2020-11-16 09:31:59+00:00	2020-11-16 14:36:50.039915+00:00	FALSE	b9790786-6f1f-41f9-90ad-4edfead91bcd	Miserere	Miseke	Manchira	Serengeti	no
e1e5bdb5-5d4e-40cd-afc9-c3cdcea26f60	ee480d23-4182-4044-bd86-d8b63cd04492	3GFF-TL39	None		Central Point - Village	Simba	pets/2020-11-14/afa206d2-fab4-452c-bf4b-280b8e5b4b13.jpg	329.00,240.00,203.00,237.00,257.00,374.00	FALSE	FALSE	TRUE	2020-11-16 21:14:01.062204+00:00	Female	Brown	None	None	FALSE	0	3	999000000000000	microchips/2020-11-14/1fdef589-3a25-4ac7-8979-9a80cec2bad4.jpg	None			-1.83922	34.6728	FALSE	None		2020-11-16 09:33:57+00:00	matiko	2020-11-16 09:33:57+00:00	2020-11-16 14:36:46.798329+00:00	FALSE	e59e304a-2a95-493f-a2d9-b6b5a8af0a4a	Miserere	Miseke	Manchira	Serengeti	no
014b04bd-4e2c-4528-9503-806e0dca131d	bd12b607-10a2-44c5-a7b3-c5dd00623721	GWR5-9RM3	None		Central Point - Village	Duba	pets/2020-11-16/54bab05f-fb45-42b3-bc84-56023622b682.jpg	362.00,249.00,229.00,245.00,302.00,398.00	FALSE	FALSE	TRUE	2020-11-16 21:43:46.629883+00:00	Female	Brown	None	None	FALSE	4	0	999000000000000	microchips/2020-11-16/a0205e10-f6da-42e7-9b80-201ea2ffa6c6.jpg	None			-1.85526	34.662	FALSE	None		2020-11-16 09:37:37+00:00	matiko	2020-11-16 09:37:37+00:00	2020-11-16 14:36:45.028615+00:00	FALSE	a4783c5a-8c51-4372-bc27-e94a74944e25	Miserere	Miseke	Manchira	Serengeti	no
3d09e1cd-b0e2-4ca6-b2da-3ac1fb937fa7	78b2b4a1-7681-4bdb-841d-6cfb0bf37c5c	N4TV-NY8D	None		Central Point - Village	Simba	pets/2020-11-14/b090174b-6189-40ef-9e2b-ce07127641cd.jpg	366.00,166.00,232.00,174.00,341.00,284.00	FALSE	FALSE	TRUE	2020-11-18 22:42:39.607727+00:00	Male	Brown	None	None	FALSE	3	0	999000000000000	microchips/2020-11-14/7ac4b015-99c5-4b8f-9818-80d75423c18a.jpg	None			-1.83922	34.6728	FALSE	None		2020-11-16 09:40:14+00:00	matiko	2020-11-16 09:40:14+00:00	2020-11-16 14:36:43.118272+00:00	FALSE	f87b8920-b9fe-4336-9fe1-13244a237a84	Majengo	Rwamchanga	Manchira	Serengeti	no
e5f41949-f99f-40f7-963c-bca6b58d184f	f482892f-44c3-42a1-a748-39e93aa524a6	JPYG-8J7H	None		Central Point - Village	Fujo	pets/2020-11-14/f8cd4b4a-9305-41d1-91d0-0b7902e386f8.jpg	304.00,238.00,153.00,237.00,173.00,392.00	FALSE	FALSE	TRUE	2020-11-18 01:23:27.229561+00:00	Male	Brown	None	None	FALSE	8	0	999000000000000	microchips/2020-11-14/510d8f9e-98ee-4955-ab6a-86f309631109.jpg	None			-1.83922	34.6728	FALSE	None		2020-11-16 09:42:16+00:00	matiko	2020-11-16 09:42:16+00:00	2020-11-16 14:36:41.113658+00:00	FALSE	af6eb151-d497-402b-b227-64e84038be23	Majengo	Rwamchanga	Manchira	Serengeti	no
4d755914-0611-4cae-a501-a77561526e3b	d04d75d8-3921-4d89-8e30-942708fa9231	BSQJ-MMTK	None		Central Point - Village	Pijo	pets/2020-11-14/cf420860-922d-473f-9177-4cac458b3c32.jpg	296.00,253.00,157.00,250.00,159.00,424.00	FALSE	FALSE	TRUE	2020-11-16 21:33:42.176928+00:00	Female	Brown	None	None	FALSE	0	8	999000000000000	microchips/2020-11-14/56c88882-2692-45f8-80da-e1748229bbab.jpg	None			-1.83922	34.6728	FALSE	None		2020-11-16 09:44:55+00:00	matiko	2020-11-16 09:44:55+00:00	2020-11-16 14:36:38.486439+00:00	FALSE	d2535592-d431-4214-9b3d-d562b96e129f	Majengo	Rwamchanga	Manchira	Serengeti	no
41c8fe02-8d94-4c6a-bdba-0818c62fc5b1	3a9d1bb3-da04-408c-9995-69f78d85eef9	GTT6-R7PJ	None		Central Point - Village	Dume	pets/2020-11-16/fafecf2a-3d34-4e75-9c89-d26bfe9375b9.jpg	332.00,241.00,188.00,220.00,245.00,380.00	FALSE	FALSE	TRUE	2020-11-19 00:21:38.059764+00:00	Male	Black	Brown	None	FALSE	6	0	999000000000000	microchips/2020-11-16/f96ca7c0-9ad0-4a2d-8cf9-8b23166dec0b.jpg	None			-1.83922	34.6728	FALSE	None		2020-11-16 09:48:21+00:00	matiko	2020-11-16 09:48:21+00:00	2020-11-16 14:36:36.474754+00:00	FALSE	66be3ddd-7ca9-4b67-b1d6-898d3dace81d	Majengo	Rwamchanga	Manchira	Serengeti	no
9489f102-b582-4763-9016-cfed67624c71	6cb0ce11-8655-48b1-b028-c4d6f7c42661	GPQ7-NPYB	None		Central Point - Village	Mchafu	pets/2020-11-16/0399edcd-b8f4-4596-81bd-a3f23b40dd38.jpg	329.00,222.00,168.00,213.00,221.00,350.00	FALSE	FALSE	TRUE	2020-11-18 23:02:26.161559+00:00	Male	Brown	None	None	FALSE	6	0	999000000000000	microchips/2020-11-16/ac5e14d7-803e-454f-aeaa-ed572d09150e.jpg	None			-1.83922	34.6728	FALSE	None		2020-11-16 09:51:09+00:00	matiko	2020-11-16 09:51:09+00:00	2020-11-16 14:36:34.460755+00:00	FALSE	11dd1d59-08a7-4786-9c84-4204e7841a87	Majengo	Rwamchanga	Manchira	Serengeti	no
774b4467-e1c7-4f9c-9a3f-d96aedb0d5a6	6d93a018-44c7-493c-aa16-7ae9167cc144	FWQW-NKJ9	None		Central Point - Village	Polis	pets/2020-11-16/0b4ffa19-2b90-4b47-bfa8-51fb05ac566a.jpg	310.00,207.00,200.00,203.00,263.00,350.00	FALSE	FALSE	TRUE	2020-11-18 23:01:22.679647+00:00	Male	Black	None	None	FALSE	4	0	999000000000000	microchips/2020-11-16/9587e2eb-ebc3-4d08-9868-2ca270bc4d6d.jpg	None			-1.83922	34.6728	FALSE	None		2020-11-16 09:54:45+00:00	matiko	2020-11-16 09:54:45+00:00	2020-11-16 14:36:32.375479+00:00	FALSE	fce5640a-342e-406f-be66-f4a2f65f35ed	Majengo	Rwamchanga	Manchira	Serengeti	no
97e6dfc4-4025-45b1-ac09-bb43d44c8512	20220add-0e3d-473c-9815-1f50943628ae	XHZ7-H5DW	None		Central Point - Village	Kembata	pets/2020-11-16/dc4db549-ea2b-41bc-b91f-95564a71ae16.jpg	363.00,193.00,195.00,172.00,238.00,376.00	FALSE	FALSE	TRUE	2020-11-19 01:01:41.608332+00:00	Male	Black	None	None	FALSE	3	0	999000000000000	microchips/2020-11-16/03e8f3c4-e35f-4530-9063-82e7f708d13f.jpg	None			-1.83922	34.6728	FALSE	None		2020-11-16 09:58:41+00:00	matiko	2020-11-16 09:58:41+00:00	2020-11-16 14:36:30.369554+00:00	FALSE	74b04701-e3f8-43b5-bd60-fc1b5737d3c9	Majengo	Rwamchanga	Manchira	Serengeti	no
79985f1b-00f6-4eb3-bd57-e85b7b041540	41a3ede5-3ea7-41e1-8bb1-599ce6d44f5e	CESW-RAXZ	None		Central Point - Village	Nyuki	pets/2020-11-16/ab269d51-881b-4d0e-adf9-4f16f36f3b4a.jpg	329.00,186.00,165.00,196.00,189.00,386.00	FALSE	FALSE	TRUE	2020-11-19 00:11:26.433106+00:00	Male	White	None	None	FALSE	3	0	999000000000000	microchips/2020-11-16/4a7b938a-30a1-4649-a9d2-a6dbb0df6144.jpg	None			-1.83922	34.6728	FALSE	None		2020-11-16 10:00:24+00:00	matiko	2020-11-16 10:00:24+00:00	2020-11-16 14:36:28.369545+00:00	FALSE	74b04701-e3f8-43b5-bd60-fc1b5737d3c9	Majengo	Rwamchanga	Manchira	Serengeti	no
440ef6ea-d52a-4b1b-b890-c17c5464352e	effaea93-62b2-4fa5-abfa-0b984bfa644f	HGVB-FCBB	None		Central Point - Village	Dog	pets/2020-11-16/318ff035-3664-44b7-8053-e08f4bbd1757.jpg	314.00,255.00,181.00,261.00,258.00,438.00	FALSE	FALSE	TRUE	2020-11-18 01:38:59.970648+00:00	Male	Black	None	None	FALSE	4	0	999000000000000	microchips/2020-11-16/8f233cf6-d20c-4979-84b2-8b704ea1a49f.jpg	None			-1.84714	34.6669	FALSE	None		2020-11-16 10:03:27+00:00	matiko	2020-11-16 10:03:27+00:00	2020-11-16 14:36:26.618895+00:00	FALSE	cac49552-9106-4107-8036-60c0cc263fb6	Miserere	Miseke	Manchira	Serengeti	no
50ef2517-2918-4441-a9a3-755f9b11d50b	2bfab994-f44d-4d7f-983d-cdd53c125233	CW2J-P6HL	None		Central Point - Village	Cheter	pets/2020-11-16/6635991c-84c7-485f-a5c5-0075c640241e.jpg	318.00,221.00,188.00,204.00,225.00,360.00	FALSE	FALSE	TRUE	2020-11-19 00:42:41.846518+00:00	Male	Brown	None	None	FALSE	4	0	999000000000000	microchips/2020-11-16/c84f314c-eac8-4558-b2ba-cd363c7ccffc.jpg	None			-1.83922	34.6728	FALSE	None		2020-11-16 10:06:25+00:00	matiko	2020-11-16 10:06:25+00:00	2020-11-16 14:36:24.618216+00:00	FALSE	b26c0342-076e-47d9-bbbd-4ea946f6c92d	Miserere	Miseke	Manchira	Serengeti	no
ad6dd93d-81b1-4042-aa72-27a77e784c82	11c77ed4-5f5a-4f17-8fb5-51cc34b8aa63	FLFN-FSJK	None		Central Point - Village	Samia	pets/2020-11-16/3d5148e1-c377-4dc7-8a93-078bab6a7d18.jpg	323.00,246.00,186.00,224.00,218.00,443.00	FALSE	FALSE	TRUE	2020-11-18 00:25:31.961350+00:00	Female	Brown	None	None	FALSE	2	0	999000000000000	microchips/2020-11-16/7533ff2a-54d9-441c-846c-1fee5ec674f8.jpg	None			-1.83922	34.6728	FALSE	None		2020-11-16 10:11:30+00:00	matiko	2020-11-16 10:11:30+00:00	2020-11-16 14:36:22.649965+00:00	FALSE	7334912b-e38b-4038-9968-25003fdaacff	Miserere	Miseke	Manchira	Serengeti	no
30ebf551-caa2-4a17-a3b8-1a1a1a99130b	09b1e539-833e-41a6-9b39-92f64cccb38c	HMYJ-EBNK	None		Central Point - Village	Chiter	pets/2020-11-16/270a98c1-6ccb-4a35-9f94-194972a2e542.jpg	326.00,242.00,190.00,242.00,240.00,392.00	FALSE	FALSE	TRUE	2020-11-18 00:34:32.576778+00:00	Female	Brown	None	None	FALSE	3	0	999000000000000	microchips/2020-11-16/2d03ebe7-8047-4e4f-9a62-d4f787fa5ee1.jpg	None			-1.85526	34.662	FALSE	None		2020-11-16 10:13:09+00:00	matiko	2020-11-16 10:13:09+00:00	2020-11-16 14:36:20.511394+00:00	FALSE	8ee89efb-9fbf-4380-b975-c3ad4134ae9d	Miserere	Miseke	Manchira	Serengeti	no
2ff094e2-a0a2-48e4-b511-200fd73cbcdb	cb57c0bb-2d77-46e9-a36f-2418a5fbf08d	XHGJ-5Y55	None		Central Point - Village		pets/2020-11-16/a5aa1e4e-80a7-46d2-9ffb-b6b2f76722e2.jpg	299.00,168.00,194.00,177.00,251.00,279.00	FALSE	FALSE	TRUE	2020-11-18 03:28:43.265637+00:00	Male	Brown	None	None	FALSE	4	0	999000000000000	microchips/2020-11-16/d995dafe-c4b9-4836-a55b-59f0b426ea55.jpg	None			-1.85526	34.662	FALSE	None		2020-11-16 10:16:07+00:00	matiko	2020-11-16 10:16:07+00:00	2020-11-16 14:36:18.547319+00:00	FALSE	2522b7ed-33a4-453b-9eb7-fe08340e5534	Miserere	Miseke	Manchira	Serengeti	no
6cdee0d8-a9a7-426f-9ff1-4ff49c66732b	e3293a59-bc68-40ee-9a8a-1384915dc433	DSNY-S7XG	None		Central Point - Village	Chiter	pets/2020-11-16/e5c1971b-8e58-40d6-8148-5bbdbf711151.jpg	342.00,228.00,195.00,214.00,260.00,407.00	FALSE	FALSE	TRUE	2020-11-18 02:14:41.763539+00:00	Male	White	None	None	FALSE	0	8	999000000000000	microchips/2020-11-16/9acfc93b-18d4-492e-836e-23b9e5729605.jpg	None			-1.85526	34.662	FALSE	None		2020-11-16 10:19:16+00:00	matiko	2020-11-16 10:19:16+00:00	2020-11-16 14:36:16.293842+00:00	FALSE	2042fc5f-1ec8-406a-91a9-d2a757779adb	Miserere	Miseke	Manchira	Serengeti	yes	wrong color, bad image, Hands in frame
ccf0e398-3670-4b9f-8c61-e6069d95ba12	49454fed-8049-4562-b044-4819aec384f7	KF68-TNAF	None		Central Point - Village	Nyeusi	pets/2020-11-16/1f00ee9c-6bf6-4f28-9ce3-753dad56a089.jpg	332.00,210.00,159.00,201.00,240.00,394.00	FALSE	FALSE	TRUE	2020-11-18 23:59:54.303854+00:00	Male	Black	None	None	FALSE	1	0	999000000000000	microchips/2020-11-16/c3d8c04a-f885-49ee-aa80-0b7da179cc17.jpg	None			-1.85526	34.662	FALSE	None		2020-11-16 10:21:11+00:00	matiko	2020-11-16 10:21:11+00:00	2020-11-16 14:36:14.465629+00:00	FALSE	2042fc5f-1ec8-406a-91a9-d2a757779adb	Miserere	Miseke	Manchira	Serengeti	no
dfa327ee-73c2-4559-a346-a4cdf7d366dc	a63237e8-5f1d-4aad-a3a7-79d21eb8cc52	P7HM-5W2W	None		Central Point - Village	Sophia	pets/2020-11-16/3db9d489-8581-4b55-b01b-541a6ff0dfa3.jpg	301.00,248.00,148.00,260.00,203.00,443.00	FALSE	FALSE	TRUE	2020-11-16 21:59:54.164142+00:00	Female	Brown	None	None	FALSE	3	0	999000000000000	microchips/2020-11-16/5ac14f8e-be23-4ca9-8eb5-248fa9997030.jpg	None			-1.85526	34.662	FALSE	None		2020-11-16 10:23:39+00:00	matiko	2020-11-16 10:23:39+00:00	2020-11-16 14:36:12.369826+00:00	FALSE	2042fc5f-1ec8-406a-91a9-d2a757779adb	Miserere	Miseke	Manchira	Serengeti	no
591991fc-ae2d-40e3-8d38-df077ed24080	8f813198-f831-4abd-8e80-c2dd79f1a61d	8B8Q-4NWQ	None		Central Point - Village	Simba	pets/2020-11-16/5529081c-2eba-4e6f-b385-e3fd2c4e0f07.jpg	342.00,192.00,169.00,189.00,254.00,404.00	FALSE	FALSE	TRUE	2020-11-18 22:06:10.317547+00:00	Male	Brown	None	None	FALSE	0	1	999000000000000	microchips/2020-11-16/b78224cb-3986-4db5-803e-882eb74d1001.jpg	None			-1.85526	34.662	FALSE	None		2020-11-16 10:25:04+00:00	matiko	2020-11-16 10:25:04+00:00	2020-11-16 14:36:10.215570+00:00	FALSE	2042fc5f-1ec8-406a-91a9-d2a757779adb	Miserere	Miseke	Manchira	Serengeti	no
b294e548-fffc-42bd-b6a2-c423f5f67c07	8fce8085-6466-4124-8e8f-7fa7a48d79b0	RREX-SG2Y	None		Central Point - Village	Polisi	pets/2020-11-16/299ac139-0e40-4713-8a30-88262974edfe.jpg	359.00,224.00,175.00,236.00,314.00,444.00	FALSE	FALSE	TRUE	2020-11-18 22:05:59.009643+00:00	Male	Brown	None	None	FALSE	0	1	999000000000000	microchips/2020-11-16/56ef5fdc-5413-49a0-a87a-f0b84b858c05.jpg	None			-1.85526	34.662	FALSE	None		2020-11-16 10:27:42+00:00	matiko	2020-11-16 10:27:42+00:00	2020-11-16 14:36:08.062098+00:00	FALSE	2042fc5f-1ec8-406a-91a9-d2a757779adb	Miserere	Miseke	Manchira	Serengeti	no
22d55795-2bb9-41f1-94b8-f0df07bfba1a	daa3172c-4f62-42fa-8d1e-d5be7f6dff1d	TG7G-6467	None		Central Point - Village	Kamanda	pets/2020-11-14/019da44f-9f66-4c5b-aa85-d34d5912467b.jpg	338.00,180.00,204.00,190.00,315.00,349.00	FALSE	FALSE	TRUE	2020-11-18 02:43:43.279670+00:00	Male	Brown	None	None	FALSE	3	0	999000000000000	microchips/2020-11-14/2c0eee3b-59bd-45c3-a2c7-d53f50fd0ccf.jpg	None			-1.85526	34.662	FALSE	None		2020-11-16 10:30:51+00:00	matiko	2020-11-16 10:30:51+00:00	2020-11-16 14:36:06.016247+00:00	FALSE	2042fc5f-1ec8-406a-91a9-d2a757779adb	Miserere	Miseke	Manchira	Serengeti	no
fb3297f0-9ea6-4479-aa5c-830d2f853f2e	ecfde5ea-8d6c-40da-99f3-4fe89ebc4d56	QJ3L-DWZQ	None		Central Point - Village	Asenal	pets/2020-11-16/5eabd191-41e9-468c-bc78-86122bbd8372.jpg	339.00,189.00,175.00,184.00,257.00,366.00	FALSE	FALSE	TRUE	2020-11-18 01:46:30.598534+00:00	Male	Brown	None	None	FALSE	0	8	999000000000000	microchips/2020-11-16/79c67567-bb49-403d-bbfe-e2c7a0a345a2.jpg	None			-1.85526	34.662	FALSE	None		2020-11-16 10:32:10+00:00	matiko	2020-11-16 10:32:10+00:00	2020-11-16 14:36:04.103763+00:00	FALSE	2042fc5f-1ec8-406a-91a9-d2a757779adb	Miserere	Miseke	Manchira	Serengeti	no
3d3f6fa2-0dbe-4809-9890-77a7342ddb76	6cc8131c-00ba-4122-92c1-1acdd71eb8ad	LB9Q-8R45	None		Central Point - Village	Simba	pets/2020-11-16/88ec709f-ce0d-409f-b303-1001ee12ff87.jpg	344.00,196.00,173.00,195.00,296.00,376.00	FALSE	FALSE	TRUE	2020-11-16 22:37:04.792295+00:00	Female	Brown	None	None	FALSE	0	2	999000000000000	microchips/2020-11-16/2b7e37af-3945-4f67-b182-8d4cd0165d57.jpg	None			-1.85526	34.662	FALSE	None		2020-11-16 10:34:41+00:00	matiko	2020-11-16 10:34:41+00:00	2020-11-16 14:36:02.270397+00:00	FALSE	2042fc5f-1ec8-406a-91a9-d2a757779adb	Miserere	Miseke	Manchira	Serengeti	no
bea9d5ec-1eaf-498c-aa39-607d25656051	6ab9c35c-5e36-40a8-8df0-7185bcf363ab	TBF5-6TET	None		Central Point - Village	Malkia	pets/2020-11-16/95c64dbd-ab8c-4578-928a-4bb5a11de7c8.jpg	326.00,152.00,185.00,145.00,220.00,273.00	FALSE	FALSE	TRUE	2020-11-16 22:38:18.112872+00:00	Female	Brown	None	None	FALSE	6	0	999000000000000	microchips/2020-11-16/011a46e7-968c-4225-90ba-48cdd99dd713.jpg	None			-1.85526	34.662	FALSE	None		2020-11-16 10:39:19+00:00	matiko	2020-11-16 10:39:19+00:00	2020-11-16 14:36:00.437080+00:00	FALSE	bdc910e1-7d91-468e-935d-ddebc6d87592	Miserere	Miseke	Manchira	Serengeti	no
e12b599d-7a59-4134-ade0-466e9a7bb24d	3d94db0f-b3d5-430a-b146-8a18dc7d6868	CJ33-FLH4	None		Central Point - Village		pets/2020-11-16/bfcf4a22-ac91-4542-a89f-a6308b3801cf.jpg	373.00,167.00,204.00,158.00,276.00,351.00	FALSE	FALSE	TRUE	2020-11-16 23:04:43.097744+00:00	Female	Black	None	None	FALSE	3	0	999000000000000	microchips/2020-11-16/88876c90-115c-4cce-b361-27b0d4e5be29.jpg	None			-1.85526	34.662	FALSE	None		2020-11-16 10:41:11+00:00	matiko	2020-11-16 10:41:11+00:00	2020-11-16 14:35:58.457085+00:00	FALSE	ef654fa8-dc74-4c72-8713-e5ed47e2dff1	Kazaroho	Miseke	Manchira	Serengeti	no
06b75433-b96a-4dba-b81a-f97629ccec40	cda60665-fcf5-4df2-aed7-9443e7ab2952	FYDN-LELW	None		Central Point - Village	Dog	pets/2020-11-16/d6wajmna-309a-4d15-9a04-c19eed8c14bf.jpg	354.00,221.00,169.00,193.00,223.00,348.00	FALSE	FALSE	TRUE	2020-11-18 03:23:20.464100+00:00	Male	Black	None	None	FALSE	3	0	999000000000000	microchips/2020-11-16/7vwhk113-35af-4015-9896-06e74a454a76.jpg	None			-1.83907	34.6719	FALSE	None		2020-11-16 10:43:10+00:00	matiko	2020-11-16 10:48:22+00:00	2020-11-16 14:35:56.448850+00:00	FALSE	9d329580-19c4-476e-96d2-31b3b8697872	Majengo	Rwamchanga	Manchira	Serengeti	no
7ec9064a-558f-40d8-96cf-138317164a8a	16975f9a-2fc0-4f94-af54-f7a3fd21f626	VPKE-HEJJ	None		Central Point - Village	Askari	pets/2020-11-16/407b75d9-0bef-41e3-87ac-f3b003b385b2.jpg	313.00,247.00,160.00,249.00,237.00,404.00	FALSE	FALSE	TRUE	2020-11-19 01:17:34.348263+00:00	Male	Brown	None	None	FALSE	0	4	999000000000000	microchips/2020-11-16/a60a6be8-7fb6-419b-ace6-fdd99d0f1bf9.jpg	None			-1.83907	34.6719	FALSE	None		2020-11-16 10:49:21+00:00	matiko	2020-11-16 10:49:21+00:00	2020-11-16 14:35:54.643184+00:00	FALSE	9d329580-19c4-476e-96d2-31b3b8697872	Majengo	Rwamchanga	Manchira	Serengeti	no
ce61e6dc-844a-42db-8e36-ab26854fc6ab	8cb3fd4f-554a-4adc-840a-a35309324db2	HS9X-AAZ2	None		Central Point - Village	Chiter	pets/2020-11-16/fec08a9f-0d1b-44ce-8365-f692638f3422.jpg	321.00,170.00,188.00,165.00,268.00,282.00	FALSE	FALSE	TRUE	2020-11-18 22:10:55.025769+00:00	Male	Black	None	None	FALSE	6	0	999000000000000	microchips/2020-11-16/41eba492-04e4-431e-8e49-450617033836.jpg	None			-1.83907	34.6719	FALSE	None		2020-11-16 10:51:40+00:00	matiko	2020-11-16 10:51:41+00:00	2020-11-16 14:35:52.561433+00:00	FALSE	4b1458ba-87c2-4299-9449-e9c0f4724815	Majengo	Rwamchanga	Manchira	Serengeti	no
1af9f6c8-867a-4aa0-8d1c-8446e7ff2e35	7bb7f2fb-0472-4f23-a5a7-7fe4998bb5b5	RFF4-34YP	None		Central Point - Village	Malogoto	pets/2020-11-16/ae3a9319-015d-4f15-a337-10f864e1e3ef.jpg	397.00,200.00,244.00,190.00,309.00,373.00	FALSE	FALSE	TRUE	2020-11-18 22:37:45.506206+00:00	Male	Brown	None	None	FALSE	2	0	999000000000000	microchips/2020-11-16/a239a874-d633-483e-90a2-2667f2330c8c.jpg	None			-1.83915	34.6724	FALSE	None		2020-11-16 10:57:30+00:00	matiko	2020-11-16 10:57:30+00:00	2020-11-16 14:35:47.754363+00:00	FALSE	ccec21d1-bc65-40ef-966a-fe70e38b4b00	Majengo	Rwamchanga	Manchira	Serengeti	no
29dc99b8-6dee-48e0-89f0-61c87f403d80	6595f5f7-82a2-43be-86da-f1922a370e16	DCTF-ELJX	None		Central Point - Village	Fujo	pets/2020-11-14/b17e9920-f7ae-494a-b9c7-c44f17047ed2.jpg	327.00,203.00,201.00,212.00,279.00,352.00	FALSE	FALSE	TRUE	2020-11-18 23:15:22.990315+00:00	Male	Black	None	None	FALSE	2	0	999000000000000	microchips/2020-11-14/1d9c57e0-6002-4c34-9816-31b1c12a25be.jpg	None			-1.88341	34.7319	FALSE	None		2020-11-16 11:07:14+00:00	matiko	2020-11-16 11:07:14+00:00	2020-11-16 14:35:45.504268+00:00	FALSE	739436b7-0695-412b-8127-04bfbeb90bae	Majengo	Rwamchanga	Manchira	Serengeti	no
ec7d1334-6c0f-421b-b08f-1cd4f70da3d1	d93541a6-74fe-450c-8a7b-d93ea3fbba75	9H8F-F2ZJ	None		Central Point - Village	Simba	pets/2020-11-16/82bbefb8-fd1d-4b63-ba14-c5c2fba128f4.jpg	313.00,194.00,167.00,201.00,233.00,355.00	FALSE	FALSE	TRUE	2020-11-18 02:47:56.378886+00:00	Male	Black	None	None	FALSE	2	0	999000000000000	microchips/2020-11-16/6c47c07e-abc4-4e5a-96d4-2cd0fd8924d1.jpg	None			-1.88348	34.7319	FALSE	None		2020-11-16 11:09:03+00:00	matiko	2020-11-16 11:09:03+00:00	2020-11-16 14:35:42.992004+00:00	FALSE	d5652fc3-0e2d-4217-887b-022aa575bf92	Majengo	Rwamchanga	Manchira	Serengeti	no
2820f90b-20db-496a-a464-045cf28906e2	154cc25a-8740-4d7f-99d9-701c2316b2d2	WMKQ-RK8R	None		Central Point - Village	Popy	pets/2020-11-14/6bf9dc42-b4c5-44a2-bed4-46bea20105df.jpg	356.00,214.00,182.00,202.00,251.00,428.00	FALSE	FALSE	TRUE	2020-11-18 00:20:17.371383+00:00	Female	Brown	None	None	FALSE	2	0	999000000000000	microchips/2020-11-14/1a9bb96a-7a65-44d3-9dff-69e4cacc541c.jpg	None			-1.88348	34.7319	FALSE	None		2020-11-16 11:10:09+00:00	matiko	2020-11-16 11:10:09+00:00	2020-11-16 14:35:40.415176+00:00	FALSE	d5652fc3-0e2d-4217-887b-022aa575bf92	Majengo	Rwamchanga	Manchira	Serengeti	no
34ff71b5-d85c-4007-a426-25e461c85d76	88a42e8b-6524-419a-b3ae-2ec1bcf5e674	2SJY-FF8T	None		Central Point - Village	Sema	pets/2020-11-16/e9c57add-9771-4a42-8dbf-a00549f0e289.jpg	331.00,252.00,204.00,237.00,258.00,389.00	FALSE	FALSE	TRUE	2020-11-16 22:19:39.780195+00:00	Female	Brown	None	None	FALSE	0	2	999000000000000	microchips/2020-11-16/d5fc6e66-5fae-4fb7-88b0-0b96e5c83f68.jpg	None			-1.88344	34.7319	FALSE	None		2020-11-16 11:12:35+00:00	matiko	2020-11-16 11:12:35+00:00	2020-11-16 14:35:37.928504+00:00	FALSE	88e80b62-8624-4009-b16c-73631558d38e	Majengo	Rwamchanga	Manchira	Serengeti	no
76a5be06-65f7-4d07-86c5-371542d4edbc	4f675d24-32a4-4455-87ea-081950b2fdd7	ZZZZ-44Q2	None		Central Point - Village	Eva	pets/2020-11-14/1d0d416d-2aaf-452e-8bc8-bf7443b72dc1.jpg	332.00,221.00,181.00,226.00,279.00,292.00	FALSE	FALSE	TRUE	2020-11-18 23:50:35.880938+00:00	Male	Brown	None	None	FALSE	0	2	999000000000000	microchips/2020-11-14/28504af0-bd93-4f2d-861e-0eacabccd907.jpg	None			-1.88344	34.7319	FALSE	None		2020-11-16 11:14:10+00:00	matiko	2020-11-16 11:14:10+00:00	2020-11-16 14:35:35.388445+00:00	FALSE	88e80b62-8624-4009-b16c-73631558d38e	Majengo	Rwamchanga	Manchira	Serengeti	no
23e7f493-80a8-472e-90c2-0a718da98eab	0e8b6997-5d5a-4074-9bd8-2972522a91af	LSP6-XGC9	None		Central Point - Village	Duma	pets/2020-11-16/2d9277fd-45df-4276-8d54-0e31505368f6.jpg	334.00,232.00,207.00,237.00,314.00,349.00	FALSE	FALSE	TRUE	2020-11-19 01:29:50.481389+00:00	Male	Brown	None	None	FALSE	6	0	999000000000000	microchips/2020-11-16/9f3f04f1-9136-4569-baa8-29a05bd1b016.jpg	None			-1.88346	34.7319	FALSE	None		2020-11-16 11:16:12+00:00	matiko	2020-11-16 11:16:12+00:00	2020-11-16 14:35:33.344629+00:00	FALSE	e8be444d-e30d-4bcc-b363-d32e470e5ad8	Majengo	Rwamchanga	Manchira	Serengeti	no
a5e3a56e-e725-4a4c-9172-b5b26e1dfa0d	80f4be4f-72f6-4134-bf87-7c22aa699527	9RJZ-GRXC	None		Central Point - Village	Simba	pets/2020-11-14/z93s8ql4-236a-4137-ac99-d6bca8dc2511.jpg	358.00,207.00,226.00,194.00,311.00,354.00	FALSE	FALSE	TRUE	2020-11-16 22:23:54.809970+00:00	Female	Brown	None	None	FALSE	1	0	999000000000000	microchips/2020-11-14/mobik5gp-c6e9-4ee5-9b95-a168d67e7fbe.jpg	None			-1.88344	34.7319	FALSE	None		2020-11-16 11:18:10+00:00	matiko	2020-11-16 11:18:32+00:00	2020-11-16 14:35:31.328777+00:00	FALSE	85249f5b-df98-45e5-9926-772741a4dca7	Majengo	Rwamchanga	Manchira	Serengeti	no
76f8620e-9bf8-4baa-825e-c59cb5677c0b	3bab3eb2-0e02-40c2-b5df-7475b4004abf	NABL-P9EJ	None		Central Point - Village	Fujo	pets/2020-11-14/0894bdc7-a6eb-46b4-b20c-c7fa78cecf5d.jpg	346.00,193.00,208.00,187.00,276.00,281.00	FALSE	FALSE	TRUE	2020-11-19 00:20:11.974900+00:00	Male	Black	None	None	FALSE	0	6	999000000000000	microchips/2020-11-14/d34ea812-d799-4f06-a779-fe26864e6952.jpg	None			-1.88344	34.7319	FALSE	None		2020-11-16 11:20:29+00:00	matiko	2020-11-16 11:20:29+00:00	2020-11-16 14:35:29.040960+00:00	FALSE	85249f5b-df98-45e5-9926-772741a4dca7	Majengo	Rwamchanga	Manchira	Serengeti	no
369f60dc-16b2-4b2c-8e59-4356820b238c	02168a6a-7785-49aa-8d39-9342e167c25b	LHT3-MQT6	None		Central Point - Village	Mwarabu	pets/2020-11-16/a8a0fcbd-2814-4de7-b86a-f7b953ccabbe.jpg	336.00,233.00,199.00,254.00,289.00,447.00	FALSE	FALSE	TRUE	2020-11-18 00:47:04.818273+00:00	Female	Brown	None	None	FALSE	5	0	999000000000000	microchips/2020-11-16/e9be5dbd-e501-4bf6-b26d-2dc42fdd7731.jpg	None			-1.88348	34.7319	FALSE	None		2020-11-16 11:23:40+00:00	matiko	2020-11-16 11:23:40+00:00	2020-11-16 14:35:26.783558+00:00	FALSE	f6277503-de79-4b3b-a3d5-02daeeb54b10	Majengo	Rwamchanga	Manchira	Serengeti	no
3ad72b09-c4f7-4d02-85cd-db1043bf83c7	c58db614-bd9f-4537-835f-2bc01325482a	TJ73-GJNE	None		Central Point - Village	Simba	pets/2020-11-14/d8faa952-a07e-4f33-8ca3-ab19521160ae.jpg	321.00,196.00,161.00,198.00,193.00,361.00	FALSE	FALSE	TRUE	2020-11-18 20:01:33.310283+00:00	Male	Brown	None	None	FALSE	4	0	999000000000000	microchips/2020-11-14/2f42e73c-3b99-4c5a-b2d0-e8fae8cc2558.jpg	None			-1.8835	34.7319	FALSE	None		2020-11-16 11:26:18+00:00	matiko	2020-11-16 11:26:18+00:00	2020-11-16 14:35:24.377367+00:00	FALSE	3dae7757-1d38-4faa-bf68-a143875f1611	Majengo	Rwamchanga	Manchira	Serengeti	no
9adb2e15-02fa-4b45-a3cb-8301c41bc372	46952f4d-0c1a-43ea-8d68-ec5d91f659a9	RRJV-PK43	None		Central Point - Village	Safari	pets/2020-11-14/cefa79f9-5129-41b7-8cc0-917a71cbf712.jpg	338.00,211.00,168.00,199.00,258.00,349.00	FALSE	FALSE	TRUE	2020-11-16 22:59:05.759510+00:00	Female	Brown	None	None	FALSE	1	0	999000000000000	microchips/2020-11-14/0fce049e-05b4-4200-a08f-5d373b1f8587.jpg	None			-1.8835	34.7319	FALSE	None		2020-11-16 11:27:29+00:00	matiko	2020-11-16 11:27:29+00:00	2020-11-16 14:35:21.613315+00:00	FALSE	3dae7757-1d38-4faa-bf68-a143875f1611	Majengo	Rwamchanga	Manchira	Serengeti	no
d4bc5e7c-d615-4ad8-8d35-38a0eca84b6d	4b601b7a-eb58-4411-b174-2470b645edca	TT4N-WKJV	None		Central Point - Village	Hadija	pets/2020-11-16/9993ba4c-e3e9-46c5-956a-d642bcaa2c45.jpg	316.00,246.00,164.00,224.00,205.00,370.00	FALSE	FALSE	TRUE	2020-11-16 22:55:11.520425+00:00	Female	Brown	None	None	FALSE	4	0	999000000000000	microchips/2020-11-16/745512f5-f8fc-4682-aad3-8b991547d8a1.jpg	None			-1.8835	34.7319	FALSE	None		2020-11-16 11:29:31+00:00	matiko	2020-11-16 11:29:31+00:00	2020-11-16 14:35:19.233341+00:00	FALSE	3dae7757-1d38-4faa-bf68-a143875f1611	Majengo	Rwamchanga	Manchira	Serengeti	no
5fd49532-fc86-4a19-94aa-63b2f09e75f5	ee37ad3d-f054-4180-a0e3-9b4dc790e9b6	SSKM-B9Q8	None		Central Point - Village	Chotara	pets/2020-11-14/e1276aaf-a2a0-43aa-a328-b19095222098.jpg	322.00,218.00,166.00,214.00,202.00,387.00	FALSE	FALSE	TRUE	2020-11-16 21:14:24.025295+00:00	Female	Brown	None	None	FALSE	3	0	999000000000000	microchips/2020-11-14/92d3562f-eef1-46a2-8162-3408089507bb.jpg	None			-1.88346	34.7319	FALSE	None		2020-11-16 11:33:14+00:00	matiko	2020-11-16 11:33:14+00:00	2020-11-16 14:35:17.115975+00:00	FALSE	e2319f13-44fa-4322-b3c1-6e7297cbe60e	Majengo	Rwamchanga	Manchira	Serengeti	no
d8f96808-b43b-4851-a272-d1afccc97fe1	697d1e4d-d415-4e79-b51b-4fa8eda43b15	XT3C-HXAN	None		Central Point - Village		pets/2020-11-16/21419f46-e6e1-42d0-a5ab-6d7cd63c3f3a.jpg	330.00,184.00,186.00,186.00,281.00,330.00	FALSE	FALSE	TRUE	2020-11-16 22:39:42.904741+00:00	Female	Brown	None	None	FALSE	3	0	999000000000000	microchips/2020-11-16/f27cf796-1f57-432a-90ab-01b88e8cc97c.jpg	None			-1.88347	34.7319	FALSE	None		2020-11-16 11:35:26+00:00	matiko	2020-11-16 11:35:26+00:00	2020-11-16 14:35:14.858931+00:00	FALSE	3c6da5fd-2de2-4380-aa5d-0161c97f8700	Majengo	Rwamchanga	Manchira	Serengeti	no
4a969f8d-9615-4dee-a540-3b239b254064	71a90fec-c306-437a-978b-f8c8a7deed43	PNFJ-ZSP2	None		Central Point - Village		pets/2020-11-16/eaeb1e42-973f-44dd-a58a-15772e66f996.jpg	352.00,212.00,194.00,221.00,292.00,398.00	FALSE	FALSE	TRUE	2020-11-18 22:54:43.783077+00:00	Male	Brown	None	None	FALSE	4	0	999000000000000	microchips/2020-11-16/06433f22-8ed3-4a5a-a39d-d813ee390510.jpg	None			-1.88346	34.7319	FALSE	None		2020-11-16 11:37:30+00:00	matiko	2020-11-16 11:37:30+00:00	2020-11-16 14:35:12.410262+00:00	FALSE	c8d2871d-a9c0-4a3c-8d1a-d70727fd0b53	Majengo	Rwamchanga	Manchira	Serengeti	no
1fa7eb31-c7d3-402d-b4ff-be8a5da6c1bb	d72d1671-f522-477b-a020-68f6063eeefe	FAY2-GH78	None		Central Point - Village	Komanda	pets/2020-11-16/4157e0ef-a29a-4daf-9414-dd9be216fda8.jpg	324.00,185.00,178.00,182.00,217.00,328.00	FALSE	FALSE	TRUE	2020-11-18 02:53:47.648827+00:00	Male	Black	None	None	FALSE	6	0	999000000000000	microchips/2020-11-16/399827e6-bbef-4165-a3f8-c7dfdcf8dcfd.jpg	None			-1.88337	34.7318	FALSE	None		2020-11-16 11:39:30+00:00	matiko	2020-11-16 11:39:30+00:00	2020-11-16 14:35:09.861043+00:00	FALSE	c45beb33-3fc3-4704-b5df-0ca1f8115005	Majengo	Rwamchanga	Manchira	Serengeti	no
1f497530-ee7d-4002-9304-3c1e874d24c3	0fbea023-868e-4df1-b7bb-1be41ef37069	JK38-RPLW	None		Central Point - Village	Fujo	pets/2020-11-16/2dcc74b1-01df-42a9-80a4-00bab01b9122.jpg	336.00,221.00,199.00,205.00,249.00,378.00	FALSE	FALSE	TRUE	2020-11-19 01:27:52.966317+00:00	Male	Brown	None	None	FALSE	4	0	999000000000000	microchips/2020-11-16/dc195794-db1e-4bcb-86a5-9d9ab4f28e84.jpg	None			-1.88337	34.7318	FALSE	None		2020-11-16 11:41:24+00:00	matiko	2020-11-16 11:41:24+00:00	2020-11-16 14:35:07.204474+00:00	FALSE	c45beb33-3fc3-4704-b5df-0ca1f8115005	Majengo	Rwamchanga	Manchira	Serengeti	no
66453f87-83cd-40f0-b915-c2c371ae0476	22b0e1b4-f9eb-44c8-8dd3-8160a8a97d9a	WYGG-7QAP	None		Central Point - Village	Money	pets/2020-11-16/72b2b444-13e3-4388-85ed-5893a71fe209.jpg	298.00,204.00,162.00,201.00,206.00,298.00	FALSE	FALSE	TRUE	2020-11-18 00:01:31.438773+00:00	Female	Black	None	None	FALSE	2	0	999000000000000	microchips/2020-11-16/b98aaac6-95ad-41a9-a19f-2049a5c5b06f.jpg	None			-1.88337	34.7318	FALSE	None		2020-11-16 11:44:40+00:00	matiko	2020-11-16 11:44:40+00:00	2020-11-16 14:35:04.647099+00:00	FALSE	c45beb33-3fc3-4704-b5df-0ca1f8115005	Majengo	Rwamchanga	Manchira	Serengeti	no
ddd449dc-b02c-4ae3-ac72-5db652148744	c8fc4403-0907-4de3-8fdd-d9425bc23ae3	SZ4A-3QWB	None		Central Point - Village	Bushoke	pets/2020-11-14/90eea6cb-e760-4d2d-916a-a11e3a8c76e3.jpg	327.00,192.00,191.00,211.00,260.00,354.00	FALSE	FALSE	TRUE	2020-11-16 21:37:34.473725+00:00	Female	Black	None	None	FALSE	1	0	999000000000000	microchips/2020-11-14/c1106a64-d0c6-4156-9e09-105ae57a5533.jpg	None			-1.88341	34.7319	FALSE	None		2020-11-16 11:48:39+00:00	matiko	2020-11-16 11:48:39+00:00	2020-11-16 14:30:02.147513+00:00	FALSE	a66a2bba-69fa-4b10-89cc-168360df0db0	Majengo	Rwamchanga	Manchira	Serengeti	no
79be36c8-62a4-48ff-953e-a646b80f5b25	ca2fc52a-b3bf-43fe-97b8-9dee32d1a54c	EA5S-LXKE	None		Central Point - Village	Joti	pets/2020-11-14/1bcd0103-dbe7-45cc-b8b2-98ca314ecdb2.jpg	297.00,234.00,153.00,234.00,181.00,322.00	FALSE	FALSE	TRUE	2020-11-16 21:36:51.150883+00:00	Female	Brown	None	None	FALSE	0	5	999000000000000	microchips/2020-11-14/78f9873f-bc0b-4baa-a867-67b4a08594db.jpg	None			-1.88346	34.7319	FALSE	None		2020-11-16 11:51:05+00:00	matiko	2020-11-16 11:51:05+00:00	2020-11-16 14:29:58.159702+00:00	FALSE	4df260c3-a907-4508-a8d1-776520e73305	Majengo	Rwamchanga	Manchira	Serengeti	no
b60431a8-7437-4c3e-b755-61675387639f	52a46f4d-2ef2-4103-8feb-ea7e97730264	FXKH-5WYJ	None		Central Point - Village	Kimaa	pets/2020-11-14/3dd00347-e161-4de3-84a0-b124cf5b23d4.jpg	300.00,182.00,137.00,183.00,173.00,351.00	FALSE	FALSE	TRUE	2020-11-16 22:51:28.881667+00:00	Female	Brown	None	None	FALSE	6	0	999000000000000	microchips/2020-11-14/e6748cc0-56db-41ea-8400-082e933338f6.jpg	None			-1.88344	34.7319	FALSE	None		2020-11-16 11:53:01+00:00	matiko	2020-11-16 11:53:01+00:00	2020-11-16 14:29:55.385442+00:00	FALSE	0b130ae7-9c1c-4db5-b878-4b9327a231d2	Majengo	Rwamchanga	Manchira	Serengeti	no
b56d5f48-57a4-4eba-9398-cd1b12dde02a	dbacfa78-5acc-4554-97a1-654b41af0845	8ECX-H4HE	None		Central Point - Village	Simba	pets/2020-11-14/a3d89db6-fa1b-4da7-92c7-6d7c193cad83.jpg	338.00,247.00,183.00,244.00,248.00,412.00	FALSE	FALSE	TRUE	2020-11-16 21:26:13.817283+00:00	Female	Brown	None	None	FALSE	0	6	999000000000000	microchips/2020-11-14/b61085b0-f7b5-4e2e-813a-b4c549f27c10.jpg	None			-1.88347	34.7319	FALSE	None		2020-11-16 11:55:10+00:00	matiko	2020-11-16 11:55:10+00:00	2020-11-16 14:29:52.283943+00:00	FALSE	7e3bb1db-8fe1-4959-8066-31ff60bf4b88	Majengo	Rwamchanga	Manchira	Serengeti	no
28af7918-9da1-4f45-b208-3c3ab4b83536	7416bd8f-74f5-4919-acfa-38cc2efbc5ee	FYCN-LJAL	None		Central Point - Village	Kamanda	pets/2020-11-14/6b43399e-96a7-42e0-a84d-6c8cba3716dc.jpg	369.00,246.00,207.00,236.00,301.00,441.00	FALSE	FALSE	TRUE	2020-11-18 22:50:47.913729+00:00	Male	Brown	None	None	FALSE	3	0	999000000000000	microchips/2020-11-14/f3d2a552-f694-49c4-ad20-2de5b1872b7e.jpg	None			-1.88347	34.7319	FALSE	None		2020-11-16 11:57:34+00:00	matiko	2020-11-16 11:57:34+00:00	2020-11-16 14:29:50.051845+00:00	FALSE	52dd64e1-e41f-4e83-9546-2c0e6755ea60	Majengo	Rwamchanga	Manchira	Serengeti	no
b75b4ee0-8acf-46d4-858e-9be8e66dde6c	833444e9-862c-420a-bf88-a9de7b059c8f	7DXF-5H5D	None		Central Point - Village	Nyuki	pets/2020-11-14/be9aadc7-6bbb-4c8b-8718-efe9e2c1d0b9.jpg	343.00,240.00,187.00,223.00,251.00,417.00	FALSE	FALSE	TRUE	2020-11-16 22:22:41.198549+00:00	Female	Brown	None	None	FALSE	0	2	999000000000000	microchips/2020-11-14/b33accad-cc33-4d32-ad67-b405924b25ca.jpg	None			-1.88347	34.7319	FALSE	None		2020-11-16 11:58:45+00:00	matiko	2020-11-16 11:58:45+00:00	2020-11-16 14:29:47.431547+00:00	FALSE	52dd64e1-e41f-4e83-9546-2c0e6755ea60	Majengo	Rwamchanga	Manchira	Serengeti	no
63db7512-876d-4cf5-8278-27bf69ed7508	2f1a8b9d-c279-4c56-8b41-538ea5b8ab55	CNEY-KARM	None		Central Point - Village	Rambaramba	pets/2020-11-14/e565dadd-c233-4f29-b4a1-fdff815cb42b.jpg	335.00,197.00,179.00,213.00,310.00,380.00	FALSE	FALSE	TRUE	2020-11-16 23:13:52.690106+00:00	Female	Black	None	None	FALSE	0	3	999000000000000	microchips/2020-11-14/e9119885-8ebc-4acb-b77a-542332b56d24.jpg	None			-1.88349	34.7319	FALSE	None		2020-11-16 12:00:46+00:00	matiko	2020-11-16 12:00:46+00:00	2020-11-16 14:29:44.593283+00:00	FALSE	2f69c73c-b7a6-439f-8a50-ae24aad8c740	Majengo	Rwamchanga	Manchira	Serengeti	no
da619242-2b05-47fd-9bce-7ad392c8e41f	b64a0324-db8f-4f61-8539-41dbdcbb4d43	A7CY-KBY9	None		Central Point - Village	Caros	pets/2020-11-14/6514fa82-936d-4b3a-b645-1a1616dff431.jpg	359.00,162.00,202.00,169.00,286.00,257.00	FALSE	FALSE	TRUE	2020-11-16 21:48:54.958346+00:00	Female	Brown	None	None	FALSE	0	3	999000000000000	microchips/2020-11-14/9037b219-808d-4ef9-b9fb-2c88ffc8433e.jpg	None			-1.88349	34.7319	FALSE	None		2020-11-16 12:02:28+00:00	matiko	2020-11-16 12:02:28+00:00	2020-11-16 14:29:41.696751+00:00	FALSE	2f69c73c-b7a6-439f-8a50-ae24aad8c740	Majengo	Rwamchanga	Manchira	Serengeti	no
b7090bb9-7dda-4ac8-b8fe-55e72097fb86	29bdb955-f9ad-4231-b5f9-105fda815631	7A2F-S8MS	None		Central Point - Village	Vempire	pets/2020-11-14/622e015b-8984-43a5-b0b4-d72f66aee049.jpg	356.00,225.00,193.00,231.00,289.00,373.00	FALSE	FALSE	TRUE	2020-11-19 00:45:57.483041+00:00	Male	Brown	None	None	FALSE	4	0	999000000000000	microchips/2020-11-14/d33f0169-c1e6-4f5e-a35c-eb77ce8382b5.jpg	None			-1.88346	34.7319	FALSE	None		2020-11-16 12:04:52+00:00	matiko	2020-11-16 12:04:52+00:00	2020-11-16 14:29:39.107526+00:00	FALSE	f20d3367-905d-47c3-8bb3-574eacc92e0f	Majengo	Rwamchanga	Manchira	Serengeti	no
dbcb6fe3-ce99-478a-9041-9a46ce45451b	9f653b46-2969-420b-af68-9c1549a2c49c	JY5P-RVGR	None		Central Point - Village	Chomoza	pets/2020-11-14/3b446338-cd03-4e3e-b51b-f026e100457f.jpg	351.00,211.00,179.00,222.00,281.00,388.00	FALSE	FALSE	TRUE	2020-11-16 22:05:48.894289+00:00	Female	Brown	None	None	FALSE	2	0	999000000000000	microchips/2020-11-14/b08fe12f-7a10-4267-9a4e-96b1e22582ce.jpg	None			-1.8835	34.7319	FALSE	None		2020-11-16 12:07:28+00:00	matiko	2020-11-16 12:07:28+00:00	2020-11-16 14:29:36.345691+00:00	FALSE	bc0954c9-d791-4d8d-a881-7aa4a33781d2	Majengo	Rwamchanga	Manchira	Serengeti	no
f85067e8-fec6-4e65-a62a-b99e184272c7	250c1d02-0fa1-4d2b-a8fd-f7bd90aaa37a	88GB-DG74	None		Central Point - Village	Tangatanga	pets/2020-11-14/302765c1-aced-4940-a974-a3a7b09bfc4e.jpg	356.00,229.00,218.00,222.00,307.00,409.00	FALSE	FALSE	TRUE	2020-11-17 23:58:53.820657+00:00	Female	Black	None	None	FALSE	4	0	999000000000000	microchips/2020-11-14/bb1fc470-30ec-49eb-a1b3-af2feb74eecf.jpg	None			-1.88345	34.732	FALSE	None		2020-11-16 12:09:53+00:00	matiko	2020-11-16 12:09:53+00:00	2020-11-16 14:29:33.531102+00:00	FALSE	1713ffc8-6c6b-420b-8294-e58c6e28e553	Majengo	Rwamchanga	Manchira	Serengeti	no
cb107237-eeff-4e15-8d7f-2c2e8bd2f582	28eea738-4a1c-4556-803a-5be857101cad	92S2-PPMV	None		Central Point - Village	Karoti	pets/2020-11-14/694c025e-d7b4-49c5-ae88-fb337e3ae858.jpg	313.00,241.00,183.00,219.00,222.00,371.00	FALSE	FALSE	TRUE	2020-11-19 00:47:49.946451+00:00	Male	Brown	None	None	FALSE	0	6	999000000000000	microchips/2020-11-14/b9919f81-d3af-4c34-baa8-4dcda76d785d.jpg	None			-1.8835	34.7319	FALSE	None		2020-11-16 12:14:54+00:00	matiko	2020-11-16 12:14:54+00:00	2020-11-16 14:29:30.819434+00:00	FALSE	9c3a7d98-79fc-48f0-932e-0dd09e3986a0	Majengo	Rwamchanga	Manchira	Serengeti	no
c0522e2b-d4d7-4b37-9294-1b4e176f2693	19af6bd7-1f18-4fe4-9a34-579328b8b99e	8NM7-DK6A	None		Central Point - Village		pets/2020-11-14/f56a30ae-3cc3-4ec3-a53e-50065275cfc7.jpg	343.00,212.00,176.00,206.00,254.00,284.00	FALSE	FALSE	TRUE	2020-11-19 01:11:24.024358+00:00	Male	Brown	None	None	FALSE	0	2	999000000000000	microchips/2020-11-14/e44a871a-01ac-492e-ab16-38368d2b2b27.jpg	None			-1.8835	34.7319	FALSE	None		2020-11-16 12:18:05+00:00	matiko	2020-11-16 12:18:05+00:00	2020-11-16 14:29:27.774373+00:00	FALSE	9c3a7d98-79fc-48f0-932e-0dd09e3986a0	Majengo	Rwamchanga	Manchira	Serengeti	no
9ca3f3d0-a395-4ae0-8085-ad38f972f692	eebf625f-523f-4635-83cc-64ccb909d84c	C94E-XPBR	None		Central Point - Village		pets/2020-11-16/e8c22bcd-29a4-4037-ac36-55a8ac753598.jpg		TRUE	FALSE	TRUE	2020-11-17 21:16:34.466722+00:00	Female	Brown	None	None	FALSE	0	9	999000000000000	microchips/2020-11-16/0e58a477-267e-43b3-abdf-860adea44aef.jpg	None			-1.84075	34.6768	FALSE	None		2020-11-17 05:56:50+00:00	matiko	2020-11-17 05:56:50+00:00	2020-11-17 06:00:45.672394+00:00	FALSE	c0387682-94ba-443e-8003-aa0163bd8db3	Kebosongo	Kebosongo	Kisangura	Mugumu Town Council	yes	bad image
4f22f7bf-c8c5-43d9-ab43-545c2aaadc78	cfd1da60-1016-45e6-924e-014e7573e37f	PJYR-XJEY	None		Central Point - Village	Simba	pets/2020-11-16/a1e93d62-6665-4d1e-b2aa-0b028670a9f1.jpg	310.00,204.00,213.00,188.00,255.00,277.00	FALSE	FALSE	TRUE	2020-11-18 03:14:33.035631+00:00	Male	Brown	None	None	FALSE	4	0	999000000000000	microchips/2020-11-16/2f30a7e9-d98f-4eb9-9b39-7d584bf09641.jpg	None			-1.84075	34.6768	FALSE	None		2020-11-17 05:59:59+00:00	matiko	2020-11-17 05:59:59+00:00	2020-11-17 06:00:39.289002+00:00	FALSE	220060bc-2f93-444d-bcae-fc23db186741	Kebosongo	Kebosongo	Kisangura	Mugumu Town Council	no
4c2940aa-eb94-4559-b4f8-d8f1f27b4a8e	7c587d58-c1ff-45f9-b57d-cb604d11eb44	4ACW-RBKV	None		Central Point - Village	Majaliwa	pets/2020-11-16/8f59c947-dc52-430b-b3e7-783efbaf4b93.jpg	326.00,166.00,227.00,163.00,258.00,225.00	FALSE	FALSE	TRUE	2020-11-18 22:36:39.657509+00:00	Male	Brown	None	None	FALSE	0	9	999000000000000	microchips/2020-11-16/5c360d09-2e37-4f78-a994-04c44b589e6a.jpg	None			-1.84075	34.6768	FALSE	None		2020-11-17 06:03:27+00:00	matiko	2020-11-17 06:03:27+00:00	2020-11-17 18:16:27.953030+00:00	FALSE	766e459b-5bc0-44b7-b478-d9e2fb13fece	Kebosongo	Kebosongo	Kisangura	Mugumu Town Council	no
1820975e-d76a-4cc0-a34c-7f983ab3277a	068db3d9-132e-4f9b-b582-7745e75d759f	DYAY-2S4S	None		Central Point - Village	Serengeti	pets/2020-11-16/c75bac5b-90ac-43db-8311-fc2ace69db67.jpg	302.00,177.00,195.00,176.00,240.00,234.00	FALSE	FALSE	TRUE	2020-11-19 01:42:37.511368+00:00	Male	Brown	None	None	FALSE	4	0	999000000000000	microchips/2020-11-16/58a72ecf-feaf-45e3-9a88-b74098d19c09.jpg	None			-1.84075	34.6768	FALSE	None		2020-11-17 06:04:54+00:00	matiko	2020-11-17 06:04:54+00:00	2020-11-17 18:16:17.322420+00:00	FALSE	766e459b-5bc0-44b7-b478-d9e2fb13fece	Kebosongo	Kebosongo	Kisangura	Mugumu Town Council	no
fdc57d2f-9811-4782-af82-faedbc40eefe	01e2be27-9c2b-4881-a51c-bd57af5bd105	SMAD-ZDY9	None		Central Point - Village	Chui	pets/2020-11-16/43a83ab2-e639-4903-b6a0-5491bdd0833b.jpg	331.00,176.00,214.00,166.00,260.00,240.00	FALSE	FALSE	TRUE	2020-11-18 00:47:27.873142+00:00	Female	Brown	None	None	FALSE	6	0	999000000000000	microchips/2020-11-16/6d37c0a3-6f3f-4f38-b27b-e74287053cd6.jpg	None			-1.84075	34.6768	FALSE	None		2020-11-17 06:05:59+00:00	matiko	2020-11-17 06:05:59+00:00	2020-11-17 18:16:04.248393+00:00	FALSE	766e459b-5bc0-44b7-b478-d9e2fb13fece	Kebosongo	Kebosongo	Kisangura	Mugumu Town Council	no
16c21101-3d9d-480a-906d-9d85f32925ef	3d8fdf5a-a725-4975-af40-2eb8359fb18e	DG75-ZSBY	None		Central Point - Village	Fujo	pets/2020-11-16/0f4b53c6-b460-4a79-bb8b-9d77d8fe81a9.jpg	356.00,219.00,238.00,217.00,293.00,315.00	FALSE	FALSE	TRUE	2020-11-17 23:37:50.842312+00:00	Female	Brown	None	None	FALSE	4	0	999000000000000	microchips/2020-11-16/a9772310-b16a-4a58-9396-0d78da16d9f3.jpg	None			-1.84075	34.6768	FALSE	None		2020-11-17 06:07:04+00:00	matiko	2020-11-17 06:07:04+00:00	2020-11-17 18:15:52.722364+00:00	FALSE	766e459b-5bc0-44b7-b478-d9e2fb13fece	Kebosongo	Kebosongo	Kisangura	Mugumu Town Council	no
bfa93436-5d31-4653-8fab-275bec792493	0eba79af-1184-4306-b60e-cf5e11142c4e	9YK8-H9WE	None		Central Point - Village	Kamanda	pets/2020-11-16/e2ad345a-58b3-4a6b-82a9-a1b1d79afc48.jpg	312.00,170.00,217.00,153.00,249.00,252.00	FALSE	FALSE	TRUE	2020-11-19 01:29:23.239293+00:00	Male	Brown	None	None	FALSE	8	0	999000000000000	microchips/2020-11-16/02232cd4-f6ad-48ec-ae92-ca7474682e76.jpg	None			-1.83883	34.672	FALSE	None		2020-11-17 06:09:35+00:00	matiko	2020-11-17 06:09:35+00:00	2020-11-17 18:15:42.633512+00:00	FALSE	3adb65e9-9f0b-4031-a3bd-b5e21993da5d	Kebosongo	Kebosongo	Kisangura	Mugumu Town Council	no
f91b55b5-62a1-4acb-a432-648e8fc8add0	679b8cfb-1b68-43e2-ac7d-7c3a8cd73648	RALT-4YDA	None		Central Point - Village	Dubai	pets/2020-11-16/571b5675-8582-4ebc-9ae3-b83a9ec1d33e.jpg	315.00,248.00,219.00,245.00,268.00,335.00	FALSE	FALSE	TRUE	2020-11-18 23:11:08.195327+00:00	Male	Brown	None	None	FALSE	6	0	999000000000000	microchips/2020-11-16/556a74a4-734e-46fb-a42c-f344ff93f123.jpg	None			-1.83883	34.672	FALSE	None		2020-11-17 06:10:45+00:00	matiko	2020-11-17 06:10:45+00:00	2020-11-17 18:15:31.448475+00:00	FALSE	3adb65e9-9f0b-4031-a3bd-b5e21993da5d	Kebosongo	Kebosongo	Kisangura	Mugumu Town Council	no
b3abb34b-598d-4d11-af79-8c20f5cbebf8	23a17234-1e5c-4150-a7aa-9fa9340a6767	JGXS-VQE8	None		Central Point - Village	Simba	pets/2020-11-16/f2b84334-f8d6-421e-bc88-5d96d6573c74.jpg	276.00,232.00,189.00,232.00,236.00,291.00	FALSE	FALSE	TRUE	2020-11-18 00:00:25.786262+00:00	Female	Black	None	None	FALSE	5	0	999000000000000	microchips/2020-11-16/147ec318-d43f-45f8-8f22-1a3bde9d9b5b.jpg	None			-1.86096	34.7236	FALSE	None		2020-11-17 06:13:24+00:00	matiko	2020-11-17 06:13:24+00:00	2020-11-17 18:15:21.970241+00:00	FALSE	8e8073ea-9475-4628-8b43-678e55174c45	Kebosongo	Kebosongo	Kisangura	Mugumu Town Council	no
a86206bb-7681-438b-912c-9b7f0e64ec73	9ce6879c-f174-47bc-b2c9-09ce3e7efb98	WESF-RVLJ	None		Central Point - Village	Fagi	pets/2020-11-16/88600f48-9e8b-43e3-874d-f937269071bd.jpg	323.00,239.00,248.00,234.00,279.00,297.00	FALSE	FALSE	TRUE	2020-11-18 21:44:46.377691+00:00	Male	Brown	None	None	FALSE	1	0	999000000000000	microchips/2020-11-16/6c0c276c-371f-4a05-8f45-2e59790e51fc.jpg	None			-1.86096	34.7236	FALSE	None		2020-11-17 06:15:03+00:00	matiko	2020-11-17 06:15:03+00:00	2020-11-17 18:15:14.785192+00:00	FALSE	8e8073ea-9475-4628-8b43-678e55174c45	Kebosongo	Kebosongo	Kisangura	Mugumu Town Council	no
203d0910-2017-43e4-87b7-12738826c8d0	5604aca8-edb7-4038-8b7d-74d14c917690	AC44-9BK4	None		Central Point - Village	Boss	pets/2020-11-16/268a14cd-c0d6-4266-981e-38390e281e7e.jpg	310.00,233.00,219.00,228.00,265.00,270.00	FALSE	FALSE	TRUE	2020-11-18 23:40:10.245634+00:00	Male	Brown	None	None	FALSE	3	0	999000000000000	microchips/2020-11-16/6d3422fd-c804-45af-a641-563ad9c67837.jpg	None			-1.86096	34.7236	FALSE	None		2020-11-17 06:16:25+00:00	matiko	2020-11-17 06:16:25+00:00	2020-11-17 18:15:05.480108+00:00	FALSE	8e8073ea-9475-4628-8b43-678e55174c45	Kebosongo	Kebosongo	Kisangura	Mugumu Town Council	no
c813fa2d-7eef-4447-abc1-adb4c9cc37ba	eee80c56-b8c1-4bf3-948e-cb132a0684fc	FEPV-CB8C	None		Central Point - Village	Saida	pets/2020-11-16/81c7e30f-cd70-44f6-9a91-8d72dae70bcf.jpg	292.00,211.00,210.00,212.00,261.00,275.00	FALSE	FALSE	TRUE	2020-11-17 21:16:22.977122+00:00	Female	Brown	None	None	FALSE	6	0	999000000000000	microchips/2020-11-16/23a40c67-6dd0-4b0a-9312-36b74f2dd263.jpg	None			-1.84075	34.6768	FALSE	None		2020-11-17 06:18:41+00:00	matiko	2020-11-17 06:18:41+00:00	2020-11-17 18:14:55.132916+00:00	FALSE	cdcfabd4-265e-41d7-a8af-e52d13c33baf	Kebosongo	Kebosongo	Kisangura	Mugumu Town Council	no
4ce423cf-6e52-48b0-b238-ae4bb1996291	9424d8b1-ae29-4e76-97f1-048ac834074d	HKWP-P3VL	None		Central Point - Village	Taska	pets/2020-11-16/fda76092-8596-4300-abf6-cba3fbdaa3a5.jpg	331.00,207.00,244.00,196.00,281.00,219.00	FALSE	FALSE	TRUE	2020-11-18 21:58:32.512024+00:00	Male	Brown	None	None	FALSE	7	0	999000000000000	microchips/2020-11-16/a0f8ab3f-4e41-42a8-9112-11789f3fc69b.jpg	None			-1.86096	34.7236	FALSE	None		2020-11-17 06:20:28+00:00	matiko	2020-11-17 06:20:28+00:00	2020-11-17 18:14:46.753672+00:00	FALSE	38d492b0-8cc8-4ffb-9ece-57e4ecc12937	Kebosongo	Kebosongo	Kisangura	Mugumu Town Council	no
3039a13f-f3fa-45c0-9429-4c3208a5c668	b25b633e-8951-4706-b9ae-74e178ee0a19	C2DK-VCSQ	None		Central Point - Village	Kibaba	pets/2020-11-16/4fbee081-0c8b-4002-a54e-2f16c5bb9043.jpg	277.00,202.00,200.00,197.00,227.00,253.00	FALSE	FALSE	TRUE	2020-11-18 21:13:20.331176+00:00	Male	Brown	None	None	FALSE	2	0	999000000000000	microchips/2020-11-16/35ba8369-f53a-4c45-a3d3-3f6069f67d53.jpg	None			-1.84075	34.6768	FALSE	None		2020-11-17 06:23:01+00:00	matiko	2020-11-17 06:23:01+00:00	2020-11-17 18:14:38.899741+00:00	FALSE	869673af-6a7f-4d77-b2a2-382c8c53d1aa	Kebosongo	Kebosongo	Kisangura	Mugumu Town Council	no
ba450521-d365-49e6-9eff-a564e277a22f	a46305dd-4598-4a43-abae-52f8d99ca58f	F25M-EBL9	None		Central Point - Village	Simba	pets/2020-11-16/f49f2dfb-3ac4-4def-b515-dc62861f0cb8.jpg	288.00,215.00,205.00,209.00,219.00,278.00	FALSE	FALSE	TRUE	2020-11-17 22:18:19.553260+00:00	Female	Brown	None	None	FALSE	4	0	999000000000000	microchips/2020-11-16/15e9b737-d2d9-4237-bd25-78289ecd6641.jpg	None			-1.86096	34.7236	FALSE	None		2020-11-17 06:24:33+00:00	matiko	2020-11-17 06:24:33+00:00	2020-11-17 18:14:20.764812+00:00	FALSE	129da793-c8a1-4660-bce8-e57126d1d4cd	Kebosongo	Kebosongo	Kisangura	Mugumu Town Council	no
962133af-2ea0-4424-8ac2-a70851a0e402	e8560b5b-1315-4777-a6ff-6da724ec5236	E2KZ-DVRL	None		Central Point - Village	Chui	pets/2020-11-16/c05bd234-607c-459c-bb1a-c8d66917dd3f.jpg	312.00,205.00,201.00,205.00,254.00,304.00	FALSE	FALSE	TRUE	2020-11-18 02:00:50.976324+00:00	Male	Brown	None	None	FALSE	4	0	999000000000000	microchips/2020-11-16/5b3db1b9-0067-4282-a690-eefe47a13d4d.jpg	None			-1.86096	34.7236	FALSE	None		2020-11-17 06:26:32+00:00	matiko	2020-11-17 06:26:32+00:00	2020-11-17 18:14:02.349755+00:00	FALSE	129da793-c8a1-4660-bce8-e57126d1d4cd	Kebosongo	Kebosongo	Kisangura	Mugumu Town Council	no
07d47dbf-99de-4f56-ac7d-fcb5ca70b077	5df77daa-20c3-4c04-bbe0-a1abc4308738	E9SC-JZ53	None		Central Point - Village	Fujo	pets/2020-11-16/3994bf17-3b1e-40d6-b20e-9416e46edd33.jpg	300.00,293.00,227.00,294.00,264.00,329.00	FALSE	FALSE	TRUE	2020-11-17 23:12:43.976220+00:00	Female	Brown	White	None	FALSE	3	0	999000000000000	microchips/2020-11-16/17389833-9722-461b-81a5-7d4c42ec7e16.jpg	None			-1.86096	34.7236	FALSE	None		2020-11-17 06:29:21+00:00	matiko	2020-11-17 06:29:21+00:00	2020-11-17 18:13:45.214054+00:00	FALSE	2d2c7343-c6bf-4fd2-acf0-1d143fe9c1fb	Kebosongo	Kebosongo	Kisangura	Mugumu Town Council	no
b2a13319-8fd8-46cc-a73e-bb4b825245f6	a139f0eb-3e0e-4264-85fd-882b32db01e4	3TDD-2AL4	None		Central Point - Village	Skadi	pets/2020-11-16/9691f802-ea8d-4593-bc46-8dca096e0fb4.jpg	279.00,211.00,204.00,212.00,239.00,253.00	FALSE	FALSE	TRUE	2020-11-18 21:37:25.438707+00:00	Male	Brown	None	None	FALSE	4	0	999000000000000	microchips/2020-11-16/4ee668bf-16bf-4278-bf40-72fb574efc8e.jpg	None			-1.86096	34.7236	FALSE	None		2020-11-17 06:32:32+00:00	matiko	2020-11-17 06:32:32+00:00	2020-11-17 18:13:32.720414+00:00	FALSE	ca0d50f6-461e-4471-baf5-13a35ba14b16	Kebosongo	Kebosongo	Kisangura	Mugumu Town Council	no
3d13a56a-fc18-4310-88aa-91f43423a625	6d8bd58a-48ef-4c4f-9535-3eac255e8a7f	XWNQ-KWL8	None		Central Point - Village	Osama	pets/2020-11-16/0499d555-8f12-4807-ad49-1199c50904d5.jpg	330.00,146.00,243.00,148.00,293.00,196.00	FALSE	FALSE	TRUE	2020-11-18 23:01:36.309278+00:00	Male	Brown	None	None	FALSE	4	0	999000000000000	microchips/2020-11-16/31135b20-77eb-4435-9276-bb22375e8428.jpg	None			-1.86096	34.7236	FALSE	None		2020-11-17 06:34:48+00:00	matiko	2020-11-17 06:34:48+00:00	2020-11-17 18:13:22.140912+00:00	FALSE	1c70fc3c-2e4e-4b48-8eb9-7dd4cbd2438c	Kebosongo	Kebosongo	Kisangura	Mugumu Town Council	no
ee3797b3-0ba7-4913-82d8-b511d02cbdec	fc5810b3-efd5-447a-829e-5a45f931e9c1	GT3T-8M98	None		Central Point - Village	Simba	pets/2020-11-16/f795ec74-bc39-449d-a296-e95e2a4a2cdd.jpg	321.00,228.00,240.00,212.00,255.00,281.00	FALSE	FALSE	TRUE	2020-11-18 00:59:49.194731+00:00	Male	Black	None	None	FALSE	1	0	999000000000000	microchips/2020-11-16/93f11365-ba54-4775-b5fc-e0d31657fab3.jpg	None			-1.86096	34.7236	FALSE	None		2020-11-17 06:36:44+00:00	matiko	2020-11-17 06:36:44+00:00	2020-11-17 18:13:10.422137+00:00	FALSE	1c70fc3c-2e4e-4b48-8eb9-7dd4cbd2438c	Kebosongo	Kebosongo	Kisangura	Mugumu Town Council	no
e380d203-f5fb-48a9-ae40-93f2dde828ed	be21559d-0834-4f2f-a992-9d7252aab141	JTQR-CCYV	None		Central Point - Village	Simba	pets/2020-11-16/0a6903ca-f347-4cd1-93fc-86e77e95ee9a.jpg	308.00,178.00,230.00,175.00,255.00,232.00	FALSE	FALSE	TRUE	2020-11-18 20:50:10.207829+00:00	Male	Brown	None	None	FALSE	4	0	999000000000000	microchips/2020-11-16/28eb1de5-785b-41f7-81ff-a92d0f86df3d.jpg	None			-1.86096	34.7236	FALSE	None		2020-11-17 06:39:38+00:00	matiko	2020-11-17 06:39:38+00:00	2020-11-17 18:12:58.643334+00:00	FALSE	e879e9e6-8281-4b90-907d-6d476745e299	Kebosongo	Kebosongo	Kisangura	Mugumu Town Council	no
abeae089-54b9-407d-946f-10277c1df6b6	b523c404-a5c6-49ec-be52-3af0c1962b95	D7TB-3QBN	None		Central Point - Village	Sedeko	pets/2020-11-16/ce9d9f98-863d-4e63-b49a-ded8fa1e0aa8.jpg	316.00,177.00,228.00,171.00,271.00,284.00	FALSE	FALSE	TRUE	2020-11-18 21:08:53.668090+00:00	Male	Brown	None	None	FALSE	1	0	999000000000000	microchips/2020-11-16/f22cab34-e612-4121-900d-4250a97f798b.jpg	None			-1.86096	34.7236	FALSE	None		2020-11-17 06:41:32+00:00	matiko	2020-11-17 06:41:32+00:00	2020-11-17 18:12:48.387393+00:00	FALSE	e879e9e6-8281-4b90-907d-6d476745e299	Kebosongo	Kebosongo	Kisangura	Mugumu Town Council	no
aed92e0c-3128-4d20-a236-2689deb52f2e	f006483f-4f8c-417d-a0e7-52c7f77a86b0	H7NT-8DJ2	None		Central Point - Village	Kingwendu	pets/2020-11-16/b9afb7e4-386f-4610-a36c-9dd30bf28416.jpg	306.00,205.00,234.00,201.00,265.00,259.00	FALSE	FALSE	TRUE	2020-11-18 01:38:37.013892+00:00	Male	Brown	None	None	FALSE	3	0	999000000000000	microchips/2020-11-16/7fa9d902-1eee-43ec-ad21-6ae57724d812.jpg	None			-1.84075	34.6768	FALSE	None		2020-11-17 06:43:36+00:00	matiko	2020-11-17 06:43:36+00:00	2020-11-17 18:12:37.291381+00:00	FALSE	997bc9e3-b248-49dc-b4fe-29d0822f6d62	Kebosongo	Kebosongo	Kisangura	Mugumu Town Council	no
5d58648c-134a-4d18-9251-181f9675e9f8	88a27199-c91f-4325-9192-a5552ccfbe1c	5SP5-BKS7	None		Central Point - Village	Ganusi	pets/2020-11-16/ff9c3b51-ba72-4dcb-894a-d7bde0206e79.jpg	285.00,150.00,219.00,144.00,245.00,191.00	FALSE	FALSE	TRUE	2020-11-17 22:39:35.528194+00:00	Female	Brown	None	None	FALSE	8	0	999000000000000	microchips/2020-11-16/29de96ae-4a9c-404e-aebe-c4162522673b.jpg	None			-1.83883	34.672	FALSE	None		2020-11-17 06:47:04+00:00	matiko	2020-11-17 06:47:04+00:00	2020-11-17 18:12:30.542842+00:00	FALSE	5cfee711-eff5-43f1-b487-b85e03f62963	Kebosongo	Kebosongo	Kisangura	Mugumu Town Council	no
8efbebeb-6f18-4667-ab26-7b71c5126405	901c675e-b279-49b4-b987-588e5d4a81fe	YXEL-T3Y9	None		Central Point - Village	Dog	pets/2020-11-16/8de6f839-129a-4fce-bde1-fe7bf0558947.jpg	322.00,154.00,232.00,146.00,251.00,235.00	FALSE	FALSE	TRUE	2020-11-18 22:05:31.857662+00:00	Male	Brown	None	None	FALSE	4	0	999000000000000	microchips/2020-11-16/98b9cdba-5358-410e-981e-fcf768aec4fb.jpg	None			-1.84999	34.671	FALSE	None		2020-11-17 06:48:23+00:00	matiko	2020-11-17 06:48:23+00:00	2020-11-17 18:12:21.451996+00:00	FALSE	d7718b66-26a2-4657-9906-9f34e675a2ef	Kebosongo	Kebosongo	Kisangura	Mugumu Town Council	no
1d7afc64-6bb4-458b-a1b3-7f41637811ec	c1e8d6f1-cae7-4aba-8899-aa70bbec05cc	MTG4-QTBZ	None		Central Point - Village	Fujo	pets/2020-11-16/545ef051-5eae-48d2-ab69-6e6d2e075be1.jpg	298.00,194.00,206.00,197.00,253.00,263.00	FALSE	FALSE	TRUE	2020-11-18 20:44:46.757006+00:00	Male	Brown	None	None	FALSE	4	0	999000000000000	microchips/2020-11-16/84843213-d78f-41b2-aa6e-9ef47775451f.jpg	None			-1.84075	34.6768	FALSE	None		2020-11-17 06:49:48+00:00	matiko	2020-11-17 06:49:48+00:00	2020-11-17 18:12:11.782479+00:00	FALSE	ea4736e8-3362-43e5-8830-5cc4abb94242	Kebosongo	Kebosongo	Kisangura	Mugumu Town Council	no
c6e6e0f5-f2a4-46d4-8d0d-a4a06ab7972b	25fe7fa2-b57f-4c87-8506-a6f1e59d852b	CAYQ-KWJA	None		Central Point - Village	Mshike	pets/2020-11-16/6de2d6fd-ce75-47a1-807f-16b02a417080.jpg	321.00,178.00,224.00,164.00,255.00,248.00	FALSE	FALSE	TRUE	2020-11-19 00:51:57.762504+00:00	Male	Black	None	None	FALSE	5	0	999000000000000	microchips/2020-11-16/fb8df32d-858c-45bb-b1a8-24309fa62130.jpg	None			-1.83883	34.672	FALSE	None		2020-11-17 06:52:44+00:00	matiko	2020-11-17 06:52:44+00:00	2020-11-17 18:12:01.989199+00:00	FALSE	243afcc7-ac5f-4c23-9ed9-66bb0b3ad85a	Kebosongo	Kebosongo	Kisangura	Mugumu Town Council	no
aed0b98c-f02a-48b0-a853-b24b9b0df800	868998e7-0d43-40ec-96a1-694550999ede	EKJS-FJ2B	None		Central Point - Village	Simba	pets/2020-11-16/6b92e58e-d797-4317-beeb-1592a22cdb00.jpg	297.00,201.00,191.00,191.00,215.00,277.00	FALSE	FALSE	TRUE	2020-11-17 22:40:53.838740+00:00	Female	Brown	None	None	FALSE	4	0	999000000000000	microchips/2020-11-16/a73e93ae-7c08-493a-b067-da9061c4a54f.jpg	None			-1.83883	34.672	FALSE	None		2020-11-17 06:54:16+00:00	matiko	2020-11-17 06:54:16+00:00	2020-11-17 18:11:52.842446+00:00	FALSE	243afcc7-ac5f-4c23-9ed9-66bb0b3ad85a	Kebosongo	Kebosongo	Kisangura	Mugumu Town Council	no
b022511b-f170-44f2-b6aa-912c7bd194f9	39dba4f9-1c79-4c11-aaf8-7b7c591f65e7	YPVB-KKTW	None		Central Point - Village	Speed	pets/2020-11-16/3f458822-f988-481e-9da7-67a86ce5950a.jpg	309.00,193.00,208.00,191.00,260.00,254.00	FALSE	FALSE	TRUE	2020-11-19 00:22:43.549054+00:00	Male	Brown	None	None	FALSE	0	2	999000000000000	microchips/2020-11-16/1c2630bf-a101-48c6-a091-cda644ac9f50.jpg	None			-1.83883	34.672	FALSE	None		2020-11-17 06:55:40+00:00	matiko	2020-11-17 06:55:40+00:00	2020-11-17 18:11:43.463424+00:00	FALSE	243afcc7-ac5f-4c23-9ed9-66bb0b3ad85a	Kebosongo	Kebosongo	Kisangura	Mugumu Town Council	yes	bad image humand on researcher side
392d4245-8256-43c9-95ce-222a38a05afd	20fce714-5346-4c9f-ae42-94ba46b7c670	T86X-SAWR	None		Central Point - Village		pets/2020-11-16/c8204a6c-8b7d-46d8-875e-74ab8a5106db.jpg	299.00,259.00,205.00,257.00,238.00,307.00	FALSE	FALSE	TRUE	2020-11-19 01:00:07.741082+00:00	Male	Black	None	None	FALSE	0	2	999000000000000	microchips/2020-11-16/f266d785-bfca-4c2e-9b15-a523af2cb515.jpg	None			-1.83883	34.672	FALSE	None		2020-11-17 06:56:50+00:00	matiko	2020-11-17 06:56:50+00:00	2020-11-17 18:11:34.879850+00:00	FALSE	243afcc7-ac5f-4c23-9ed9-66bb0b3ad85a	Kebosongo	Kebosongo	Kisangura	Mugumu Town Council	no
29af1e0a-8932-4587-9dc2-699539fcae37	fbaed631-3a04-4e0c-8f94-d65beca002af	LEPN-W3VZ	None		Central Point - Village	Simba	pets/2020-11-16/2e64eadc-f3ff-4459-b418-d442d02c7532.jpg	307.00,138.00,226.00,145.00,271.00,214.00	FALSE	FALSE	TRUE	2020-11-18 01:02:01.886263+00:00	Male	Black	None	None	FALSE	5	0	999000000000000	microchips/2020-11-16/655d5e03-e639-4b18-a572-e2853dcdafe8.jpg	None			-1.84075	34.6768	FALSE	None		2020-11-17 06:59:40+00:00	matiko	2020-11-17 06:59:40+00:00	2020-11-17 18:11:25.373117+00:00	FALSE	31fa15b5-96cb-4131-9514-02b4cf664f69	Kebosongo	Kebosongo	Kisangura	Mugumu Town Council	no
a1f6f11c-ce55-4336-8d24-1232391ee0bc	aed662c8-f213-44c4-9f8e-ca34431b25a7	VTR9-VK2X	None		Central Point - Village	Chuta	pets/2020-11-16/7e60bee4-5826-4b5d-9d6c-3752c5452d44.jpg	334.00,191.00,223.00,179.00,261.00,280.00	FALSE	FALSE	TRUE	2020-11-18 21:19:22.889413+00:00	Male	Brown	None	None	FALSE	3	0	999000000000000	microchips/2020-11-16/9f15ab1f-6b0a-426a-a050-aae94cee02b6.jpg	None			-1.84997	34.6717	FALSE	None		2020-11-17 07:03:22+00:00	matiko	2020-11-17 07:03:22+00:00	2020-11-17 18:11:17.391128+00:00	FALSE	59253015-54c7-42b9-988e-39d32284ee9a	Kebosongo	Kebosongo	Kisangura	Mugumu Town Council	no
75566114-91a1-4c70-8e5d-c20460156c97	66bd53ff-ba31-4edb-8156-e88d55e51d16	JKRF-RQMZ	None		Central Point - Village		pets/2020-11-16/e8d284b2-4a2a-4325-bbfb-c14b1b8d4e9a.jpg	307.00,218.00,206.00,213.00,252.00,305.00	FALSE	FALSE	TRUE	2020-11-17 23:05:16.487912+00:00	Female	Black	None	None	FALSE	3	0	999000000000000	microchips/2020-11-16/d5bb9d93-2013-42e8-abbf-0fc1a27fea75.jpg	None			-1.84997	34.6717	FALSE	None		2020-11-17 07:04:35+00:00	matiko	2020-11-17 07:04:35+00:00	2020-11-17 18:11:09.504723+00:00	FALSE	59253015-54c7-42b9-988e-39d32284ee9a	Kebosongo	Kebosongo	Kisangura	Mugumu Town Council	no
11cee75b-d627-4458-9ae3-f1825f616792	68c89821-e083-4746-9786-0af00de535d9	VED9-587V	None		Central Point - Village	Chui	pets/2020-11-16/97c14816-b9b1-4b3b-99e4-685d8d00d5b0.jpg	318.00,238.00,216.00,227.00,250.00,314.00	FALSE	FALSE	TRUE	2020-11-18 23:09:09.862904+00:00	Male	Brown	None	None	FALSE	4	0	999000000000000	microchips/2020-11-16/ca55bb6f-13fb-4365-9c0a-650c76156b2b.jpg	None			-1.84997	34.6717	FALSE	None		2020-11-17 07:06:41+00:00	matiko	2020-11-17 07:06:41+00:00	2020-11-17 18:11:01.941327+00:00	FALSE	59253015-54c7-42b9-988e-39d32284ee9a	Kebosongo	Kebosongo	Kisangura	Mugumu Town Council	no
168d5996-b2da-43c1-bbb7-ecf2bf5dc3ca	e3865983-83fa-4ed9-9604-94cb783b0c34	5M8F-YYY7	None		Central Point - Village	Tairenta	pets/2020-11-16/d1a8d94b-6362-4a1c-9f07-365c8af85107.jpg	309.00,176.00,216.00,179.00,275.00,240.00	FALSE	FALSE	TRUE	2020-11-18 02:13:28.223334+00:00	Male	Brown	None	None	FALSE	2	0	999000000000000	microchips/2020-11-16/f3f7014b-f5ea-4750-8421-fd89cc955171.jpg	None			-1.83883	34.672	FALSE	None		2020-11-17 07:10:10+00:00	matiko	2020-11-17 07:10:10+00:00	2020-11-17 18:10:54.194494+00:00	FALSE	227b5b07-91f9-4ce3-9fe3-b6d0142aacdf	Kebosongo	Kebosongo	Kisangura	Mugumu Town Council	no
80bc9769-4b2d-4f7a-9c9f-b3f987cb7a1f	a962bdaa-d35a-4fff-b89b-b903cdaae49b	TTTF-45BZ	None		Central Point - Village	Chui	pets/2020-11-16/k5vnervi-503e-4879-b8d1-d9896b260d0f.jpg	277.00,221.00,184.00,204.00,210.00,296.00	FALSE	FALSE	TRUE	2020-11-18 21:26:23.313792+00:00	Male	Black	None	None	FALSE	4	0	999000000000000	microchips/2020-11-16/wqbspz1a-96e3-4b33-8598-c4b42d79cd18.jpg	None			-1.83883	34.672	FALSE	None		2020-11-17 07:12:00+00:00	matiko	2020-11-17 07:13:24+00:00	2020-11-17 18:10:45.463729+00:00	FALSE	227b5b07-91f9-4ce3-9fe3-b6d0142aacdf	Kebosongo	Kebosongo	Kisangura	Mugumu Town Council	no
da2faae2-e36a-4703-8940-c9245af06e80	295b5435-76f3-44be-9376-967578dac07b	B5NQ-2NHK	None		Central Point - Village	Kamanda	pets/2020-11-16/73fff7d0-25f3-4a60-9f0e-5d74fa7df524.jpg	251.00,223.00,184.00,219.00,208.00,260.00	FALSE	FALSE	TRUE	2020-11-19 00:46:46.676597+00:00	Male	Black	None	None	FALSE	4	0	999000000000000	microchips/2020-11-16/2549d9bb-801f-48b1-9103-36b758d005b8.jpg	None			-1.83883	34.672	FALSE	None		2020-11-17 07:14:24+00:00	matiko	2020-11-17 07:14:24+00:00	2020-11-17 18:10:35.759229+00:00	FALSE	227b5b07-91f9-4ce3-9fe3-b6d0142aacdf	Kebosongo	Kebosongo	Kisangura	Mugumu Town Council	no
6aea6775-9b73-49e1-bb2a-aa2a3beb3355	b40925e1-6130-4fee-bd1d-2de5ce5ebb87	TVNP-L8EG	None		Central Point - Village	Popy	pets/2020-11-16/0c1e93a3-c8d9-4383-8e51-0d37b5536019.jpg	243.00,158.00,144.00,157.00,221.00,253.00	FALSE	FALSE	TRUE	2020-11-18 21:10:41.787237+00:00	Male	Brown	None	None	FALSE	6	0	999000000000000	microchips/2020-11-16/6c970abd-74c5-434f-be40-2e635d4ce807.jpg	None			-1.84075	34.6768	FALSE	None		2020-11-17 07:17:09+00:00	matiko	2020-11-17 07:17:09+00:00	2020-11-17 18:10:25.549232+00:00	FALSE	790870c5-a119-4a8b-affd-48e865e48ab4	Kebosongo	Kebosongo	Kisangura	Mugumu Town Council	no
3867c47f-dc14-4856-8290-33f022ba57e5	41996272-c0a0-4f55-8911-3c410a90320d	B9A8-H33X	None		Central Point - Village	Simba	pets/2020-11-16/f6609843-8e71-4c11-9d7d-82512311dfc4.jpg	275.00,180.00,174.00,178.00,219.00,283.00	FALSE	FALSE	TRUE	2020-11-17 23:35:05.355369+00:00	Female	Brown	None	None	FALSE	4	0	999000000000000	microchips/2020-11-16/4cd0e641-9f13-4e84-89a4-07c48885e5d7.jpg	None			-1.84075	34.6768	FALSE	None		2020-11-17 07:20:16+00:00	matiko	2020-11-17 07:20:16+00:00	2020-11-17 18:10:15.845067+00:00	FALSE	790870c5-a119-4a8b-affd-48e865e48ab4	Kebosongo	Kebosongo	Kisangura	Mugumu Town Council	no
8e24dac2-37c3-4a4c-9d3d-802cb77c162e	662fd1d1-64fd-4e22-b2c6-ede41635c4d2	8ESV-C8TB	None		Central Point - Village	Safari	pets/2020-11-16/aa67d796-dea4-4f21-b48f-4edb26ca2e59.jpg	279.00,225.00,211.00,206.00,219.00,315.00	FALSE	FALSE	TRUE	2020-11-18 23:14:13.433655+00:00	Male	Brown	None	None	FALSE	0	6	999000000000000	microchips/2020-11-16/f8a8d70c-1d90-4454-8cba-062782b4b614.jpg	None			-1.84075	34.6768	FALSE	None		2020-11-17 07:22:57+00:00	matiko	2020-11-17 07:22:57+00:00	2020-11-17 18:10:05.854862+00:00	FALSE	4e37f4b3-7555-4c91-b023-ca9c13ee1337	Kebosongo	Kebosongo	Kisangura	Mugumu Town Council	no
682d80fd-e0af-4016-8b38-d546813498ee	48f0d9fc-aae4-40a1-838e-81c00c4bf045	MV43-X8Y5	None		Central Point - Village	Anodi	pets/2020-11-16/af579406-e5b7-4eef-9dcd-ddf2fba0bf29.jpg	287.00,217.00,211.00,202.00,209.00,274.00	FALSE	FALSE	TRUE	2020-11-19 00:00:57.803054+00:00	Male	Brown	None	None	FALSE	4	0	999000000000000	microchips/2020-11-16/d26ff68e-ff27-4710-95c1-95e5f76088a0.jpg	None			-1.83883	34.672	FALSE	None		2020-11-17 07:29:19+00:00	matiko	2020-11-17 07:29:19+00:00	2020-11-17 18:09:54.575209+00:00	FALSE	edc33544-f062-479f-aee6-824cfdffa62e	Kebosongo	Kebosongo	Kisangura	Mugumu Town Council	no
29a268e1-2eb5-4754-bcc8-0abc4834fb3b	fe5b842b-b450-40ab-b0d4-477fc649b374	63J8-PEM4	None		Central Point - Village	Fujo	pets/2020-11-16/ada10dc9-b716-46e1-9595-93b4ed3478ae.jpg	279.00,211.00,204.00,221.00,251.00,270.00	FALSE	FALSE	TRUE	2020-11-18 00:54:19.597635+00:00	Male	Brown	None	None	FALSE	1	0	999000000000000	microchips/2020-11-16/a6cada05-65b9-4860-b4fe-8a6052c812fd.jpg	None			-1.84075	34.6768	FALSE	None		2020-11-17 07:30:48+00:00	matiko	2020-11-17 07:30:48+00:00	2020-11-17 18:09:46.517292+00:00	FALSE	fcac3dd7-29eb-4651-a96c-df167b762dff	Kebosongo	Kebosongo	Kisangura	Mugumu Town Council	no
9950f947-5792-4d49-b0ad-f668b916c71a	80f33462-3ee7-4136-92af-9d946193ce7e	7KM3-EYC9	None		Central Point - Village	Simba	pets/2020-11-16/8159a00b-8193-429f-b558-89bfd425b490.jpg	292.00,143.00,194.00,133.00,229.00,265.00	FALSE	FALSE	TRUE	2020-11-18 22:28:49.134464+00:00	Male	Brown	None	None	FALSE	4	0	999000000000000	microchips/2020-11-16/b4ac4371-9d58-4870-8718-1ac49b68a5ae.jpg	None			-1.84075	34.6768	FALSE	None		2020-11-17 07:32:58+00:00	matiko	2020-11-17 07:32:58+00:00	2020-11-17 18:09:37.904457+00:00	FALSE	66a5453d-4597-4a34-96ef-38835b6838d2	Kebosongo	Kebosongo	Kisangura	Mugumu Town Council	no
48867a10-fe03-4ed4-adc6-9f430306291e	76b9f3d2-6900-4c4a-a966-a63b904b122a	DFD2-TKD2	None		Central Point - Village	Fujo	pets/2020-11-16/b02ed565-e8ed-4c20-9943-624e0036eb9a.jpg	327.00,192.00,205.00,181.00,259.00,316.00	FALSE	FALSE	TRUE	2020-11-18 22:45:41.054448+00:00	Male	Brown	None	None	FALSE	3	0	999000000000000	microchips/2020-11-16/5bc6b665-74f4-493d-9498-54c64ee8ed62.jpg	None			-1.84075	34.6768	FALSE	None		2020-11-17 07:34:09+00:00	matiko	2020-11-17 07:34:09+00:00	2020-11-17 18:09:29.627513+00:00	FALSE	66a5453d-4597-4a34-96ef-38835b6838d2	Kebosongo	Kebosongo	Kisangura	Mugumu Town Council	no
2e43bbf9-81c5-4b54-917a-978b8aaea61b	7bbceb42-d316-4a11-933e-c9105e508f58	PN4B-VY77	None		Central Point - Village	Kimbia	pets/2020-11-16/ac98baa3-67b0-4655-b5bd-8f1f9b6adf50.jpg	296.00,209.00,203.00,202.00,230.00,306.00	FALSE	FALSE	TRUE	2020-11-17 22:50:51.972734+00:00	Female	Black	None	None	FALSE	8	0	999000000000000	microchips/2020-11-16/4e703476-524d-4dff-a8a8-517c324ba6b1.jpg	None			-1.84075	34.6768	FALSE	None		2020-11-17 07:40:08+00:00	matiko	2020-11-17 07:40:08+00:00	2020-11-17 18:09:18.971007+00:00	FALSE	3c829ff9-033a-4987-9c07-ca508f49eca5	Kebosongo	Kebosongo	Kisangura	Mugumu Town Council	no
4fae3bc5-b8eb-401f-ac03-8aba914ba0fe	5ca57c51-1ed5-43b2-a4ad-9c338b80d4f2	EF8K-ZQN4	None		Central Point - Village	Mkude	pets/2020-11-16/2dd42dec-ab1f-4c62-9b55-1a453e97bde7.jpg	331.00,175.00,240.00,157.00,248.00,260.00	FALSE	FALSE	TRUE	2020-11-18 23:28:57.640933+00:00	Male	Brown	None	None	FALSE	2	0	999000000000000	microchips/2020-11-16/c35b48f6-3eaa-42dd-8db5-adef9acefa1f.jpg	None			-1.84075	34.6768	FALSE	None		2020-11-17 07:44:04+00:00	matiko	2020-11-17 07:44:04+00:00	2020-11-17 18:09:00.585320+00:00	FALSE	3c892f1e-653d-4ee6-939b-c67d3209ac4e	Kebosongo	Kebosongo	Kisangura	Mugumu Town Council	no
99d1d7ab-fafe-461e-a6f2-fd778c0e575b	4aa9b1ea-bcfe-48f9-839f-4569507dcf04	VKSQ-2WAG	None		Central Point - Village	Fujo	pets/2020-11-16/e92ab564-9c01-4d74-bf43-561f4c1c5674.jpg	290.00,209.00,209.00,217.00,256.00,288.00	FALSE	FALSE	TRUE	2020-11-17 23:27:04.214357+00:00	Female	Black	None	None	FALSE	3	0	999000000000000	microchips/2020-11-16/6a01d84c-32f5-4424-a764-697009e10d0f.jpg	None			-1.83883	34.672	FALSE	None		2020-11-17 07:46:44+00:00	matiko	2020-11-17 07:46:44+00:00	2020-11-17 18:08:52.417849+00:00	FALSE	5814274e-e5cf-4962-b43e-2e17a2c0e923	Kebosongo	Kebosongo	Kisangura	Mugumu Town Council	no
da0768b3-4cef-4434-9517-3b99687859d0	b1969778-c952-4f99-a443-fcf8a5c6d3cd	R364-8G8K	None		Central Point - Village	Mwendo	pets/2020-11-16/54790df3-1dfb-4ec6-874e-7dbeccf50c0e.jpg	312.00,174.00,229.00,162.00,261.00,240.00	FALSE	FALSE	TRUE	2020-11-18 21:14:46.483256+00:00	Male	Black	None	None	FALSE	5	0	999000000000000	microchips/2020-11-16/7fc11116-71c9-45ce-a5bb-77f5bcd4f1e4.jpg	None			-1.84075	34.6768	FALSE	None		2020-11-17 07:50:17+00:00	matiko	2020-11-17 07:50:17+00:00	2020-11-17 18:08:40.102320+00:00	FALSE	977732a6-4e3b-4ad8-93f1-1439ce7b174e	Kebosongo	Kebosongo	Kisangura	Mugumu Town Council	no
97bae75f-e449-4342-8597-93cdd468a763	c1173cb7-a94e-40ca-a64e-e7b608680225	87JT-KGJF	None		Central Point - Village	Simba	pets/2020-11-16/06f5589a-bd20-4d77-a728-a0db35a0e3b7.jpg	362.00,180.00,273.00,171.00,310.00,260.00	FALSE	FALSE	TRUE	2020-11-18 20:46:13.817318+00:00	Male	Brown	None	None	FALSE	6	0	999000000000000	microchips/2020-11-16/f7d1c20c-5d5a-4227-abb1-91c5dd1cdfb5.jpg	None			-1.83883	34.672	FALSE	None		2020-11-17 07:52:47+00:00	matiko	2020-11-17 07:52:47+00:00	2020-11-17 18:08:28.966312+00:00	FALSE	8319d483-fe34-4a58-92ad-8a6a4bcadce5	Kebosongo	Kebosongo	Kisangura	Mugumu Town Council	no
b4d339f8-b1d4-4307-a81c-97c2dc54c5dd	282bc593-8fac-4185-a06a-ae66dc0a6d9a	E8EJ-PVDR	None		Central Point - Village	Skadi	pets/2020-11-16/fd3336b6-ba35-497e-904d-1811ab30f05c.jpg	281.00,214.00,188.00,199.00,217.00,294.00	FALSE	FALSE	TRUE	2020-11-19 00:48:51.959349+00:00	Male	Brown	None	None	FALSE	4	0	999000000000000	microchips/2020-11-16/2acb3a39-c0b9-4b0a-9bfb-59475e5944c9.jpg	None			-1.83883	34.672	FALSE	None		2020-11-17 07:54:16+00:00	matiko	2020-11-17 07:54:16+00:00	2020-11-17 18:08:20.170961+00:00	FALSE	8319d483-fe34-4a58-92ad-8a6a4bcadce5	Kebosongo	Kebosongo	Kisangura	Mugumu Town Council	no
829f7e9f-b181-40ba-a9ea-62fe2dd7659a	94e95475-7fea-4a26-b813-851da7f21bb7	LGNX-69CK	None		Central Point - Village	Fujo	pets/2020-11-16/9cabcddb-12a6-49de-ac4f-d9957041f625.jpg	321.00,202.00,223.00,193.00,265.00,263.00	FALSE	FALSE	TRUE	2020-11-18 21:57:10.938766+00:00	Male	Brown	None	None	FALSE	3	0	999000000000000	microchips/2020-11-16/6c4100d3-4cda-441b-b222-baa2b65d2fd7.jpg	None			-1.84075	34.6768	FALSE	None		2020-11-17 07:57:26+00:00	matiko	2020-11-17 07:57:26+00:00	2020-11-17 18:08:07.289896+00:00	FALSE	3c88d38d-0dff-4223-a8a3-0c056816f989	Kebosongo	Kebosongo	Kisangura	Mugumu Town Council	no
369d6c28-9cf1-4589-aa9f-e2248bfdaf27	c31a19fc-6522-4e6c-b5e8-11541ee3a1dc	GZRM-R8JL	None		Central Point - Village	Popy	pets/2020-11-16/e30ab266-cb05-4714-8e20-5b272fb17548.jpg	281.00,188.00,198.00,190.00,246.00,313.00	FALSE	FALSE	TRUE	2020-11-18 20:43:08.029924+00:00	Male	Brown	None	None	FALSE	1	0	999000000000000	microchips/2020-11-16/8602a1b1-46e0-42f2-b5b2-378ac78e293c.jpg	None			-1.84075	34.6768	FALSE	None		2020-11-17 07:59:58+00:00	matiko	2020-11-17 07:59:58+00:00	2020-11-17 18:08:00.702425+00:00	FALSE	e41e5196-82d2-4389-80b4-1e15623f9d12	Kebosongo	Kebosongo	Kisangura	Mugumu Town Council	no
4af3e5c1-d0fe-4d92-b255-9445537cceca	0c149a57-84f2-4159-8e1c-250548edbe68	X3YK-XE3B	None		Central Point - Village	Chui	pets/2020-11-16/669e6a57-9a5d-4b3e-802c-7cc575a12cc6.jpg	331.00,217.00,213.00,221.00,267.00,321.00	FALSE	FALSE	TRUE	2020-11-19 01:33:43.987975+00:00	Male	Black	None	None	FALSE	2	0	999000000000000	microchips/2020-11-16/6bf0268d-4769-453e-8bd1-07f98224cd87.jpg	None			-1.84075	34.6768	FALSE	None		2020-11-17 08:02:48+00:00	matiko	2020-11-17 08:02:48+00:00	2020-11-17 18:07:51.604754+00:00	FALSE	094f57ec-11fd-4327-8c45-fdaec938228c	Kebosongo	Kebosongo	Kisangura	Mugumu Town Council	no
31930486-8d4c-4ffc-8d94-aeadef3d7e37	fc376abc-c283-4b53-a426-3a973625cb63	FBEX-SNKG	None		Central Point - Village		pets/2020-11-16/b9577080-da47-4c3d-9b07-e89364cba0d6.jpg	301.00,223.00,221.00,227.00,246.00,292.00	FALSE	FALSE	TRUE	2020-11-17 21:03:28.404616+00:00	Female	Black	None	None	FALSE	0	6	999000000000000	microchips/2020-11-16/e33e1028-1f78-4320-8879-bae0a8372e33.jpg	None			-1.84075	34.6768	FALSE	None		2020-11-17 08:04:46+00:00	matiko	2020-11-17 08:04:46+00:00	2020-11-17 18:07:43.300672+00:00	FALSE	28bb868d-31f0-4898-a828-31880daced58	Kebosongo	Kebosongo	Kisangura	Mugumu Town Council	no
0c051073-924b-4b40-bb97-3680923a371c	acbe727e-c302-4cdc-84dd-148981abe68c	ALKR-ES68	None		Central Point - Village	Mshike	pets/2020-11-16/45ccfa27-1d94-4822-b26e-15f5d863b98f.jpg	285.00,199.00,213.00,200.00,255.00,252.00	FALSE	FALSE	TRUE	2020-11-18 21:22:17.815339+00:00	Male	Black	None	None	FALSE	4	0	999000000000000	microchips/2020-11-16/6978c65b-58fd-48f0-86b1-58ca2c880afd.jpg	None			-1.84075	34.6768	FALSE	None		2020-11-17 08:07:26+00:00	matiko	2020-11-17 08:07:26+00:00	2020-11-17 18:07:35.238846+00:00	FALSE	80e20fb3-87ee-427c-a51f-229af4004e47	Kebosongo	Kebosongo	Kisangura	Mugumu Town Council	no
331f3a23-47c5-4186-8597-13534e311972	d11e6ca3-fff8-401d-86bb-39055b92446a	5F9P-BEHF	None		Central Point - Village		pets/2020-11-16/fb6993ed-8e14-464d-833f-0970f51bff35.jpg	327.00,200.00,233.00,206.00,274.00,294.00	FALSE	FALSE	TRUE	2020-11-17 21:38:55.601878+00:00	Female	Brown	None	None	FALSE	1	0	999000000000000	microchips/2020-11-16/439f3f1d-e147-4d54-8289-683168040e94.jpg	None			-1.84075	34.6768	FALSE	None		2020-11-17 08:10:00+00:00	matiko	2020-11-17 08:10:00+00:00	2020-11-17 18:07:29.373494+00:00	FALSE	b448f309-2817-44a9-8655-e0fb70da4421	Kebosongo	Kebosongo	Kisangura	Mugumu Town Council	no
90de8e73-139a-4c25-9f79-36613754d446	9da15c37-2b34-4778-9b07-9f717ff07604	VNB9-MFHH	None		Central Point - Village	Selina	pets/2020-11-16/c8638017-29fd-4106-97bd-2236e86cfdaf.jpg	319.00,219.00,206.00,218.00,265.00,316.00	FALSE	FALSE	TRUE	2020-11-17 22:23:41.401099+00:00	Female	Brown	None	None	FALSE	0	2	999000000000000	microchips/2020-11-16/af93eda9-9c0a-4ff9-973d-79dc64acb8f6.jpg	None			-1.84075	34.6768	FALSE	None		2020-11-17 08:12:05+00:00	matiko	2020-11-17 08:12:05+00:00	2020-11-17 18:07:20.112015+00:00	FALSE	f92fc830-bbc2-47bf-88c5-ad1e7a2953a4	Kebosongo	Kebosongo	Kisangura	Mugumu Town Council	no
d5f679ce-2e7b-47b8-9c48-2cc3998e189e	d157361f-89b6-4c46-8296-48d12e8d61c6	H8BZ-86E2	None		Central Point - Village	Chiter	pets/2020-11-16/ab6f2727-606f-4df4-8bbd-b46ae1c7100e.jpg	306.00,167.00,192.00,169.00,248.00,284.00	FALSE	FALSE	TRUE	2020-11-18 03:11:31.424955+00:00	Male	Black	None	None	FALSE	0	2	999000000000000	microchips/2020-11-16/23fc5679-f0c6-4079-8df2-a60407acad26.jpg	None			-1.84075	34.6768	FALSE	None		2020-11-17 08:14:00+00:00	matiko	2020-11-17 08:14:00+00:00	2020-11-17 18:07:13.236872+00:00	FALSE	f06ab97a-fa0a-425b-800c-59ed39935a32	Kebosongo	Kebosongo	Kisangura	Mugumu Town Council	no
658ea589-c0c8-40f7-b7b6-2c2b0a8a2425	0a0d2148-894f-4b4b-845d-b78886531e77	79NL-WFHC	None		Central Point - Village	Simba	pets/2020-11-16/7af5c8a5-5b1a-4d04-a701-60cf8c975a4c.jpg	304.00,193.00,195.00,168.00,221.00,333.00	FALSE	FALSE	TRUE	2020-11-19 01:37:02.805899+00:00	Male	Brown	None	None	FALSE	3	0	999000000000000	microchips/2020-11-16/a2192c93-b320-4d30-93ad-a3e5896475d2.jpg	None			-1.84075	34.6768	FALSE	None		2020-11-17 08:16:16+00:00	matiko	2020-11-17 08:16:16+00:00	2020-11-17 18:07:02.607214+00:00	FALSE	da558d01-8d80-4c6a-81b6-9d946330cbe4	Kebosongo	Kebosongo	Kisangura	Mugumu Town Council	no
026c99ce-4aa0-41c7-888a-b98c225c435f	8b4b6625-75cf-4700-bd62-ae1655f0a8c8	8893-MG3G	None		Central Point - Village	Pijo	pets/2020-11-16/9779948a-1e7d-4ac7-a56d-a78d093f1199.jpg	256.00,272.00,150.00,261.00,195.00,357.00	FALSE	FALSE	TRUE	2020-11-18 22:12:34.908721+00:00	Male	Brown	None	None	FALSE	5	0	999000000000000	microchips/2020-11-16/1e2ff275-8130-4308-b1b1-cd900f61f3f1.jpg	None			-1.84075	34.6768	FALSE	None		2020-11-17 08:17:33+00:00	matiko	2020-11-17 08:17:33+00:00	2020-11-17 18:06:50.937699+00:00	FALSE	da558d01-8d80-4c6a-81b6-9d946330cbe4	Kebosongo	Kebosongo	Kisangura	Mugumu Town Council	no
5053d923-cd62-4756-a404-f9502382735e	00fc74ed-b910-47e3-bcab-48f655ca20d2	VYDD-CRES	None		Central Point - Village	Chui	pets/2020-11-16/b517c459-3eb3-449e-87bf-eb6c9cfebc23.jpg	292.00,235.00,192.00,230.00,221.00,323.00	FALSE	FALSE	TRUE	2020-11-19 01:50:52.099758+00:00	Male	Black	None	None	FALSE	5	0	999000000000000	microchips/2020-11-16/0af347fe-fc70-4eff-b5d5-8e07d98a43c1.jpg	None			-1.83908	34.6723	FALSE	None		2020-11-17 08:19:38+00:00	matiko	2020-11-17 08:19:38+00:00	2020-11-17 18:06:39.567732+00:00	FALSE	aceef5ba-c0b8-4bc5-8b54-e5fa9c03a145	Kebosongo	Kebosongo	Kisangura	Mugumu Town Council	no
be6bd435-3e09-4969-a72c-969adc90ff2c	4723c31e-30d5-495f-a25e-1c5d91a13863	QZGM-5ZQK	None		Central Point - Village	Simba	pets/2020-11-16/61eae0e1-5320-4209-8f69-5f5d532f48db.jpg	275.00,202.00,189.00,191.00,217.00,271.00	FALSE	FALSE	TRUE	2020-11-19 00:03:34.725555+00:00	Male	Black	None	None	FALSE	3	0	999000000000000	microchips/2020-11-16/7d7adb70-9b99-43d9-b5c6-c0460b5671f7.jpg	None			-1.83908	34.6723	FALSE	None		2020-11-17 08:21:59+00:00	matiko	2020-11-17 08:21:59+00:00	2020-11-17 18:06:29.976066+00:00	FALSE	aceef5ba-c0b8-4bc5-8b54-e5fa9c03a145	Kebosongo	Kebosongo	Kisangura	Mugumu Town Council	no
eddaa6a4-676d-45e8-8b36-adc454f99460	3a2d788e-1a8b-48f4-bd7f-83c43a78e021	ZNKA-77D9	None		Central Point - Village	Kamata	pets/2020-11-16/eb53328f-f459-479d-a577-2028f56e728b.jpg	312.00,186.00,216.00,185.00,268.00,265.00	FALSE	FALSE	TRUE	2020-11-17 23:40:01.754457+00:00	Female	Brown	None	None	FALSE	4	0	999000000000000	microchips/2020-11-16/098f75c8-ac20-40e5-bcff-8d1caedccfb5.jpg	None			-1.84075	34.6768	FALSE	None		2020-11-17 08:24:25+00:00	matiko	2020-11-17 08:24:25+00:00	2020-11-17 18:06:16.654177+00:00	FALSE	cf6ffe9e-276a-4d85-b354-6e8bfe4ba3be	Kebosongo	Kebosongo	Kisangura	Mugumu Town Council	no
864dbb4e-22c6-419d-a516-9a8a9f85b905	bf99826e-339f-41dc-9e00-fa507fcb3cfd	E7GN-MFKN	None		Central Point - Village	Chui	pets/2020-11-16/2dbb5603-e2ec-48d6-9f0f-d828f3bde5fb.jpg	296.00,221.00,199.00,219.00,249.00,335.00	FALSE	FALSE	TRUE	2020-11-18 20:48:22.191086+00:00	Male	Brown	None	None	FALSE	0	3	999000000000000	microchips/2020-11-16/124e773f-914e-4010-bc2e-8abadb6085d6.jpg	None			-1.84075	34.6768	FALSE	None		2020-11-17 08:25:44+00:00	matiko	2020-11-17 08:25:44+00:00	2020-11-17 18:06:04.961261+00:00	FALSE	cf6ffe9e-276a-4d85-b354-6e8bfe4ba3be	Kebosongo	Kebosongo	Kisangura	Mugumu Town Council	no
dfcdcefa-8b2b-4e80-b538-d26713175f4d	abc0f398-3c10-4529-b385-a0ac08c5ac5f	KT9W-BW7Z	None		Central Point - Village	Simba	pets/2020-11-16/a150ea70-edf9-4db7-8f3e-72499a6bdced.jpg	295.00,195.00,195.00,186.00,226.00,302.00	FALSE	FALSE	TRUE	2020-11-18 21:23:39.201817+00:00	Male	Black	None	None	FALSE	3	0	999000000000000	microchips/2020-11-16/feb96aba-a5f7-499f-bfd3-b9a3fdccb51f.jpg	None			-1.83883	34.672	FALSE	None		2020-11-17 08:28:35+00:00	matiko	2020-11-17 08:28:35+00:00	2020-11-17 18:05:56.510856+00:00	FALSE	5104955e-7c2b-461f-a480-546c0f1a3f82	Kebosongo	Kebosongo	Kisangura	Mugumu Town Council	no
95b6a53f-23d6-42a9-9ac0-cb613ed97122	226019a0-cc0f-4485-8021-3df8d287738c	DDWE-F2QN	None		Central Point - Village	Dogy	pets/2020-11-16/2c338ef8-f00e-430a-87a5-0ee3b64e0e67.jpg	319.00,156.00,215.00,142.00,230.00,263.00	FALSE	FALSE	TRUE	2020-11-19 00:57:37.144122+00:00	Male	Brown	None	None	FALSE	10	0	999000000000000	microchips/2020-11-16/ffb52862-e752-4094-a130-0fdbb9c17db7.jpg	None			-1.84075	34.6768	FALSE	None		2020-11-17 08:30:30+00:00	matiko	2020-11-17 08:30:30+00:00	2020-11-17 18:05:48.520749+00:00	FALSE	a1fcbf77-8ded-4206-8bf7-d326917f9d76	Kebosongo	Kebosongo	Kisangura	Mugumu Town Council	no
4b8f8894-5ea5-48ae-b726-861b95e5f77c	502b38d9-95dc-43a5-b67f-f77489071d1c	4XK3-KC2V	None		Central Point - Village	Simba	pets/2020-11-16/346a0f33-48d9-45f2-becb-c520f2c1bf03.jpg	307.00,139.00,215.00,143.00,255.00,248.00	FALSE	FALSE	TRUE	2020-11-18 23:49:41.377488+00:00	Male	Brown	None	None	FALSE	0	6	999000000000000	microchips/2020-11-16/feb1415b-68e9-4444-a8f2-61f3f467b4d9.jpg	None			-1.84075	34.6768	FALSE	None		2020-11-17 08:32:06+00:00	matiko	2020-11-17 08:32:06+00:00	2020-11-17 18:05:39.391100+00:00	FALSE	e9e8824a-cc90-4d66-8025-255eb390bbcc	Kebosongo	Kebosongo	Kisangura	Mugumu Town Council	no
6a794bdd-68a2-40dc-bb36-937ffba86491	db8e8176-f92a-465e-bc89-8f7dde398f97	QK8L-LPYH	None		Central Point - Village	Simba	pets/2020-11-16/5cdaec2a-1fd2-42ef-b0ef-21959899eacc.jpg	277.00,185.00,176.00,191.00,220.00,262.00	FALSE	FALSE	TRUE	2020-11-17 21:31:09.721373+00:00	Female	Brown	None	None	FALSE	2	0	999000000000000	microchips/2020-11-16/ce71a65e-f2b5-4eaf-a2da-336ff99444ea.jpg	None			-1.84075	34.6768	FALSE	None		2020-11-17 08:35:14+00:00	matiko	2020-11-17 08:35:14+00:00	2020-11-17 18:05:27.600810+00:00	FALSE	13fd3b9b-9e32-4354-aa48-59b37bec2dc9	Kebosongo	Kebosongo	Kisangura	Mugumu Town Council	no
515c9b3b-ddfe-4d9e-b869-0d81dc267260	e16cf7de-2776-484e-93bc-7ae1dd28f17e	LH2F-EK74	None		Central Point - Village	Kamanda	pets/2020-11-16/e0657bf2-c1ef-4e65-89a3-80bf72fee580.jpg	292.00,258.00,199.00,257.00,240.00,342.00	FALSE	FALSE	TRUE	2020-11-18 02:20:56.637583+00:00	Male	Brown	None	None	FALSE	0	6	999000000000000	microchips/2020-11-16/d58a8958-79d3-49a8-ac05-eef3b914fa32.jpg	None			-1.84075	34.6768	FALSE	None		2020-11-17 08:36:16+00:00	matiko	2020-11-17 08:36:16+00:00	2020-11-17 18:05:18.014236+00:00	FALSE	13fd3b9b-9e32-4354-aa48-59b37bec2dc9	Kebosongo	Kebosongo	Kisangura	Mugumu Town Council	no
bbcc4bca-ca44-45b0-8b6e-e0362d316783	6bd522a3-afd4-4607-bfe7-3da20ac99900	VLSA-PZ8F	None		Central Point - Village	Marinya	pets/2020-11-16/f4e58a47-2ae0-43a0-937a-89042c981f8e.jpg	310.00,164.00,209.00,163.00,259.00,234.00	FALSE	FALSE	TRUE	2020-11-18 23:04:09.237100+00:00	Male	Brown	None	None	FALSE	3	0	999000000000000	microchips/2020-11-16/a01a507d-5905-45b2-8624-290906282012.jpg	None			-1.8339	34.6889	FALSE	None		2020-11-17 08:48:03+00:00	matiko	2020-11-17 08:48:03+00:00	2020-11-17 18:05:06.669162+00:00	FALSE	b7875606-2479-4e40-96c9-f03d87cc6aac	Kebosongo	Kebosongo	Kisangura	Mugumu Town Council	no
3e1957b1-c734-482d-b15f-6a506e09d2b4	27357cd8-9f0c-4457-9eff-c9194c494d93	KP7W-9S6G	None		Central Point - Village	Mkombozi	pets/2020-11-16/e78d6586-4322-4194-ad70-b0cc76c8a746.jpg	320.00,168.00,219.00,162.00,256.00,298.00	FALSE	FALSE	TRUE	2020-11-19 00:49:59.983398+00:00	Male	Brown	None	None	FALSE	4	0	999000000000000	microchips/2020-11-16/a3fce58d-ac79-4881-a406-fc44ad8f0ec9.jpg	None			-1.83883	34.672	FALSE	None		2020-11-17 08:50:59+00:00	matiko	2020-11-17 08:50:59+00:00	2020-11-17 18:04:58.699756+00:00	FALSE	0d0552ce-3d1f-4087-8c0e-9bfcef9f0bff	Kebosongo	Kebosongo	Kisangura	Mugumu Town Council	no
1dcd6230-935d-42b2-9dc9-0b37199f1305	b9126827-e1cf-41d7-897f-cfc19cd722fc	HR5N-QSL2	None		Central Point - Village	Kifaru	pets/2020-11-16/5125c1e7-b78e-48ec-84d1-9c862beb2eca.jpg	282.00,232.00,209.00,226.00,240.00,342.00	FALSE	FALSE	TRUE	2020-11-18 21:03:04.631899+00:00	Male	Brown	None	None	FALSE	0	6	999000000000000	microchips/2020-11-16/c15bbae8-748f-42bd-b042-4a91fd7583ae.jpg	None			-1.84075	34.6768	FALSE	None		2020-11-17 08:53:43+00:00	matiko	2020-11-17 08:53:43+00:00	2020-11-17 18:04:51.384148+00:00	FALSE	50f5965b-3b9c-4933-abb8-e23a82025006	Kebosongo	Kebosongo	Kisangura	Mugumu Town Council	no
d42742de-90e0-4dc3-a8d8-c4c027697668	be747cc4-7cec-404f-8451-df6a386a92cc	78Y4-NH8J	None		Central Point - Village	Kamata	pets/2020-11-16/f0bb2cd8-c6d6-4c0c-9c11-9ce7e8fc7036.jpg	316.00,208.00,230.00,213.00,287.00,294.00	FALSE	FALSE	TRUE	2020-11-17 21:56:05.965409+00:00	Female	Brown	None	None	FALSE	0	6	999000000000000	microchips/2020-11-16/681c283e-b4ab-49c9-8d51-6f3a5ada2797.jpg	None			-1.84075	34.6768	FALSE	None		2020-11-17 08:55:56+00:00	matiko	2020-11-17 08:55:56+00:00	2020-11-17 18:04:45.254974+00:00	FALSE	054131ff-4aa7-40a3-87b4-47e9c493bb9c	Kebosongo	Kebosongo	Kisangura	Mugumu Town Council	no
52ad1486-68ef-48a5-8f6c-92adfc90d5df	b795c70e-d21e-4b5d-9239-04321a8e967b	HY8S-362H	None		Central Point - Village	Pinga	pets/2020-11-16/5a789e06-e63f-4c01-ba3b-163ea7145282.jpg	328.00,227.00,224.00,217.00,281.00,291.00	FALSE	FALSE	TRUE	2020-11-18 21:05:19.302985+00:00	Male	Brown	None	None	FALSE	4	0	999000000000000	microchips/2020-11-16/5b3d4dc6-fa16-448c-be1d-9d473e9c3bcc.jpg	None			-1.84075	34.6768	FALSE	None		2020-11-17 08:57:51+00:00	matiko	2020-11-17 08:57:51+00:00	2020-11-17 18:04:38.095570+00:00	FALSE	054131ff-4aa7-40a3-87b4-47e9c493bb9c	Kebosongo	Kebosongo	Kisangura	Mugumu Town Council	no
b2ede95d-4813-410e-a524-865fcb9e240b	91605610-dc9a-45f2-b29b-06aaf2189d26	WF3K-QMSJ	None		Central Point - Village	Mzungu	pets/2020-11-16/03dc3149-ed0c-4bbb-8283-c396f6ebb2db.jpg	326.00,186.00,225.00,195.00,283.00,298.00	FALSE	FALSE	TRUE	2020-11-18 22:03:08.563864+00:00	Male	Brown	None	None	FALSE	3	0	999000000000000	microchips/2020-11-16/2febd637-dccd-4b54-b0de-ac4b8542b962.jpg	None			-1.84075	34.6768	FALSE	None		2020-11-17 09:00:21+00:00	matiko	2020-11-17 09:00:21+00:00	2020-11-17 18:04:33.013751+00:00	FALSE	5f4d4170-7a33-4fbf-8263-073f94abba0a	Kebosongo	Kebosongo	Kisangura	Mugumu Town Council	no
ffcf82e3-a2c9-405f-b7b0-2d8a95d3e903	2262b476-c9da-4b5e-9e10-091711847057	RPSN-AXAG	None		Central Point - Village	Fujo	pets/2020-11-16/6e9a32d0-a249-441b-8783-2f32168d3859.jpg	333.00,203.00,227.00,198.00,257.00,287.00	FALSE	FALSE	TRUE	2020-11-19 00:57:32.539330+00:00	Male	Brown	None	None	FALSE	6	0	999000000000000	microchips/2020-11-16/0c0583b1-9458-4f6b-87d5-e138d6bf55bb.jpg	None			-1.86104	34.7236	FALSE	None		2020-11-17 09:06:04+00:00	matiko	2020-11-17 09:06:04+00:00	2020-11-17 18:04:25.447650+00:00	FALSE	641ce41a-98f5-4a54-aa93-3802843cc024	Kebosongo	Kebosongo	Kisangura	Mugumu Town Council	no
a0e42879-818b-4318-b488-eb908f3120ca	03e3ee8f-6bec-4f88-93e8-0374731793a3	9CTW-8W9L	None		Central Point - Village	Masta	pets/2020-11-16/0072934e-bff4-486f-9307-4f2e900e0bd7.jpg	340.00,198.00,227.00,192.00,281.00,294.00	FALSE	FALSE	TRUE	2020-11-19 01:46:23.697450+00:00	Male	Brown	None	None	FALSE	5	0	999000000000000	microchips/2020-11-16/e78e68ed-524b-470f-ad63-37dfbaca94a4.jpg	None			-1.86104	34.7236	FALSE	None		2020-11-17 09:07:08+00:00	matiko	2020-11-17 09:07:08+00:00	2020-11-17 18:04:19.201200+00:00	FALSE	641ce41a-98f5-4a54-aa93-3802843cc024	Kebosongo	Kebosongo	Kisangura	Mugumu Town Council	no
c4ee6011-3230-4ff7-a721-74380e873607	02696b1e-fd7b-4415-88dd-5f7ae07a5666	TVR7-GXXX	None		Central Point - Village	Muulize	pets/2020-11-16/938708aa-7bd2-4feb-b37a-6af5702a8141.jpg	293.00,210.00,196.00,207.00,228.00,289.00	FALSE	FALSE	TRUE	2020-11-19 01:48:26.612626+00:00	Male	Brown	None	None	FALSE	0	2	999000000000000	microchips/2020-11-16/cb9079a3-fc35-4db8-8c7f-ea8984281d28.jpg	None			-1.86104	34.7236	FALSE	None		2020-11-17 09:08:31+00:00	matiko	2020-11-17 09:08:31+00:00	2020-11-17 18:04:02.537014+00:00	FALSE	641ce41a-98f5-4a54-aa93-3802843cc024	Kebosongo	Kebosongo	Kisangura	Mugumu Town Council	no
c11843e5-c4bf-4894-95dd-8e9476e83805	218e6e2a-9f7a-4e9a-b0e6-089f0be48670	4HZN-3VTA	None		Central Point - Village	Malina	pets/2020-11-16/04bcb7dd-173e-4eaf-b62f-247d36378791.jpg	337.00,176.00,197.00,157.00,265.00,337.00	FALSE	FALSE	TRUE	2020-11-19 00:59:07.880615+00:00	Male	Black	None	None	FALSE	5	0	999000000000000	microchips/2020-11-16/ef8e76fd-698b-4988-8a20-b5a07a6df59f.jpg	None			-1.86104	34.7236	FALSE	None		2020-11-17 09:10:32+00:00	matiko	2020-11-17 09:10:32+00:00	2020-11-17 18:03:51.736939+00:00	FALSE	e53de776-3b1f-458c-aa0c-da4317c9b23b	Kebosongo	Kebosongo	Kisangura	Mugumu Town Council	no
350422f6-b9e2-4835-b902-be497e1ba62b	6784f923-1234-4b4c-a90c-e3da0106607d	C27N-ZQAW	None		Central Point - Village	Nyuki	pets/2020-11-16/19904e5f-1337-4ba7-9700-8ee46852d20f.jpg	281.00,180.00,195.00,176.00,247.00,286.00	FALSE	FALSE	TRUE	2020-11-18 23:11:21.726041+00:00	Male	Brown	None	None	FALSE	6	0	999000000000000	microchips/2020-11-16/7aaa8b21-2090-4b57-9caf-92822f4be722.jpg	None			-1.86104	34.7236	FALSE	None		2020-11-17 09:12:03+00:00	matiko	2020-11-17 09:12:03+00:00	2020-11-17 18:03:39.995616+00:00	FALSE	e53de776-3b1f-458c-aa0c-da4317c9b23b	Kebosongo	Kebosongo	Kisangura	Mugumu Town Council	no
48eee5fc-ac96-4df4-aacc-1c176a171bf1	f7faca85-a8a2-4ae4-900c-7dd551a8d31f	D8E5-A78L	None		Central Point - Village	Popy	pets/2020-11-16/63d7f996-1e69-4178-9ceb-a7d58e63e789.jpg	322.00,196.00,210.00,183.00,279.00,297.00	FALSE	FALSE	TRUE	2020-11-18 01:12:41.088684+00:00	Male	White	None	None	FALSE	3	0	999000000000000	microchips/2020-11-16/5f769ace-4cda-4161-b4d6-5e6e494ec590.jpg	None			-1.86104	34.7236	FALSE	None		2020-11-17 09:14:29+00:00	matiko	2020-11-17 09:14:29+00:00	2020-11-17 18:03:31.452512+00:00	FALSE	838c427f-d0d3-4ee8-8948-48a29c976df8	Kebosongo	Kebosongo	Kisangura	Mugumu Town Council	no
05ee53f8-bcfe-4b3e-9978-7ef1a48cb880	717e4c0a-8b9c-482f-a849-03cd36499ce1	B2NH-MGCC	None		Central Point - Village	Chui	pets/2020-11-16/4cf3208a-ea84-49fd-a1a6-170057b8549a.jpg	304.00,196.00,209.00,191.00,251.00,257.00	FALSE	FALSE	TRUE	2020-11-18 22:55:06.564965+00:00	Male	Black	None	None	FALSE	0	3	999000000000000	microchips/2020-11-16/a243b1f6-239b-4b9e-86ef-dd1cc98e9145.jpg	None			-1.861	34.7236	FALSE	None		2020-11-17 09:16:54+00:00	matiko	2020-11-17 09:16:54+00:00	2020-11-17 18:03:20.258699+00:00	FALSE	14a0ea1f-2231-4c0f-8ff7-2e457bf12962	Kebosongo	Kebosongo	Kisangura	Mugumu Town Council	no
4179c7d2-d104-4fdb-b937-f07375f68ced	94da685d-e206-4289-a4a7-94d125d55736	7QEJ-6XYQ	None		Central Point - Village	Faru	pets/2020-11-16/ed52f599-5275-432b-8f1a-931faa1d2558.jpg	319.00,171.00,223.00,166.00,264.00,263.00	FALSE	FALSE	TRUE	2020-11-18 21:57:24.542487+00:00	Male	Brown	None	None	FALSE	1	0	999000000000000	microchips/2020-11-16/618f0bee-cd82-4b8e-b04f-d1530a79ec22.jpg	None			-1.86097	34.7236	FALSE	None		2020-11-17 09:19:47+00:00	matiko	2020-11-17 09:19:47+00:00	2020-11-17 18:03:09.796123+00:00	FALSE	892f7dc0-47f2-4595-ae8a-eaf2a2abedec	Kebosongo	Kebosongo	Kisangura	Mugumu Town Council	no
130260d8-322b-4967-99c8-6fe372395db2	5fc8b03e-279b-41de-89e3-b4ae57734e3d	8MS8-HG8D	None		Central Point - Village		pets/2020-11-16/91637b78-2e63-419e-a8cf-cb9c1f2a012c.jpg	282.00,181.00,166.00,178.00,223.00,286.00	FALSE	FALSE	TRUE	2020-11-18 23:24:08.565589+00:00	Male	Brown	None	None	FALSE	0	3	999000000000000	microchips/2020-11-16/090560e1-0f18-4f98-8db0-aae3e2fbb6d1.jpg	None			-1.86107	34.7237	FALSE	None		2020-11-17 09:21:43+00:00	matiko	2020-11-17 09:21:43+00:00	2020-11-17 18:02:59.665318+00:00	FALSE	e569b088-7777-46fc-9e9d-06a2603a9430	Kebosongo	Kebosongo	Kisangura	Mugumu Town Council	no
56990c18-d0b2-454d-bad4-3034d571855b	380422e6-99c0-4094-8119-f689fc589da6	WQFZ-7HZZ	None		Central Point - Village	Taska	pets/2020-11-16/2d2a72dd-5c16-49e4-964a-21c15f914e1c.jpg	312.00,191.00,212.00,183.00,251.00,263.00	FALSE	FALSE	TRUE	2020-11-19 00:26:11.459208+00:00	Male	Brown	None	None	FALSE	0	3	999000000000000	microchips/2020-11-16/c9269f78-54bd-4328-9eb4-ef609557c1b2.jpg	None			-1.86107	34.7237	FALSE	None		2020-11-17 09:23:08+00:00	matiko	2020-11-17 09:23:08+00:00	2020-11-17 18:02:52.192939+00:00	FALSE	e569b088-7777-46fc-9e9d-06a2603a9430	Kebosongo	Kebosongo	Kisangura	Mugumu Town Council	no
ffa840a8-c21b-4637-8616-05ec3880c083	dd40256c-8abb-4631-915b-efb7185bdbc3	WWL8-F2B7	None		Central Point - Village	Popy	pets/2020-11-16/2936ebba-eca0-433d-8435-f27716bd22cb.jpg	305.00,192.00,195.00,188.00,247.00,314.00	FALSE	FALSE	TRUE	2020-11-17 21:29:44.807744+00:00	Female	Brown	None	None	FALSE	1	0	999000000000000	microchips/2020-11-16/9ce29608-32d6-4999-9513-715aebb84daa.jpg	None			-1.86102	34.7235	FALSE	None		2020-11-17 09:26:19+00:00	matiko	2020-11-17 09:26:19+00:00	2020-11-17 18:02:43.352212+00:00	FALSE	c24b54fa-d3f6-467c-8a0c-21dd1b6ea2df	Kebosongo	Kebosongo	Kisangura	Mugumu Town Council	no
2715f293-b1ac-4ea9-b0af-d2b63f2285bd	323acfc4-86a9-4b87-9fd6-93d9213b49f8	YCB6-8CKM	None		Central Point - Village	Chui	pets/2020-11-16/6ebe37fe-90c5-47eb-bbd8-ad920df1942a.jpg	337.00,232.00,241.00,233.00,281.00,339.00	FALSE	FALSE	TRUE	2020-11-19 00:35:19.868749+00:00	Male	Brown	None	None	FALSE	4	0	999000000000000	microchips/2020-11-16/4dcc9b87-ad20-4adf-b414-96651c5e92de.jpg	None			-1.86102	34.7236	FALSE	None		2020-11-17 09:31:01+00:00	matiko	2020-11-17 09:31:01+00:00	2020-11-17 18:02:34.391758+00:00	FALSE	6e5bbbd3-2b41-4b89-8337-ded40d6ed382	Kebosongo	Kebosongo	Kisangura	Mugumu Town Council	no
8cde0713-f9a6-41eb-a6ff-28ca7d92a4e3	a8c55599-fe12-4287-accf-834c0ae2a643	AMHQ-B78T	None		Central Point - Village	Simba	pets/2020-11-16/b887cc31-1277-4f6a-9deb-83db5251aefb.jpg	345.00,150.00,253.00,149.00,288.00,257.00	FALSE	FALSE	TRUE	2020-11-18 21:27:17.552112+00:00	Male	Brown	None	None	FALSE	1	0	999000000000000	microchips/2020-11-16/32263bbd-df53-438f-bb8c-f5227c34bcb2.jpg	None			-1.86102	34.7236	FALSE	None		2020-11-17 09:34:31+00:00	matiko	2020-11-17 09:34:31+00:00	2020-11-17 18:02:26.056270+00:00	FALSE	1e18f395-5c69-48ad-a280-06cf7d72808f	Kebosongo	Kebosongo	Kisangura	Mugumu Town Council	no
3e02d322-7025-4a10-9a5f-6480febdca28	3590ed7d-76a2-4ea0-ad33-19c9e8a35d5f	G52L-36JB	None		Central Point - Village	Manchira	pets/2020-11-16/c7646fd5-4c03-4c1b-b716-7d34fbb2792b.jpg	261.00,224.00,182.00,211.00,199.00,306.00	FALSE	FALSE	TRUE	2020-11-19 00:30:03.167720+00:00	Male	Brown	Black	None	FALSE	0	7	999000000000000	microchips/2020-11-16/885f414c-ebd9-4fa4-85a7-021f94a98f0d.jpg	None			-1.86102	34.7236	FALSE	None		2020-11-17 09:36:31+00:00	matiko	2020-11-17 09:36:31+00:00	2020-11-17 18:02:16.847519+00:00	FALSE	17c4a98e-f5ed-4e2c-9892-d748d0ba81e2	Kebosongo	Kebosongo	Kisangura	Mugumu Town Council	no
37828026-e13c-419e-9d5a-8b44841f178d	6e876dde-c849-4010-b03c-d65867d929a4	L2LK-6JDB	None		Central Point - Village	DJ	pets/2020-11-16/80cab16a-271b-407d-ae4a-536f8ce0170a.jpg	267.00,210.00,169.00,217.00,214.00,311.00	FALSE	FALSE	TRUE	2020-11-17 22:59:21.816006+00:00	Female	Brown	None	None	FALSE	3	0	999000000000000	microchips/2020-11-16/916d7ff6-f6b5-4685-b655-f6bbf5ee04f1.jpg	None			-1.86102	34.7236	FALSE	None		2020-11-17 09:38:48+00:00	matiko	2020-11-17 09:38:48+00:00	2020-11-17 18:02:07.822093+00:00	FALSE	76233fba-a0cf-490d-8aa2-03b163e09fb9	Kebosongo	Kebosongo	Kisangura	Mugumu Town Council	no
f0ffe8f7-ee34-4714-81a9-5e8c70b4de5c	8ab61f6b-c473-416f-aef6-5241bef885eb	FWLF-NBDZ	None		Central Point - Village	Chui	pets/2020-11-16/9a442c29-16f9-42ec-b893-63f162ca2e2c.jpg	292.00,229.00,205.00,212.00,233.00,312.00	FALSE	FALSE	TRUE	2020-11-18 22:13:56.540196+00:00	Male	Brown	None	None	FALSE	2	0	999000000000000	microchips/2020-11-16/722cb0d5-a590-4793-a594-7a85a3ebf98c.jpg	None			-1.86108	34.7236	FALSE	None		2020-11-17 09:41:50+00:00	matiko	2020-11-17 09:41:50+00:00	2020-11-17 18:02:00.269420+00:00	FALSE	de1ebfaf-d319-4bc7-ac9f-766a936165c9	Kebosongo	Kebosongo	Kisangura	Mugumu Town Council	no
1c57830d-e2ae-4c27-86a5-9d3d1f87df6a	a58a7f6b-791d-4ba8-964a-5fccbdc3dec7	EM7T-AE8A	None		Central Point - Village		pets/2020-11-16/5a7e6c63-7056-4ec2-b3a8-1e691e97a20d.jpg	250.00,197.00,167.00,196.00,198.00,280.00	FALSE	FALSE	TRUE	2020-11-17 22:16:47.649010+00:00	Female	Brown	None	None	FALSE	0	3	999000000000000	microchips/2020-11-16/f91756b1-84e8-45f1-b6f5-bf07a690d439.jpg	None			-1.861	34.7236	FALSE	None		2020-11-17 09:44:19+00:00	matiko	2020-11-17 09:44:19+00:00	2020-11-17 18:01:54.049829+00:00	FALSE	4e84d9e7-a39a-4cb9-9b5a-804802cf51ca	Kebosongo	Kebosongo	Kisangura	Mugumu Town Council	no
8f222fd4-36a1-499a-8bfd-731e816ceb72	8e3c37b2-c738-4efe-acef-0e0abcbfbda3	T3PA-BMCZ	None		Central Point - Village	Shumileta	pets/2020-11-16/1d04812e-cca9-4e69-ab3d-8e4921229097.jpg	292.00,209.00,188.00,217.00,244.00,332.00	FALSE	FALSE	TRUE	2020-11-18 22:08:15.931088+00:00	Male	Black	None	None	FALSE	2	0	999000000000000	microchips/2020-11-16/a10bc26b-27a3-4162-bb8a-827f303d636c.jpg	None			-1.861	34.7236	FALSE	None		2020-11-17 09:45:41+00:00	matiko	2020-11-17 09:45:41+00:00	2020-11-17 18:01:47.322194+00:00	FALSE	4e84d9e7-a39a-4cb9-9b5a-804802cf51ca	Kebosongo	Kebosongo	Kisangura	Mugumu Town Council	no
c4d33724-f026-478e-a9a1-2bd5cc4b5c9e	f43d4e57-f49d-4fdb-aaf9-7790754f23b6	QSV9-XFRQ	None		Central Point - Village	Giheta	pets/2020-11-16/9ae0143b-ea94-4d2f-ab0f-2e736859e6ac.jpg	289.00,209.00,210.00,211.00,249.00,280.00	FALSE	FALSE	TRUE	2020-11-18 01:24:36.427435+00:00	Male	Brown	None	None	FALSE	3	0	999000000000000	microchips/2020-11-16/3ae026a2-1ef4-4f2c-a62c-754eb8ddc432.jpg	None			-1.86107	34.7236	FALSE	None		2020-11-17 09:48:54+00:00	matiko	2020-11-17 09:48:54+00:00	2020-11-17 18:01:40.026413+00:00	FALSE	1a54b7e8-93d5-4d89-82c3-9f3591f1dbd1	Kebosongo	Kebosongo	Kisangura	Mugumu Town Council	no
a4c69078-258b-4726-9c52-5a1d98b94973	55e34165-5ea8-406b-a37b-8ca126706b05	P72V-FRY6	None		Central Point - Village		pets/2020-11-16/84a11e2e-a214-4240-862b-aa9465a9cc7a.jpg	269.00,219.00,218.00,222.00,243.00,284.00	FALSE	FALSE	TRUE	2020-11-18 23:40:32.859488+00:00	Male	Black	None	None	FALSE	3	0	999000000000000	microchips/2020-11-16/6a0d12d4-15c9-4c0b-ba6c-71e864a2e91a.jpg	None			-1.84996	34.7276	FALSE	None		2020-11-17 09:52:39+00:00	matiko	2020-11-17 09:52:39+00:00	2020-11-17 18:01:33.006158+00:00	FALSE	c76e2883-8be7-4633-ab8e-f2c4a9afdb99	Kebosongo	Kebosongo	Kisangura	Mugumu Town Council	no
46aefee2-34cf-44bc-9d6d-573c7549414a	ab134d4d-47b2-4d40-a079-2d9b14a2aefd	LP8X-H3TL	None		Central Point - Village	Cheater	pets/2020-11-16/2d2e86e6-8e7a-4d46-bffc-e0ca0a268dfc.jpg	290.00,269.00,187.00,246.00,230.00,394.00	FALSE	FALSE	TRUE	2020-11-18 21:24:37.881767+00:00	Male	Black	None	None	FALSE	2	0	999000000000000	microchips/2020-11-16/549f5f19-3b3b-4a2d-a43b-ac1fa3422b28.jpg	None			-1.85293	34.7309	FALSE	None		2020-11-17 09:55:33+00:00	matiko	2020-11-17 09:55:33+00:00	2020-11-17 18:01:25.550388+00:00	FALSE	4d8e9899-f66a-41cc-a352-6ca0efd4dc34	Kebosongo	Kebosongo	Kisangura	Mugumu Town Council	no
2dc8840b-2e3c-4fd8-afb3-d29639df2ccc	ad7629b0-ab9f-4e47-89de-e7e1c7866fee	DBQV-2TEA	None		Central Point - Village	Osama	pets/2020-11-16/d0fa252f-068f-45b8-8abc-30551a1e628b.jpg	335.00,219.00,243.00,220.00,276.00,331.00	FALSE	FALSE	TRUE	2020-11-18 21:21:28.214478+00:00	Male	White	None	None	FALSE	5	0	999000000000000	microchips/2020-11-16/32df6a59-207b-4e6b-b878-464be07545b5.jpg	None			-1.86093	34.7235	FALSE	None		2020-11-17 09:57:45+00:00	matiko	2020-11-17 09:57:45+00:00	2020-11-17 18:01:18.129729+00:00	FALSE	f85ccb1c-01cd-4f15-a8e9-c9a76846bf2d	Kebosongo	Kebosongo	Kisangura	Mugumu Town Council	no
7c880179-5a36-47a1-b3e4-d683d2e0daa3	b82b1cbf-5b26-4235-87eb-0f92e845830f	RHMV-AQYT	None		Central Point - Village	Masta	pets/2020-11-16/3a99c361-a417-4295-949f-a981de4cdc06.jpg	286.00,195.00,201.00,190.00,246.00,317.00	FALSE	FALSE	TRUE	2020-11-18 21:04:25.104627+00:00	Male	Brown	None	None	FALSE	4	0	999000000000000	microchips/2020-11-16/2e8014df-618a-4343-975a-f30075a1fbf9.jpg	None			-1.86093	34.7235	FALSE	None		2020-11-17 10:00:51+00:00	matiko	2020-11-17 10:00:51+00:00	2020-11-17 18:01:11.632161+00:00	FALSE	ab30df89-1143-4336-994a-72472b4ff626	Kebosongo	Kebosongo	Kisangura	Mugumu Town Council	no
577ab187-adbb-4fe1-85c3-2281042fbe29	0e891e1b-52c6-462f-b97d-239ef3f20078	CKHR-4GX2	None		Central Point - Village	Popy	pets/2020-11-16/ee7c5cb2-4f17-4dcd-abe9-06cd1c26237e.jpg	252.00,297.00,173.00,288.00,193.00,380.00	FALSE	FALSE	TRUE	2020-11-19 01:29:55.002736+00:00	Male	Brown	None	None	FALSE	0	6	999000000000000	microchips/2020-11-16/0640a6ce-194d-4e61-817b-fc88ae85a7ec.jpg	None			-1.86093	34.7235	FALSE	None		2020-11-17 10:03:04+00:00	matiko	2020-11-17 10:03:04+00:00	2020-11-17 18:01:03.285209+00:00	FALSE	3f9b4ffe-6dbf-41b2-94c8-6facffcb3891	Kebosongo	Kebosongo	Kisangura	Mugumu Town Council	no
a5034e43-e2ec-4e8c-b7f3-9f0a09c5ab62	e85367e6-8217-428f-9237-86b31f1c3478	CA6B-XJAY	None		Central Point - Village	Popy	pets/2020-11-16/ef1b56a1-c0e5-44a1-901a-b75f2515e21a.jpg	286.00,174.00,174.00,166.00,222.00,316.00	FALSE	FALSE	TRUE	2020-11-18 02:01:02.466306+00:00	Male	Brown	None	None	FALSE	4	0	999000000000000	microchips/2020-11-16/23893d26-62d2-4d2e-906f-a546a9129e6d.jpg	None			-1.86103	34.7236	FALSE	None		2020-11-17 10:06:12+00:00	matiko	2020-11-17 10:06:12+00:00	2020-11-17 18:00:54.682913+00:00	FALSE	f0d443ad-cdbc-4b15-abff-9b7c81fe4935	Kebosongo	Kebosongo	Kisangura	Mugumu Town Council	no
bbc68c48-4754-4045-8186-93282d678709	34a356b8-23b9-4b33-bcb9-74ff5ae66741	CA96-Q39X	None		Central Point - Village	Kamanda	pets/2020-11-16/997c2cf7-4b0b-4a12-9fba-b664b62e15f8.jpg	279.00,145.00,158.00,135.00,183.00,231.00	FALSE	FALSE	TRUE	2020-11-17 23:44:28.131805+00:00	Female	Brown	None	None	FALSE	3	0	999000000000000	microchips/2020-11-16/336f947b-e482-4260-a292-cf9152f601f8.jpg	None			-1.861	34.7237	FALSE	None		2020-11-17 10:09:22+00:00	matiko	2020-11-17 10:09:22+00:00	2020-11-17 18:00:45.403973+00:00	FALSE	8b758e9b-425d-45c6-a4d0-75a1338c772b	Kebosongo	Kebosongo	Kisangura	Mugumu Town Council	no
ab0aeadd-6d09-4983-a48f-f967af27ea35	8a5bcf21-1465-443d-8c4c-9fd4159c2e1d	K9WD-DTQX	None		Central Point - Village	Simba	pets/2020-11-16/17e4747e-32a6-4b71-9bf3-11197df99405.jpg	325.00,158.00,179.00,149.00,238.00,266.00	FALSE	FALSE	TRUE	2020-11-18 22:14:32.910367+00:00	Male	Brown	None	None	FALSE	3	0	999000000000000	microchips/2020-11-16/3462538b-1c00-4f8e-a8d0-a8da7cc21408.jpg	None			-1.86102	34.7236	FALSE	None		2020-11-17 10:11:37+00:00	matiko	2020-11-17 10:11:37+00:00	2020-11-17 18:00:36.118399+00:00	FALSE	e183bd1c-adcd-4f4d-a3f4-7dc7a4091613	Kebosongo	Kebosongo	Kisangura	Mugumu Town Council	no
5b53d0b1-2d6f-444c-a6b7-0800cc6400bc	a0efdab0-fc46-42f3-87c3-3d504fd7cfde	8W5V-G8MR	None		Central Point - Village	Chui	pets/2020-11-16/16cb380f-0f5a-438a-bf19-59bb8e0e924a.jpg	256.00,151.00,129.00,157.00,213.00,328.00	FALSE	FALSE	TRUE	2020-11-18 21:37:44.225404+00:00	Male	Brown	None	None	FALSE	3	0	999000000000000	microchips/2020-11-16/207b47b3-08c2-4c1a-bcb2-e8137760dd28.jpg	None			-1.86097	34.7236	FALSE	None		2020-11-17 10:13:38+00:00	matiko	2020-11-17 10:13:38+00:00	2020-11-17 18:00:28.031610+00:00	FALSE	c6fbd937-f539-45b7-8501-c1bf8ed5e91b	Kebosongo	Kebosongo	Kisangura	Mugumu Town Council	no
92f64b28-6c0d-414a-9e92-54fcb7b60550	0834b211-b8d2-44c4-aada-a9b856855588	2LP6-EMZA	None		Central Point - Village	Simba	pets/2020-11-16/249f53c0-2727-4ca6-8c8a-ec9ddb991ca3.jpg	343.00,216.00,201.00,209.00,276.00,428.00	FALSE	FALSE	TRUE	2020-11-19 01:39:54.584978+00:00	Male	Brown	None	None	FALSE	4	0	999000000000000	microchips/2020-11-16/8d70f8f8-3b0a-4dd0-a349-0c5b1612b8b5.jpg	None			-1.86095	34.7236	FALSE	None		2020-11-17 10:19:57+00:00	matiko	2020-11-17 10:19:57+00:00	2020-11-17 18:00:19.852345+00:00	FALSE	0cdff46b-7ed3-4835-8238-21d205c4b21e	Kebosongo	Kebosongo	Kisangura	Mugumu Town Council	no
bf29f3bd-d5a4-4c75-9ee0-6e6442b7e00c	cb11b38b-cd36-4d18-9117-fbb46d211b07	ZV3Y-N8Y5	None		Central Point - Village	Simba	pets/2020-11-16/8b4ec3ec-78e0-400a-bd1c-b489741af4b4.jpg	355.00,204.00,197.00,170.00,225.00,416.00	FALSE	FALSE	TRUE	2020-11-18 03:29:52.285279+00:00	Male	Brown	None	None	FALSE	4	0	999000000000000	microchips/2020-11-16/d2143f18-9f09-4dd5-a00f-a53aaed03871.jpg	None			-1.86095	34.7236	FALSE	None		2020-11-17 10:23:14+00:00	matiko	2020-11-17 10:23:14+00:00	2020-11-17 18:00:10.807095+00:00	FALSE	01719ef1-d1b4-472d-934d-4d5f603b5adb	Kebosongo	Kebosongo	Kisangura	Mugumu Town Council	no
44df173f-972f-4b74-a5a5-f9c7db9c16cc	39b58b81-416a-423d-8285-ca18349960fa	PBYY-AQMX	None		Central Point - Village	Daka	pets/2020-11-16/0a13da60-b0a2-40ed-9dd8-b208ced29cca.jpg	308.00,194.00,144.00,172.00,206.00,369.00	FALSE	FALSE	TRUE	2020-11-19 00:22:52.543193+00:00	Male	Brown	None	None	FALSE	5	0	999000000000000	microchips/2020-11-16/351339df-4b09-48a3-8b48-37038adfc682.jpg	None			-1.86095	34.7236	FALSE	None		2020-11-17 10:25:02+00:00	matiko	2020-11-17 10:25:02+00:00	2020-11-17 18:00:03.996795+00:00	FALSE	38c43800-0d19-43f7-b6e3-60d4e6a7e1ac	Kebosongo	Kebosongo	Kisangura	Mugumu Town Council	no
7f702aa6-ac79-4aa9-8c8e-2ee6f1dd53ca	57b7c20a-9d59-4a13-ad7d-db428088a4e1	JM7Y-QQPS	None		Central Point - Village	Tiger	pets/2020-11-16/f3ae0e48-8458-4619-b6f3-44f83d822d36.jpg	321.00,171.00,166.00,167.00,232.00,320.00	FALSE	FALSE	TRUE	2020-11-18 23:36:40.926501+00:00	Male	Black	None	None	FALSE	0	4	999000000000000	microchips/2020-11-16/007de7ef-b529-4551-95b6-6b8c57b12fa9.jpg	None			-1.86095	34.7236	FALSE	None		2020-11-17 10:26:41+00:00	matiko	2020-11-17 10:26:41+00:00	2020-11-17 17:59:55.289849+00:00	FALSE	f4ea64a8-3e25-4ee9-9845-44a4961030dd	Kebosongo	Kebosongo	Kisangura	Mugumu Town Council	no
aceaea37-2b5c-40d5-989f-a0b752f89afa	e887aeb9-0ef6-44b8-8b7a-b60b476eb44d	EC2M-YJ44	None		Central Point - Village	Simba	pets/2020-11-16/91c107a1-df6d-4b3b-81f0-36ff27a3062d.jpg	310.00,198.00,202.00,206.00,278.00,298.00	FALSE	FALSE	TRUE	2020-11-18 01:59:42.019773+00:00	Male	Brown	None	None	FALSE	3	0	999000000000000	microchips/2020-11-16/3210b478-4e2c-49f5-95cd-7f74fcc68a8a.jpg	None			-1.86092	34.7236	FALSE	None		2020-11-17 10:28:33+00:00	matiko	2020-11-17 10:28:33+00:00	2020-11-17 17:59:46.733675+00:00	FALSE	30a0fdda-4e67-4b94-bce1-3d49473f0ad2	Kebosongo	Kebosongo	Kisangura	Mugumu Town Council	no
cb150bbc-e304-4367-a8de-c7635b6e929a	ce3c62ec-4a0e-4fa3-8d0f-0f9076aea325	QTJR-FYPJ	None		Central Point - Village	Samata	pets/2020-11-16/f4684c08-4372-4a76-91f0-847513aa6918.jpg	301.00,144.00,180.00,146.00,239.00,249.00	FALSE	FALSE	TRUE	2020-11-18 03:20:56.989168+00:00	Male	Brown	None	None	FALSE	3	0	999000000000000	microchips/2020-11-16/8af777a7-e148-411f-831f-042de3b8f052.jpg	None			-1.86092	34.7236	FALSE	None		2020-11-17 10:29:44+00:00	matiko	2020-11-17 10:29:44+00:00	2020-11-17 17:59:38.550236+00:00	FALSE	30a0fdda-4e67-4b94-bce1-3d49473f0ad2	Kebosongo	Kebosongo	Kisangura	Mugumu Town Council	no
bb942a09-e293-4dc4-898c-97a31d08661b	cfc8c5a8-d185-4b50-b83d-60fd72cfedc2	SMYK-6N24	None		Central Point - Village	Gody	pets/2020-11-16/cec27cbd-a207-4aa2-bda2-30651f7039dc.jpg	309.00,223.00,197.00,215.00,248.00,300.00	FALSE	FALSE	TRUE	2020-11-18 03:14:44.518140+00:00	Male	Black	None	None	FALSE	0	2	999000000000000	microchips/2020-11-16/7e514c6e-e14c-42a9-adcb-31114253e39a.jpg	None			-1.86095	34.7238	FALSE	None		2020-11-17 10:31:47+00:00	matiko	2020-11-17 10:31:47+00:00	2020-11-17 17:59:30.921017+00:00	FALSE	eb09605c-2c0b-4645-bb0e-cb96d0b5fff4	Kebosongo	Kebosongo	Kisangura	Mugumu Town Council	no
80aa5038-ba30-4c96-8cda-ec3a1d4fd68d	4afa68fc-fb1b-4aec-a708-2f02a9c6cc14	H4KT-EWXQ	None		Central Point - Village	Kiboko	pets/2020-11-16/726b12a5-b930-4698-9167-65008eec9c91.jpg	290.00,249.00,196.00,243.00,235.00,359.00	FALSE	FALSE	TRUE	2020-11-17 23:26:06.575303+00:00	Female	Black	None	None	FALSE	0	4	999000000000000	microchips/2020-11-16/1018048c-f9e0-4f65-acc8-f38e6d5075e2.jpg	None			-1.86095	34.7238	FALSE	None		2020-11-17 10:32:52+00:00	matiko	2020-11-17 10:32:52+00:00	2020-11-17 17:59:22.367443+00:00	FALSE	eb09605c-2c0b-4645-bb0e-cb96d0b5fff4	Kebosongo	Kebosongo	Kisangura	Mugumu Town Council	no
1fb39a4c-3fb5-4b3a-a20f-b83a2fbcdfee	bc8e9467-a646-41b2-ba4d-91ecf2f68cd0	2FZF-J3TD	None		Central Point - Village	Fire	pets/2020-11-16/7462aee3-e89f-4df2-a080-73ac8c2d6afe.jpg	316.00,194.00,197.00,186.00,253.00,277.00	FALSE	FALSE	TRUE	2020-11-18 20:52:33.071650+00:00	Male	Brown	None	None	FALSE	4	0	999000000000000	microchips/2020-11-16/c45fc151-23e1-4c23-8ecb-3602c9dfef10.jpg	None			-1.84568	34.7434	FALSE	None		2020-11-17 10:34:21+00:00	matiko	2020-11-17 10:34:21+00:00	2020-11-17 17:59:14.909911+00:00	FALSE	1dc1b587-d86b-4998-8b8b-bc06eb2f8585	Kebosongo	Kebosongo	Kisangura	Mugumu Town Council	no
38b377e4-73ec-4361-afab-0e639fe7cfb9	6074b9df-6ad0-423d-a38a-e8c98c078ce2	8HFW-HRYM	None		Central Point - Village	Simba	pets/2020-11-16/50137500-c3f4-42dc-b46b-1fd76fb7fedc.jpg	308.00,192.00,217.00,190.00,263.00,295.00	FALSE	FALSE	TRUE	2020-11-18 23:23:16.017178+00:00	Male	Brown	None	None	FALSE	7	0	999000000000000	microchips/2020-11-16/79c328d7-20a7-4fd7-bbb0-166534cd8d00.jpg	None			-1.86097	34.7236	FALSE	None		2020-11-17 10:36:16+00:00	matiko	2020-11-17 10:36:16+00:00	2020-11-17 17:59:06.525644+00:00	FALSE	c64af32f-a6a1-4f89-b61f-55cab7ad9fc0	Kebosongo	Kebosongo	Kisangura	Mugumu Town Council	no
10a8c28d-693f-4ad1-9531-66a1de9132c1	9bfadbaf-bb5e-451e-ab72-2a1dfae941e1	CAQW-JZB5	None		Central Point - Village	Matukio	pets/2020-11-16/ff63f769-48fe-478e-a9d6-94e3bd7bf1fe.jpg	315.00,142.00,216.00,140.00,257.00,208.00	FALSE	FALSE	TRUE	2020-11-18 21:46:07.815006+00:00	Male	Brown	None	None	FALSE	4	0	999000000000000	microchips/2020-11-16/36529fbf-5399-464c-80f1-06fd1b3eb857.jpg	None			-1.86097	34.7236	FALSE	None		2020-11-17 10:38:00+00:00	matiko	2020-11-17 10:38:00+00:00	2020-11-17 17:58:59.331440+00:00	FALSE	86638c52-406a-4489-9b22-a87582d0aa92	Kebosongo	Kebosongo	Kisangura	Mugumu Town Council	no
3b7d3fff-4d43-4b1c-9a04-23e194230a97	64a77a9a-2ff4-4380-8290-163671cca78c	P2EB-LNP2	None		Central Point - Village	Sadam	pets/2020-11-16/72b11586-4475-4be1-9277-e06729ef54f6.jpg	273.00,218.00,159.00,206.00,170.00,332.00	FALSE	FALSE	TRUE	2020-11-18 23:16:37.718134+00:00	Male	Brown	None	None	FALSE	0	3	999000000000000	microchips/2020-11-16/54a4c29e-25d9-458a-bd1e-ed3a866833ff.jpg	None			-1.86097	34.7236	FALSE	None		2020-11-17 10:39:22+00:00	matiko	2020-11-17 10:39:22+00:00	2020-11-17 17:58:52.948162+00:00	FALSE	86638c52-406a-4489-9b22-a87582d0aa92	Kebosongo	Kebosongo	Kisangura	Mugumu Town Council	no
6539e665-64ca-4516-a5a7-08da6fe619ce	3d3dece7-32a8-454c-9f89-b4ea032077a2	JJHD-Z32G	None		Central Point - Village		pets/2020-11-16/fb879360-558b-4968-9d38-74b6d1ed746e.jpg	304.00,252.00,220.00,243.00,255.00,365.00	FALSE	FALSE	TRUE	2020-11-19 00:17:50.069972+00:00	Male	Brown	None	None	FALSE	3	0	999000000000000	microchips/2020-11-16/cb6f23f5-4f0f-405a-9d13-a3d44c953622.jpg	None			-1.86109	34.7235	FALSE	None		2020-11-17 10:41:59+00:00	matiko	2020-11-17 10:41:59+00:00	2020-11-17 17:58:46.719884+00:00	FALSE	0f1ea4a3-b81e-44e9-a70b-c5dfe1d3cb95	Kebosongo	Kebosongo	Kisangura	Mugumu Town Council	no
90d71971-538a-44e5-9d59-11d36f18c58c	82c34520-5726-4794-95c3-d03fd63eacfd	D22V-CASS	None		Central Point - Village	Simba	pets/2020-11-16/eb1a4799-4fbe-4243-bb1d-f7d725b34267.jpg	276.00,187.00,186.00,183.00,224.00,289.00	FALSE	FALSE	TRUE	2020-11-18 22:25:58.792875+00:00	Male	Brown	None	None	FALSE	1	0	999000000000000	microchips/2020-11-16/bd70cd97-bd9c-47e7-99cd-f7e82aa32a8a.jpg	None			-1.86109	34.7235	FALSE	None		2020-11-17 10:43:33+00:00	matiko	2020-11-17 10:43:33+00:00	2020-11-17 17:58:41.139797+00:00	FALSE	0f1ea4a3-b81e-44e9-a70b-c5dfe1d3cb95	Kebosongo	Kebosongo	Kisangura	Mugumu Town Council	no
cbafeb7f-a333-413e-922a-b53c116257c6	12258663-0d17-4d34-9eb0-1e6d139313e0	SQEX-ZEDL	None		Central Point - Village		pets/2020-11-16/f7db9851-84a8-4c33-899d-5c93df1772e9.jpg	280.00,215.00,186.00,218.00,230.00,317.00	FALSE	FALSE	TRUE	2020-11-18 00:24:57.389438+00:00	Female	Brown	None	None	FALSE	0	5	999000000000000	microchips/2020-11-16/605a44e9-09b3-4786-bc38-82f3de939ec0.jpg	None			-1.86086	34.7236	FALSE	None		2020-11-17 10:45:20+00:00	matiko	2020-11-17 10:45:20+00:00	2020-11-17 17:58:35.928594+00:00	FALSE	2120ed19-030c-47a5-8b8e-9f873392497a	Kebosongo	Kebosongo	Kisangura	Mugumu Town Council	no
f5441fe1-3701-4151-afd9-8972c612801f	25b4b49e-2dcb-4c73-adc8-b9e9982a0c0e	VQQF-7MLT	None		Central Point - Village	Kiboko	pets/2020-11-16/b5360240-e8a1-477a-ad6a-6de9564c79b4.jpg	250.00,171.00,156.00,170.00,206.00,259.00	FALSE	FALSE	TRUE	2020-11-19 00:52:43.464745+00:00	Male	Brown	None	None	FALSE	2	0	999000000000000	microchips/2020-11-16/da0b9c9f-8554-4aae-b2e2-657dff85272c.jpg	None			-1.86102	34.7236	FALSE	None		2020-11-17 10:47:59+00:00	matiko	2020-11-17 10:47:59+00:00	2020-11-17 17:58:28.859481+00:00	FALSE	509df527-7e9f-441b-91cc-d1678ae538b8	Kebosongo	Kebosongo	Kisangura	Mugumu Town Council	no
40808417-db87-4392-a6ea-2853bb91d3bb	ca420b85-898a-4c57-a24e-46582838476b	MZGK-BRRG	None		Central Point - Village	Dogy	pets/2020-11-16/1521774b-7961-464b-b134-abe3f19faae4.jpg	335.00,122.00,236.00,130.00,276.00,217.00	FALSE	FALSE	TRUE	2020-11-18 03:32:21.090053+00:00	Male	Brown	None	None	FALSE	2	0	999000000000000	microchips/2020-11-16/b32318e1-1993-4a84-bb17-a405713f2c60.jpg	None			-1.86095	34.7236	FALSE	None		2020-11-17 10:50:46+00:00	matiko	2020-11-17 10:50:46+00:00	2020-11-17 17:58:21.218044+00:00	FALSE	6f82ff08-a881-4675-b60f-4d1a0f95b3b6	Kebosongo	Kebosongo	Kisangura	Mugumu Town Council	no
c0957df1-71cc-406d-a4f0-b8bda17f2cd0	48d9982c-6676-44a6-a791-231d28be47aa	5R5K-C3Q9	None		Central Point - Village	Chui	pets/2020-11-16/b1959a66-4041-4c07-a875-9620e65dec41.jpg	290.00,190.00,153.00,173.00,197.00,330.00	FALSE	FALSE	TRUE	2020-11-19 00:01:11.396119+00:00	Male	Brown	None	None	FALSE	4	0	999000000000000	microchips/2020-11-16/605e8403-814b-4b4b-ad0c-fffe0271dbfb.jpg	None			-1.86103	34.7236	FALSE	None		2020-11-17 10:53:11+00:00	matiko	2020-11-17 10:53:11+00:00	2020-11-17 17:45:36.457899+00:00	FALSE	e83e5b24-cd30-4246-8226-b62d83001df4	Kebosongo	Kebosongo	Kisangura	Mugumu Town Council	no
d39101d1-7674-48de-8426-1999ba6d4275	8f872740-a115-41aa-9e5c-c3321e4daa1a	JNWN-QTQA	None		Central Point - Village	Araji	pets/2020-11-16/ac344a44-c9d4-4a4d-927b-e0399107f4b2.jpg	278.00,134.00,160.00,131.00,204.00,245.00	FALSE	FALSE	TRUE	2020-11-17 22:33:43.710945+00:00	Female	Black	None	None	FALSE	2	0	999000000000000	microchips/2020-11-16/9035f717-27ec-482a-a63a-8c6bf84d378b.jpg	None			-1.86105	34.7235	FALSE	None		2020-11-17 10:57:56+00:00	matiko	2020-11-17 10:57:56+00:00	2020-11-17 17:45:30.125613+00:00	FALSE	d4b907a9-338e-49e6-b215-9e2fe13b5928	Kebosongo	Kebosongo	Kisangura	Mugumu Town Council	no
fbf65d00-23da-4b66-98f8-6d88501236c7	100116e9-e539-4f43-8da8-36e2f61d3ef4	ZZLJ-CYQX	None		Central Point - Village	Osama	pets/2020-11-16/f2db06dd-c7b8-477f-9b90-8530d989bee2.jpg	322.00,144.00,212.00,141.00,257.00,256.00	FALSE	FALSE	TRUE	2020-11-19 01:27:09.425369+00:00	Male	Brown	None	None	FALSE	0	8	999000000000000	microchips/2020-11-16/51d8e3b7-ac08-4975-acca-0727f39dbff3.jpg	None			-1.86105	34.7235	FALSE	None		2020-11-17 10:59:42+00:00	matiko	2020-11-17 10:59:42+00:00	2020-11-17 17:45:23.914959+00:00	FALSE	d4b907a9-338e-49e6-b215-9e2fe13b5928	Kebosongo	Kebosongo	Kisangura	Mugumu Town Council	no
cbed0859-0786-4ecd-bd04-9587b7fd01ac	860728af-8799-4c6d-b14d-86753969eb4d	S49F-ST9X	None		Central Point - Village	Spider	pets/2020-11-16/b2cc2913-cf0d-4a88-a062-3faa02f70750.jpg	320.00,220.00,202.00,213.00,220.00,362.00	FALSE	FALSE	TRUE	2020-11-18 22:21:51.174690+00:00	Male	Brown	None	None	FALSE	3	0	999000000000000	microchips/2020-11-16/730306e4-43e7-4e28-be15-9be805d08854.jpg	None			-1.83399	34.6889	FALSE	None		2020-11-17 11:03:32+00:00	matiko	2020-11-17 11:03:32+00:00	2020-11-17 17:45:16.188659+00:00	FALSE	4c398caa-2d14-4979-a588-8da2342da09f	Kebosongo	Kebosongo	Kisangura	Mugumu Town Council	no
15196444-bc38-4d3e-b199-7e0b8dbfddb0	08cac1fd-566b-4d3d-8532-8d43d9dd2262	WLXS-69R3	None		Central Point - Village	Fujo	pets/2020-11-16/37c19ed2-2264-4bbd-8aca-6d0cd1849156.jpg	298.00,185.00,138.00,193.00,241.00,342.00	FALSE	FALSE	TRUE	2020-11-19 01:38:46.748406+00:00	Male	Black	None	None	FALSE	5	0	999000000000000	microchips/2020-11-16/ef6b04f9-a473-42de-8f0a-1662b51d3bde.jpg	None			-1.83399	34.6889	FALSE	None		2020-11-17 11:06:00+00:00	matiko	2020-11-17 11:06:00+00:00	2020-11-17 17:45:11.758044+00:00	FALSE	4c398caa-2d14-4979-a588-8da2342da09f	Kebosongo	Kebosongo	Kisangura	Mugumu Town Council	no
68b4bae0-cc68-4fee-b28b-64c2ceaed4a4	be715804-a0e7-4341-b839-07190560f387	JS9L-7LZS	None		Central Point - Village	Nyuki	pets/2020-11-16/764a00dd-ecaf-4b29-9302-ea28665a7ba8.jpg	380.00,244.00,244.00,227.00,303.00,411.00	FALSE	FALSE	TRUE	2020-11-17 21:56:17.454614+00:00	Female	Brown	None	None	FALSE	4	0	999000000000000	microchips/2020-11-16/3f389042-5523-4b95-9376-0d315a5f0629.jpg	None			-1.86101	34.7237	FALSE	None		2020-11-17 11:09:11+00:00	matiko	2020-11-17 11:09:11+00:00	2020-11-17 17:45:04.154333+00:00	FALSE	6bb09ffa-f1fe-471f-9b1d-a41f09f102f2	Kebosongo	Kebosongo	Kisangura	Mugumu Town Council	no
b773aeb6-ca6c-4572-97c7-8d176e408cd4	72fe0147-c116-4d29-acb8-9197f747f04d	RGTA-6MGA	None		Central Point - Village	Miosho	pets/2020-11-16/27f37a81-8f47-46b0-b878-359a38b52b99.jpg	330.00,170.00,192.00,170.00,274.00,380.00	FALSE	FALSE	TRUE	2020-11-18 22:52:28.043104+00:00	Male	Brown	None	None	FALSE	4	0	999000000000000	microchips/2020-11-16/62a93ffa-758c-4a6f-9b08-cc068cbbcce5.jpg	None			-1.86101	34.7237	FALSE	None		2020-11-17 11:12:05+00:00	matiko	2020-11-17 11:12:05+00:00	2020-11-17 17:44:57.216767+00:00	FALSE	6bb09ffa-f1fe-471f-9b1d-a41f09f102f2	Kebosongo	Kebosongo	Kisangura	Mugumu Town Council	no
43b3cec7-e0ac-4865-bd9a-c79dcb88a5a5	587b0bfa-b12e-4f8a-a3bb-bb0ded5ca528	2F7P-3JJC	None		Central Point - Village	Chui	pets/2020-11-16/620f13a8-aa48-40a0-a4ad-189db8030b58.jpg	312.00,204.00,151.00,197.00,209.00,354.00	FALSE	FALSE	TRUE	2020-11-18 23:35:57.804725+00:00	Male	Black	None	None	FALSE	0	3	999000000000000	microchips/2020-11-16/54928d47-d897-4c8b-9072-a0c497942da9.jpg	None			-1.86101	34.7237	FALSE	None		2020-11-17 11:13:46+00:00	matiko	2020-11-17 11:13:46+00:00	2020-11-17 17:44:51.062121+00:00	FALSE	6bb09ffa-f1fe-471f-9b1d-a41f09f102f2	Kebosongo	Kebosongo	Kisangura	Mugumu Town Council	no
9876e0e9-dbc7-4fd9-9162-2febb96377a0	f96d3037-7883-48be-b654-aa8a9bb716f6	T7V7-PSVD	None		Central Point - Village	Master	pets/2020-11-16/d18c9d35-5aac-4ef7-844b-af6cf10a8c48.jpg	302.00,211.00,154.00,194.00,200.00,389.00	FALSE	FALSE	TRUE	2020-11-18 01:07:22.828853+00:00	Male	Black	None	None	FALSE	0	4	999000000000000	microchips/2020-11-16/b488aec6-4320-4a0d-aaa5-3d17a026f8f9.jpg	None			-1.86101	34.7237	FALSE	None		2020-11-17 11:17:31+00:00	matiko	2020-11-17 11:17:31+00:00	2020-11-17 17:44:43.295240+00:00	FALSE	8b1357f0-1c51-4d97-a7a2-c0c06fc28a8b	Kebosongo	Kebosongo	Kisangura	Mugumu Town Council	no
e8264a16-2d56-4536-a4d8-9c74debf1b59	ba03dd3b-3daa-44d5-b87a-34f8bfe423f8	D4HE-SYTD	None		Central Point - Village	Chita	pets/2020-11-16/7b6f105f-c09a-4400-99c9-862071b7ebd7.jpg	324.00,162.00,179.00,160.00,244.00,346.00	FALSE	FALSE	TRUE	2020-11-17 22:01:13.953436+00:00	Female	Brown	None	None	FALSE	1	0	999000000000000	microchips/2020-11-16/cadd925c-86e1-4c5d-be3b-29c3fad29771.jpg	None			-1.86101	34.7237	FALSE	None		2020-11-17 11:20:05+00:00	matiko	2020-11-17 11:20:05+00:00	2020-11-17 17:44:33.475876+00:00	FALSE	98424b2d-0066-4bce-ab30-6dd7c7b47073	Kebosongo	Kebosongo	Kisangura	Mugumu Town Council	no
8d9a8ef2-4f67-4e8e-81a1-27cde677d4c9	a10ccd60-cac5-4af1-8e33-8e60f67df249	E385-DVKR	None		Central Point - Village	Chui	pets/2020-11-16/095a8d94-ca5c-4493-8ce8-ac2e0e334d9c.jpg	330.00,203.00,190.00,177.00,232.00,360.00	FALSE	FALSE	TRUE	2020-11-17 22:20:26.060873+00:00	Female	Black	None	None	FALSE	2	0	999000000000000	microchips/2020-11-16/b39ffdb1-80e0-408b-a365-160e6ef86705.jpg	None			-1.86098	34.7236	FALSE	None		2020-11-17 11:22:29+00:00	matiko	2020-11-17 11:22:29+00:00	2020-11-17 17:44:25.129427+00:00	FALSE	6f969907-494e-4a90-8cce-b455f66d77e8	Kebosongo	Kebosongo	Kisangura	Mugumu Town Council	no
dc6de5f4-5723-4dab-ac57-cdc1747dc4ba	5ba0b2e8-da6e-4978-809d-bd5f8bd497b5	DQ2Q-JWCL	None		Central Point - Village	Obama	pets/2020-11-16/a4a27e96-73cb-4db7-bc5a-591597b77356.jpg	336.00,183.00,208.00,183.00,244.00,309.00	FALSE	FALSE	TRUE	2020-11-18 23:30:23.782560+00:00	Male	Brown	None	None	FALSE	6	0	999000000000000	microchips/2020-11-16/25997754-7fa7-47c8-b055-e064561e16c4.jpg	None			-1.86098	34.7236	FALSE	None		2020-11-17 11:24:02+00:00	matiko	2020-11-17 11:24:02+00:00	2020-11-17 17:44:15.697598+00:00	FALSE	dc82b90d-0794-435a-a724-8679948e5091	Kebosongo	Kebosongo	Kisangura	Mugumu Town Council	no
3bfc7caa-be0e-4b14-a04b-207d2910efa5	43f69cc3-fcfd-4567-a0b2-62839bba6e19	ATPL-LKE4	None		Central Point - Village	Chui	pets/2020-11-16/ddabf417-496b-4d18-abd3-cb42899a89fd.jpg	298.00,180.00,143.00,172.00,199.00,356.00	FALSE	FALSE	TRUE	2020-11-19 00:08:13.516729+00:00	Male	Brown	None	None	FALSE	5	0	999000000000000	microchips/2020-11-16/33cd601f-2014-463a-b714-e0d01a17e1cc.jpg	None			-1.86098	34.7236	FALSE	None		2020-11-17 11:26:46+00:00	matiko	2020-11-17 11:26:46+00:00	2020-11-17 17:44:05.974806+00:00	FALSE	9677deb9-61ad-401d-a92b-fc616e1f9808	Kebosongo	Kebosongo	Kisangura	Mugumu Town Council	no
25de4321-97f0-4a6c-95d5-4fe2cdb6ab3a	6d6460a7-24c0-46d8-a33c-1b67ec3a5f9f	2V9P-SY52	None		Central Point - Village	Tiger	pets/2020-11-16/989246f1-4ea3-4b9a-b5ae-a005ac1f21d3.jpg	352.00,213.00,178.00,219.00,252.00,385.00	FALSE	FALSE	TRUE	2020-11-17 23:00:19.385746+00:00	Female	Brown	None	None	FALSE	0	2	999000000000000	microchips/2020-11-16/f3a51828-51ba-4e45-9339-c8946ded8601.jpg	None			-1.86098	34.7236	FALSE	None		2020-11-17 11:28:08+00:00	matiko	2020-11-17 11:28:08+00:00	2020-11-17 17:43:55.933314+00:00	FALSE	9677deb9-61ad-401d-a92b-fc616e1f9808	Kebosongo	Kebosongo	Kisangura	Mugumu Town Council	no
8a9a07bd-03cb-4fef-bc2c-dae08f935c5d	7faf36b0-380f-4e54-9a48-47e26ad2e9a5	HNMA-444X	None		Central Point - Village	Alaji	pets/2020-11-16/c4544e8b-0677-4d52-9eda-dab6ec102487.jpg	328.00,206.00,185.00,193.00,245.00,376.00	FALSE	FALSE	TRUE	2020-11-17 22:46:18.690011+00:00	Female	Brown	None	None	FALSE	3	0	999000000000000	microchips/2020-11-16/e993010d-cf40-421b-992e-523891763717.jpg	None			-1.86098	34.7236	FALSE	None		2020-11-17 11:30:24+00:00	matiko	2020-11-17 11:30:24+00:00	2020-11-17 17:43:45.660023+00:00	FALSE	6b7d317b-8484-4160-8acb-8bfbde575403	Kebosongo	Kebosongo	Kisangura	Mugumu Town Council	no
0147f8ff-c13b-4568-b028-3c4f61d04fe2	89707725-7351-4500-8a83-9e98574d566e	8RMK-AWT7	None		Central Point - Village	Simba	pets/2020-11-16/ab0e8262-a858-4a4b-a4cf-0900c74220ec.jpg	358.00,225.00,214.00,224.00,275.00,386.00	FALSE	FALSE	TRUE	2020-11-17 22:39:00.849766+00:00	Female	Brown	None	None	FALSE	4	0	999000000000000	microchips/2020-11-16/81982f6e-29f9-440d-850c-dc3f9a91d70d.jpg	None			-1.86098	34.7236	FALSE	None		2020-11-17 11:33:19+00:00	matiko	2020-11-17 11:33:19+00:00	2020-11-17 17:43:32.195916+00:00	FALSE	1ac86816-e6a9-4308-8ea6-91621daeb409	Kebosongo	Kebosongo	Kisangura	Mugumu Town Council	no
113e166b-77c0-4f8d-bf10-1086aab216af	dfc1b950-09d7-4295-b044-2677055b2565	SVYK-XZ3Q	None		Central Point - Village	Kamata	pets/2020-11-16/745c4333-e0bb-4b33-85ae-7e61d5ddb6a2.jpg	336.00,212.00,191.00,185.00,240.00,249.00	FALSE	FALSE	TRUE	2020-11-17 21:28:19.914543+00:00	Female	Brown	None	None	FALSE	0	6	999000000000000	microchips/2020-11-16/2d1119c9-fb58-4954-9c67-908ef317722c.jpg	None			-1.86098	34.7236	FALSE	None		2020-11-17 11:35:00+00:00	matiko	2020-11-17 11:35:00+00:00	2020-11-17 17:43:20.024734+00:00	FALSE	aa84ed1b-575a-4732-84f6-40690f1d52a3	Kebosongo	Kebosongo	Kisangura	Mugumu Town Council	no
ebf24a62-70e1-47e5-bcc6-97516d98d4cb	fa282416-f0e6-4361-9d2c-46c9ae5d2bcf	RS46-2M2M	None		Central Point - Village	Popy	pets/2020-11-16/ecaa8beb-268b-4889-b744-b69e101acccc.jpg	301.00,202.00,142.00,197.00,257.00,366.00	FALSE	FALSE	TRUE	2020-11-18 01:05:04.013213+00:00	Male	Black	None	None	FALSE	1	0	999000000000000	microchips/2020-11-16/de31a756-f445-4e8e-b220-f554e949c4ae.jpg	None			-1.86105	34.7236	FALSE	None		2020-11-17 11:36:57+00:00	matiko	2020-11-17 11:36:57+00:00	2020-11-17 17:43:09.065319+00:00	FALSE	dcd66c21-043d-4ff9-beaa-5d2a89bb340d	Kebosongo	Kebosongo	Kisangura	Mugumu Town Council	no
4ba5ee78-249b-4760-9594-def568aa04ab	e2ad2046-2a9b-4d01-8010-14c7894ad75f	CS4S-4NHZ	None		Central Point - Village	Simba	pets/2020-11-16/cbaeac68-9538-4fb3-b972-742a6eba0528.jpg	365.00,204.00,236.00,210.00,281.00,370.00	FALSE	FALSE	TRUE	2020-11-18 02:16:39.072840+00:00	Male	Black	None	None	FALSE	0	4	999000000000000	microchips/2020-11-16/a898f1da-e10f-44f7-92a7-a2e8ae678de0.jpg	None			-1.86099	34.7236	FALSE	None		2020-11-17 11:38:40+00:00	matiko	2020-11-17 11:38:40+00:00	2020-11-17 17:42:55.435194+00:00	FALSE	efcd5de1-5639-4395-89fe-39a88746cecf	Kebosongo	Kebosongo	Kisangura	Mugumu Town Council	no
a5c13cd8-d8a3-4e79-a057-f88b813d3263	ca10c26a-d79c-4995-a58d-720e5e224f67	P4WV-ZS3F	None		Central Point - Village	Fujo	pets/2020-11-16/e2ab0b55-726c-4966-b00c-c9811a8b6f9f.jpg	346.00,250.00,188.00,232.00,248.00,427.00	FALSE	FALSE	TRUE	2020-11-18 03:32:44.120396+00:00	Male	Brown	None	None	FALSE	5	0	999000000000000	microchips/2020-11-16/5e55d863-62db-47ef-a1fd-d9425cd44863.jpg	None			-1.86099	34.7236	FALSE	None		2020-11-17 11:40:18+00:00	matiko	2020-11-17 11:40:18+00:00	2020-11-17 17:42:45.805051+00:00	FALSE	20da562f-2117-4700-9da3-a56da7e781ad	Kebosongo	Kebosongo	Kisangura	Mugumu Town Council	no
6511e957-26bd-404b-8790-7f713e3ecc96	f66ab27e-7ed7-40c5-aad8-25c324f875bb	HVP7-E7RD	None		Central Point - Village	Kibakungu	pets/2020-11-16/6014cb67-65e6-4f57-ab59-9c9ddd340511.jpg	260.00,137.00,129.00,137.00,213.00,302.00	FALSE	FALSE	TRUE	2020-11-17 21:08:24.584668+00:00	Female	Brown	None	None	FALSE	3	0	999000000000000	microchips/2020-11-16/2c6fd98f-a403-43da-9c99-29d028f5fa8c.jpg	None			-1.861	34.7236	FALSE	None		2020-11-17 11:42:15+00:00	matiko	2020-11-17 11:42:15+00:00	2020-11-17 17:42:38.745830+00:00	FALSE	8dab4d63-089a-49ce-a205-93f566c6962e	Kebosongo	Kebosongo	Kisangura	Mugumu Town Council	no
f14b2590-3b98-4b71-bf68-89cff4246be3	ac6a3291-d6a3-4b7b-b882-7a93338d7de6	PWZV-JQ99	None		Central Point - Village	Serengeti	pets/2020-11-16/cbb1aa77-f0c7-49e9-8480-09066c799f7c.jpg	353.00,163.00,187.00,145.00,262.00,348.00	FALSE	FALSE	TRUE	2020-11-17 22:11:52.557637+00:00	Female	Brown	None	None	FALSE	4	0	999000000000000	microchips/2020-11-16/d4e228dc-a956-4ade-b025-7aac1e3b5cd4.jpg	None			-1.83399	34.6889	FALSE	None		2020-11-17 11:44:29+00:00	matiko	2020-11-17 11:44:29+00:00	2020-11-17 17:42:30.367995+00:00	FALSE	b3d7c33f-0e8c-45ba-ad93-1d7192309563	Kebosongo	Kebosongo	Kisangura	Mugumu Town Council	no
20859a78-f5ec-4df0-a2ce-9f923945ad96	723a718e-b7b2-4217-80d6-5f410580e1d4	T2KF-WB95	None		Central Point - Village	Safari	pets/2020-11-16/0c355fcf-0df6-41fa-a904-13583be5466f.jpg	373.00,222.00,262.00,230.00,334.00,385.00	FALSE	FALSE	TRUE	2020-11-18 22:53:31.467787+00:00	Male	Black	None	None	FALSE	0	6	999000000000000	microchips/2020-11-16/583854cc-e2ba-4597-a7f8-6b7a03b37434.jpg	None			-1.83399	34.6889	FALSE	None		2020-11-17 11:45:49+00:00	matiko	2020-11-17 11:45:49+00:00	2020-11-17 17:42:22.114117+00:00	FALSE	b3d7c33f-0e8c-45ba-ad93-1d7192309563	Kebosongo	Kebosongo	Kisangura	Mugumu Town Council	no
44f363bd-ff5f-446d-bf11-b06f4062289d	aeb6cfe5-882d-4e56-a7aa-2d0a3f6a02f1	RSFQ-TWNT	None		Central Point - Village	Kichuya	pets/2020-11-16/c77ad2de-4a86-4a47-a2e0-7e0667a18509.jpg	310.00,202.00,181.00,204.00,237.00,400.00	FALSE	FALSE	TRUE	2020-11-18 21:19:40.870069+00:00	Male	Black	None	None	FALSE	3	0	999000000000000	microchips/2020-11-16/0b81e0eb-38af-4f10-807f-0f4b60d7eca1.jpg	None			-1.83399	34.6889	FALSE	None		2020-11-17 11:47:32+00:00	matiko	2020-11-17 11:47:32+00:00	2020-11-17 17:42:16.565008+00:00	FALSE	9cab4bd1-5276-4bda-8627-e0cf441c0696	Kebosongo	Kebosongo	Kisangura	Mugumu Town Council	no
58b5a9ee-560b-4878-8d54-a005935c40c2	bcb4a056-bff9-483e-8270-9d8964eafd6c	A7QE-WEEQ	None		Central Point - Village	Idara	pets/2020-11-16/5c54d286-11da-4341-9c21-f3af70217a63.jpg	297.00,187.00,182.00,181.00,264.00,335.00	FALSE	FALSE	TRUE	2020-11-18 20:52:28.596235+00:00	Male	Brown	None	None	FALSE	3	0	999000000000000	microchips/2020-11-16/03e6269f-2b25-4005-9b61-772967337fa3.jpg	None			-1.83399	34.6889	FALSE	None		2020-11-17 11:48:57+00:00	matiko	2020-11-17 11:48:57+00:00	2020-11-17 17:42:11.063590+00:00	FALSE	9cab4bd1-5276-4bda-8627-e0cf441c0696	Kebosongo	Kebosongo	Kisangura	Mugumu Town Council	no
1c8e05bb-3de5-4b8b-aa0f-00ac180b5cc2	12e0f923-3bb4-4475-9d65-5557fd091a03	WGZJ-G83X	None		Central Point - Village	Chui	pets/2020-11-16/9853c7d1-c1d0-42fd-9272-901f3216172a.jpg	300.00,186.00,159.00,201.00,259.00,408.00	FALSE	FALSE	TRUE	2020-11-18 00:23:36.762107+00:00	Female	Black	None	None	FALSE	3	0	999000000000000	microchips/2020-11-16/30de0cfa-2ec0-4042-955e-238a40db1a2a.jpg	None			-1.86099	34.7236	FALSE	None		2020-11-17 11:51:24+00:00	matiko	2020-11-17 11:51:24+00:00	2020-11-17 17:42:05.610359+00:00	FALSE	5b107484-c8b3-4696-af29-560994ef4573	Kebosongo	Kebosongo	Kisangura	Mugumu Town Council	no
2888dddc-e0c2-4329-91bd-e689935e070c	96848ddf-aba8-441d-bc1c-04a8c93a55e3	L3XW-XVML	None		Central Point - Village	Simba	pets/2020-11-16/72be25b3-2577-4459-8b9f-cfc8b23dbf21.jpg	361.00,234.00,231.00,231.00,286.00,366.00	FALSE	FALSE	TRUE	2020-11-18 21:55:13.802025+00:00	Male	Black	None	None	FALSE	2	0	999000000000000	microchips/2020-11-16/97937293-0cb5-4013-806f-9e9f2429a26e.jpg	None			-1.86099	34.7236	FALSE	None		2020-11-17 11:52:37+00:00	matiko	2020-11-17 11:52:37+00:00	2020-11-17 17:42:00.534187+00:00	FALSE	5b107484-c8b3-4696-af29-560994ef4573	Kebosongo	Kebosongo	Kisangura	Mugumu Town Council	no
fc936de7-1431-4cee-bd75-5892c3b4fccc	8a52729f-4515-4341-a283-b4de4d437a41	T65M-4ACE	None		Central Point - Village	Simba	pets/2020-11-16/a93b6021-cb67-4203-a2b6-19fd7ffc8212.jpg	247.00,166.00,148.00,196.00,253.00,294.00	FALSE	FALSE	TRUE	2020-11-18 22:14:37.424215+00:00	Male	Brown	None	None	FALSE	3	0	999000000000000	microchips/2020-11-16/e5c5eb72-bc0c-44ad-921e-60316267ab1b.jpg	None					FALSE	None		2020-11-17 11:58:06+00:00	matiko	2020-11-17 11:58:06+00:00	2020-11-17 17:41:54.908764+00:00	FALSE	d0e3f133-3c42-4228-a0cf-e183768e3865	Kebosongo	Kebosongo	Kisangura	Mugumu Town Council	no
e169f458-4ff0-4934-b9bf-25c85545d4ee	b32c5523-73f4-42f8-8a2f-f36da845793f	DQTX-ENZ3	None		Central Point - Village	Spani	pets/2020-11-16/4807c2a3-8026-4b50-b06f-530a52d2bfe3.jpg	290.00,197.00,150.00,200.00,235.00,368.00	FALSE	FALSE	TRUE	2020-11-18 21:12:03.068988+00:00	Male	Brown	None	None	FALSE	6	0	999000000000000	microchips/2020-11-16/45b086df-5387-483c-b961-afea488d9f1e.jpg	None					FALSE	None		2020-11-17 12:00:03+00:00	matiko	2020-11-17 12:00:03+00:00	2020-11-17 17:41:50.068932+00:00	FALSE	fb915196-981a-4755-9e1e-e56d4aca07f0	Kebosongo	Kebosongo	Kisangura	Mugumu Town Council	no
8abdbc46-bd02-4ab1-8cf6-291a1cf520ac	3a7f15e4-f58d-4891-acc2-370c35053279	JAJN-EG4Q	None		Central Point - Village	Chamoto	pets/2020-11-16/742e3c84-3230-492b-9012-6f4b708d7302.jpg	342.00,246.00,265.00,232.00,286.00,357.00	FALSE	FALSE	TRUE	2020-11-17 23:39:27.277361+00:00	Female	Brown	None	None	FALSE	1	0	999000000000000	microchips/2020-11-16/784b1d09-7524-485a-8937-4c4ae35b2ee6.jpg	None			-1.86103	34.7236	FALSE	None		2020-11-17 12:01:28+00:00	matiko	2020-11-17 12:01:28+00:00	2020-11-17 17:41:45.403903+00:00	FALSE	7e21a27d-9764-47e0-a641-65db077078b3	Kebosongo	Kebosongo	Kisangura	Mugumu Town Council	no
0bc275fa-6c69-46dc-b5c9-0cf7c7276acf	8e36ffa4-21a3-48fc-b20d-38220fb9c194	B94V-G7MF	None		Central Point - Village	Mshike	pets/2020-11-16/1fb2d0a6-881a-4580-8f3a-0e296e49a14e.jpg	379.00,217.00,236.00,194.00,275.00,396.00	FALSE	FALSE	TRUE	2020-11-17 22:35:27.031128+00:00	Female	Brown	None	None	FALSE	3	0	999000000000000	microchips/2020-11-16/d7b63304-52e2-468f-8774-14a9a21ad0d6.jpg	None			-1.86098	34.7237	FALSE	None		2020-11-17 12:04:52+00:00	matiko	2020-11-17 12:04:52+00:00	2020-11-17 17:19:31.654408+00:00	FALSE	ba59a594-a9a7-4956-b1b0-5bdeaca44650	Kebosongo	Kebosongo	Kisangura	Mugumu Town Council	no
cd056bc1-545b-439d-ad7c-3ffcbf32c8e7	f70bd29b-dbcd-4fa7-a8ba-050f35b38a5a	HNWP-6HTY	None		Central Point - Village	Chui	pets/2020-11-16/064b2b70-b886-4e9d-94df-311390ccc239.jpg	314.00,243.00,181.00,243.00,231.00,413.00	FALSE	FALSE	TRUE	2020-11-18 01:15:59.626171+00:00	Male	Brown	None	None	FALSE	9	0	999000000000000	microchips/2020-11-16/04833349-c441-4d6b-9fe8-86dc04e1fe25.jpg	None			-1.86101	34.7236	FALSE	None		2020-11-17 12:07:03+00:00	matiko	2020-11-17 12:07:03+00:00	2020-11-17 17:15:59.115046+00:00	FALSE	bb59c8c4-a4d7-4d02-b6a1-370a88fe9356	Kebosongo	Kebosongo	Kisangura	Mugumu Town Council	no
bea4af13-91c3-4265-89c5-801dcdb50ccc	c94bf0c8-5f44-4a15-88cc-ac3bc013e156	DXYK-G2GX	None		Central Point - Village	Fujo	pets/2020-11-16/4d41eac5-52a4-4d8d-90bb-a1cf511279f9.jpg	287.00,231.00,164.00,239.00,229.00,419.00	FALSE	TRUE	TRUE	2020-11-18 03:35:23.130496+00:00	Male	Black	None	None	FALSE	3	0	999000000000000	microchips/2020-11-16/92f00511-62df-45d2-894e-a0e37bf670d0.jpg	None			-1.86101	34.7237	FALSE	None		2020-11-17 12:09:25+00:00	matiko	2020-11-17 12:09:25+00:00	2020-11-17 17:12:46.041221+00:00	FALSE	09e31f9d-5019-4e28-a7ba-370a23202383	Kebosongo	Kebosongo	Kisangura	Mugumu Town Council	yes	bad image human
0ee599a8-34b6-48b5-b313-f974b07208a4	1697ff18-4d01-4f86-ba95-25f8458db9db	7C7Y-KSAV	None		Central Point - Village		pets/2020-11-16/cd8d1466-5c71-4120-93c1-a39c713574fd.jpg	297.00,184.00,142.00,186.00,247.00,405.00	FALSE	FALSE	TRUE	2020-11-18 00:18:17.672116+00:00	Female	Brown	None	None	FALSE	2	0	999000000000000	microchips/2020-11-16/162ce8db-ec6f-442b-aa75-deeeaed8ba6d.jpg	None			-1.86101	34.7237	FALSE	None		2020-11-17 12:11:07+00:00	matiko	2020-11-17 12:11:07+00:00	2020-11-17 17:08:36.281650+00:00	FALSE	5f6e209a-4e85-4d5f-8b99-84d446d63c37	Kebosongo	Kebosongo	Kisangura	Mugumu Town Council	no
536a5a12-bba9-4d9e-b205-68bbf948a68f	01ca982c-bd18-4e2a-9f30-fbfaa07a4771	N6T6-64EZ	None		Central Point - Village	Simba	pets/2020-11-16/71afde4a-31cf-4e71-8653-b9396baa43ad.jpg	321.00,200.00,177.00,187.00,228.00,347.00	FALSE	FALSE	TRUE	2020-11-19 01:49:20.904996+00:00	Male	Brown	None	None	FALSE	6	0	999000000000000	microchips/2020-11-16/2c6df004-e9a6-4f5e-9f1b-7008f5876497.jpg	None			-1.86101	34.7237	FALSE	None		2020-11-17 12:12:10+00:00	matiko	2020-11-17 12:12:10+00:00	2020-11-17 17:04:30.992380+00:00	FALSE	5f6e209a-4e85-4d5f-8b99-84d446d63c37	Kebosongo	Kebosongo	Kisangura	Mugumu Town Council	no
fd8739fe-ba08-4f8f-9dfe-4fd58aeadcbc	f5cf057e-8d61-41fd-b33b-5f77aec2b4a3	A5AE-ZVCX	None		Central Point - Village	Simba	pets/2020-11-18/0b2b6aad-2103-4b5f-87ae-5566d5bd3fd6.jpg	306.00,209.00,203.00,207.00,263.00,296.00	FALSE	FALSE	TRUE	2020-11-18 17:25:03.472988+00:00	Female	White	None	None	FALSE	2	0	999000000000000	microchips/2020-11-18/f1e1e37a-cfb5-4c01-95f0-283940157707.jpg	None			-1.44237	34.7055	FALSE	None		2020-11-18 05:51:38+00:00	matiko	2020-11-18 05:51:38+00:00	2020-11-18 14:26:32.919483+00:00	FALSE	f53c3d3f-0cc2-42c4-a7cc-f6a6d2d5b633	Kibeyo	Kibeyo	Kisangura	Mugumu Town Council	no
f20a6376-e696-47a3-9910-f92bed0fd82f	17cc8939-82e9-4902-8b69-fed084286a8f	LEJQ-DDS4	None		Central Point - Village	Cheter	pets/2020-11-18/e85557ba-ddee-4650-a7ed-0d14453a7b3b.jpg	307.00,203.00,214.00,198.00,246.00,287.00	FALSE	FALSE	TRUE	2020-11-18 18:50:28.134429+00:00	Female	Black	None	None	FALSE	3	0	999000000000000	microchips/2020-11-18/3de64590-9cec-4952-8b5b-62145929c86e.jpg	None			-1.44237	34.7055	FALSE	None		2020-11-18 05:54:01+00:00	matiko	2020-11-18 05:54:01+00:00	2020-11-18 14:26:24.798419+00:00	FALSE	8e09f108-89fe-4af7-8c99-0cdde219ab5e	Kibeyo	Kibeyo	Kisangura	Mugumu Town Council	no
0fffe7e7-24e8-44de-a1ad-3e7672fd1e4d	669231ca-163c-402d-a231-518ed8402375	KS8N-DVLP	None		Central Point - Village	Chui	pets/2020-11-18/507b5670-e942-412a-93ed-6301cabf99cc.jpg	312.00,212.00,222.00,211.00,275.00,304.00	FALSE	FALSE	TRUE	2020-11-18 23:13:23.721735+00:00	Male	Brown	None	None	FALSE	2	0	999000000000000	microchips/2020-11-18/89ca209e-adaf-458b-8aeb-9fe0ee7fdf78.jpg	None			-1.44237	34.7055	FALSE	None		2020-11-18 05:56:01+00:00	matiko	2020-11-18 05:56:01+00:00	2020-11-18 14:26:19.573181+00:00	FALSE	9b830893-d0ec-48d3-8e9f-acf528a8f152	Kibeyo	Kibeyo	Kisangura	Mugumu Town Council	no
840f4a49-c777-4c30-9a0c-8406689fc928	395b4864-9af9-4246-a6c0-ed7a4e748061	C8YD-GYEB	None		Central Point - Village	Simba	pets/2020-11-18/35b1fc32-9cb2-47ad-ac70-624ca327b123.jpg	291.00,193.00,196.00,192.00,265.00,252.00	FALSE	FALSE	TRUE	2020-11-18 18:38:53.797410+00:00	Female	Brown	None	None	FALSE	9	0	999000000000000	microchips/2020-11-18/a7f1048b-f4f8-4bf4-88c9-22a05fc23054.jpg	None			-1.44237	34.7055	FALSE	None		2020-11-18 06:02:18+00:00	matiko	2020-11-18 06:02:18+00:00	2020-11-18 14:26:10.034268+00:00	FALSE	95f298e7-50e5-4f3b-ad5b-f33ba835ba9e	Kibeyo	Kibeyo	Kisangura	Mugumu Town Council	no
eb105b0a-1a20-46aa-9e29-f14852cbac84	3a30dcbb-a882-4a79-a08b-2edcf6935cb6	JVSZ-9MRV	None		Central Point - Village	Faru	pets/2020-11-18/d2a21c64-bc23-4969-8a0e-883dbaa7eb91.jpg	327.00,195.00,223.00,209.00,280.00,286.00	FALSE	FALSE	TRUE	2020-11-19 00:22:11.996986+00:00	Male	Brown	None	None	FALSE	5	0	999000000000000	microchips/2020-11-18/4683e799-f76c-42b6-956b-bbf6dd082be9.jpg	None			-1.44237	34.7055	FALSE	None		2020-11-18 06:03:09+00:00	matiko	2020-11-18 06:03:09+00:00	2020-11-18 14:26:00.818784+00:00	FALSE	95f298e7-50e5-4f3b-ad5b-f33ba835ba9e	Kibeyo	Kibeyo	Kisangura	Mugumu Town Council	no
562ff7f1-ca87-4a6c-ad22-e01cd107620f	dadadbe5-3ff1-4059-b51e-d4f86a775401	TNT9-VLS5	None		Central Point - Village	Fujo	pets/2020-11-18/f93e1ddb-2029-49a7-9f48-4f0233a51dac.jpg	303.00,216.00,202.00,215.00,247.00,284.00	FALSE	FALSE	TRUE	2020-11-18 19:35:59.816146+00:00	Male	Brown	None	None	FALSE	2	0	999000000000000	microchips/2020-11-18/9fe36055-56e6-445b-944f-28fb08d50682.jpg	None			-1.44237	34.7055	FALSE	None		2020-11-18 06:05:42+00:00	matiko	2020-11-18 06:05:42+00:00	2020-11-18 14:25:52.716445+00:00	FALSE	b96a86a4-40a2-40cf-90d9-6cbe4c362f98	Kibeyo	Kibeyo	Kisangura	Mugumu Town Council	no
a09524c7-cd73-49f7-8042-b22842468cb2	f94fd4e0-23d6-4083-bc1d-179ee05c8309	J485-ZQ78	None		Central Point - Village	Chui	pets/2020-11-18/f852d4d0-3e14-45e2-9aa0-c7b432cb35e5.jpg	302.00,184.00,204.00,187.00,264.00,288.00	FALSE	FALSE	TRUE	2020-11-18 17:23:55.768313+00:00	Female	Brown	None	None	FALSE	0	6	999000000000000	microchips/2020-11-18/de18ef94-a276-4d6b-af95-eba1ce40476b.jpg	None			-1.44237	34.7055	FALSE	None		2020-11-18 06:06:59+00:00	matiko	2020-11-18 06:06:59+00:00	2020-11-18 14:25:45.107571+00:00	FALSE	b96a86a4-40a2-40cf-90d9-6cbe4c362f98	Kibeyo	Kibeyo	Kisangura	Mugumu Town Council	no
37f1949e-ad86-4a5d-b3df-9f727bde4bf5	d46a9f49-cfda-4c0f-8382-281e0cad6a66	MRK2-L997	None		Central Point - Village	Rambo	pets/2020-11-18/1f84fab8-9805-475e-9c17-2e74ee7766b5.jpg	314.00,165.00,204.00,165.00,254.00,235.00	FALSE	FALSE	TRUE	2020-11-18 19:42:11.615603+00:00	Male	Brown	None	None	FALSE	2	0	999000000000000	microchips/2020-11-18/e825f6c8-0d6e-4e4f-93b7-3d477a8d6a2b.jpg	None			-1.44237	34.7055	FALSE	None		2020-11-18 06:08:00+00:00	matiko	2020-11-18 06:08:00+00:00	2020-11-18 14:25:37.789983+00:00	FALSE	b96a86a4-40a2-40cf-90d9-6cbe4c362f98	Kibeyo	Kibeyo	Kisangura	Mugumu Town Council	no
5f88f962-0188-4074-9577-cf9f5492d959	cf9d9f6f-5d0a-4a0c-b115-4fb57140fcf7	ATWH-C39T	None		Central Point - Village	Shakira	pets/2020-11-18/ca7adb67-bec1-4603-9605-8ece78c8013d.jpg	284.00,192.00,222.00,189.00,252.00,211.00	FALSE	FALSE	TRUE	2020-11-18 17:39:38.194298+00:00	Female	Brown	None	None	FALSE	3	0	999000000000000	microchips/2020-11-18/2d438fcd-7db6-4717-9f13-f449804b55dc.jpg	None			-1.44237	34.7055	FALSE	None		2020-11-18 06:09:51+00:00	matiko	2020-11-18 06:09:51+00:00	2020-11-18 14:25:30.583184+00:00	FALSE	91ee5a46-94c5-4615-94a4-87aaaf3dae1d	Kibeyo	Kibeyo	Kisangura	Mugumu Town Council	no
5dc5a022-1e78-4ccb-954b-3f78b4c0e0aa	15a2a471-93bf-4228-bf15-edaf8de0ae3f	KVW5-BSJ5	None		Central Point - Village	Chui	pets/2020-11-18/502ac6cf-9d47-49aa-88e8-5f2a964e9d3c.jpg	320.00,224.00,251.00,214.00,268.00,246.00	FALSE	FALSE	TRUE	2020-11-18 18:51:14.429863+00:00	Female	Brown	None	None	FALSE	0	6	999000000000000	microchips/2020-11-18/524387ac-559d-4c54-a7ba-1e814f9c3ebe.jpg	None			-1.44237	34.7055	FALSE	None		2020-11-18 06:11:09+00:00	matiko	2020-11-18 06:11:09+00:00	2020-11-18 14:25:24.092825+00:00	FALSE	91ee5a46-94c5-4615-94a4-87aaaf3dae1d	Kibeyo	Kibeyo	Kisangura	Mugumu Town Council	no
8d04abef-8ee4-40f5-8dde-b90da69a8384	1a48ae26-f896-4250-9bbc-9f35d0a94866	DWPN-DTLG	None		Central Point - Village	Dragon	pets/2020-11-18/4ac26e27-241a-4f38-b89b-af15a14f4b23.jpg	261.00,172.00,166.00,169.00,205.00,240.00	FALSE	FALSE	TRUE	2020-11-19 01:10:25.301046+00:00	Male	Black	None	None	FALSE	3	0	999000000000000	microchips/2020-11-18/cd6bb302-720c-49f5-851e-da39c6776436.jpg	None			-1.44237	34.7055	FALSE	None		2020-11-18 06:16:26+00:00	matiko	2020-11-18 06:16:26+00:00	2020-11-18 14:25:16.063092+00:00	FALSE	c1791c95-cf5c-4fc6-b05e-82006e0c4b01	Kibeyo	Kibeyo	Kisangura	Mugumu Town Council	no
8560640c-d6a3-4fc5-8ffd-0de6dd991e7b	40fe0991-5cb0-4952-ae4f-25e2ee9a29a0	SM8E-2J6M	None		Central Point - Village	Corona	pets/2020-11-18/5558cc3e-06a0-4eb1-b01d-2e53c8bb50d0.jpg	342.00,173.00,265.00,172.00,297.00,225.00	FALSE	FALSE	TRUE	2020-11-19 00:12:11.737605+00:00	Male	Black	None	None	FALSE	2	0	999000000000000	microchips/2020-11-18/8f7bb7d9-84ce-42ee-a538-436187998340.jpg	None			-1.44237	34.7055	FALSE	None		2020-11-18 06:17:34+00:00	matiko	2020-11-18 06:17:34+00:00	2020-11-18 14:25:07.957746+00:00	FALSE	c1791c95-cf5c-4fc6-b05e-82006e0c4b01	Kibeyo	Kibeyo	Kisangura	Mugumu Town Council	no
d6322f71-13d6-4815-b189-aa609e50fd39	2b589c46-601a-4583-a9df-fe32d6dc365e	4B5P-EK9Y	None		Central Point - Village	Samata	pets/2020-11-18/c68f3819-38a2-4560-9878-36425daf187f.jpg	301.00,243.00,181.00,239.00,232.00,339.00	FALSE	FALSE	TRUE	2020-11-19 00:43:58.577804+00:00	Male	Black	None	None	FALSE	3	0	999000000000000	microchips/2020-11-18/0159d03e-831f-4152-a10a-88fd030b2257.jpg	None			-1.44237	34.7055	FALSE	None		2020-11-18 06:18:59+00:00	matiko	2020-11-18 06:18:59+00:00	2020-11-18 14:25:00.865542+00:00	FALSE	c1791c95-cf5c-4fc6-b05e-82006e0c4b01	Kibeyo	Kibeyo	Kisangura	Mugumu Town Council	no
653ff113-4d01-47d8-b5e6-329af28c48bd	42620da7-61c0-4d2e-9b0b-7065695f8847	JK2E-A4KG	None		Central Point - Village	Mrwambe	pets/2020-11-18/17d7e3fe-915b-40df-a028-17c34687a498.jpg	304.00,251.00,197.00,236.00,240.00,298.00	FALSE	FALSE	TRUE	2020-11-19 00:10:20.760960+00:00	Male	Brown	None	None	FALSE	7	0	999000000000000	microchips/2020-11-18/88047fd1-82eb-4969-aac5-3fca3a7b14c2.jpg	None			-1.44237	34.7055	FALSE	None		2020-11-18 06:20:38+00:00	matiko	2020-11-18 06:20:38+00:00	2020-11-18 14:24:56.248890+00:00	FALSE	c1791c95-cf5c-4fc6-b05e-82006e0c4b01	Kibeyo	Kibeyo	Kisangura	Mugumu Town Council	no
c3055638-4abc-40d4-a482-534e826b7eb0	318a8f5d-cb66-45c8-ba1f-b2300bb99e89	CX2S-YAQF	None		Central Point - Village	Daiga	pets/2020-11-18/c40c65cc-1af7-4ba7-afb8-2d0bf0cd2605.jpg	311.00,204.00,202.00,199.00,266.00,318.00	FALSE	FALSE	TRUE	2020-11-19 00:36:26.135031+00:00	Male	White	Brown	None	FALSE	2	0	999000000000000	microchips/2020-11-18/b1115bbd-86e3-40f6-bc49-b3ca7e180df6.jpg	None			-1.83922	34.6728	FALSE	None		2020-11-18 06:22:27+00:00	matiko	2020-11-18 06:22:27+00:00	2020-11-18 14:24:49.617187+00:00	FALSE	9760dfa9-6f7f-4940-8790-0bcccc09c7c5	Kibeyo	Kibeyo	Kisangura	Mugumu Town Council	no
3cd5826e-b7de-4986-b4c7-076a178ac777	cdd49fe8-ca0c-4b73-bac6-5cf2a83f37e6	FPAE-X935	None		Central Point - Village	Chui	pets/2020-11-18/36eb48dc-9eab-4af6-9eb3-113c2d56f71e.jpg	359.00,150.00,271.00,148.00,314.00,232.00	FALSE	FALSE	TRUE	2020-11-18 17:40:28.728122+00:00	Female	Brown	None	None	FALSE	3	0	999000000000000	microchips/2020-11-18/294f8ef8-2276-4efd-b12c-30fd4ef21164.jpg	None			-1.83922	34.6728	FALSE	None		2020-11-18 06:23:36+00:00	matiko	2020-11-18 06:23:36+00:00	2020-11-18 14:24:42.678242+00:00	FALSE	9760dfa9-6f7f-4940-8790-0bcccc09c7c5	Kibeyo	Kibeyo	Kisangura	Mugumu Town Council	no
bfc0b3f1-a3cd-4134-a48f-a3fbb7406a17	4ee45f39-a356-4efe-9938-5ae7e8543b58	5NJW-YSAT	None		Central Point - Village		pets/2020-11-18/4ce06c12-b78a-4493-8cf3-2cf13da4c190.jpg	266.00,148.00,174.00,149.00,221.00,236.00	FALSE	FALSE	TRUE	2020-11-18 18:30:14.196554+00:00	Female	Black	None	None	FALSE	4	0	999000000000000	microchips/2020-11-18/876c54fc-2aef-4b49-964b-3aa2734b3871.jpg	None			-1.8339	34.6889	FALSE	None		2020-11-18 06:25:18+00:00	matiko	2020-11-18 06:25:18+00:00	2020-11-18 14:24:35.173689+00:00	FALSE	f203b476-ae56-494f-ae92-ca6d7e86ace0	Kibeyo	Kibeyo	Kisangura	Mugumu Town Council	no
d7ad6301-f921-4a86-ad60-cff657f67229	a1c6424e-942a-4aef-985a-8b749abc8951	5WWA-D8E6	None		Central Point - Village	Shozniger	pets/2020-11-18/843223d2-0895-4e4a-a0b9-252c8b4b9edf.jpg	319.00,128.00,216.00,132.00,270.00,232.00	FALSE	FALSE	TRUE	2020-11-18 21:36:35.646949+00:00	Male	Black	None	None	FALSE	4	0	999000000000000	microchips/2020-11-18/100419e6-830a-433d-9412-816fe6beffbc.jpg	None			-1.83415	34.6889	FALSE	None		2020-11-18 06:26:58+00:00	matiko	2020-11-18 06:26:58+00:00	2020-11-18 14:24:26.819707+00:00	FALSE	58a89eed-d4c9-4fb7-b283-511fb5418503	Kibeyo	Kibeyo	Kisangura	Mugumu Town Council	no
903c001a-02a3-4738-92ad-b3f341116ab8	9dd7b024-1c1a-4e72-8618-d65eb478a4fd	DQSH-B9MC	None		Central Point - Village	Polisi	pets/2020-11-18/183c3c05-53c8-4503-9a32-2c040cc7b195.jpg	309.00,166.00,192.00,162.00,248.00,232.00	FALSE	FALSE	TRUE	2020-11-18 21:43:10.766030+00:00	Male	Black	None	None	FALSE	2	0	999000000000000	microchips/2020-11-18/1250db0d-196f-48c6-8ddb-e9a4e9879585.jpg	None			-1.83909	34.6602	FALSE	None		2020-11-18 06:29:05+00:00	matiko	2020-11-18 06:29:05+00:00	2020-11-18 14:24:18.744055+00:00	FALSE	a6c5eaee-63e6-404f-ae63-56faac97eb1f	Kibeyo	Kibeyo	Kisangura	Mugumu Town Council	no
835badb0-a6c5-4efc-a5ad-c95b1b3df6d3	afc1e7d2-45b3-4944-bbcf-ab49f7fff69b	KYLD-9WCV	None		Central Point - Village	Tiger	pets/2020-11-18/a7af0aab-8b99-46e6-8a42-225f835fa321.jpg	288.00,162.00,195.00,163.00,246.00,227.00	FALSE	FALSE	TRUE	2020-11-18 21:17:11.726362+00:00	Male	Brown	None	None	FALSE	2	0	999000000000000	microchips/2020-11-18/a933990f-9075-4619-b93c-de1ffa6c17d7.jpg	None			-1.83909	34.6602	FALSE	None		2020-11-18 06:30:05+00:00	matiko	2020-11-18 06:30:05+00:00	2020-11-18 14:24:10.162509+00:00	FALSE	a6c5eaee-63e6-404f-ae63-56faac97eb1f	Kibeyo	Kibeyo	Kisangura	Mugumu Town Council	no
083e8b4f-7ecf-4eaa-bffb-11fcb6da0ab4	c0388b51-49b2-48f5-aa00-66044a15c8ef	YEK5-6F8C	None		Central Point - Village	Cheter	pets/2020-11-18/19b118fa-11f7-4911-ad5a-77d0238a4f69.jpg	302.00,187.00,185.00,176.00,236.00,290.00	FALSE	FALSE	TRUE	2020-11-18 17:46:28.488182+00:00	Female	Brown	None	None	FALSE	2	0	999000000000000	microchips/2020-11-18/84d1f75e-9c3a-4127-8710-b02d48be7358.jpg	None			-1.8339	34.6889	FALSE	None		2020-11-18 06:32:30+00:00	matiko	2020-11-18 06:32:30+00:00	2020-11-18 14:24:04.492803+00:00	FALSE	af6466c4-ded7-49fb-b1f8-408ffb8f9185	Kibeyo	Kibeyo	Kisangura	Mugumu Town Council	no
99c3e4e7-fd41-4479-ac60-c9f4b8ca7774	9347e046-c488-4540-9ede-13b3cd491093	BQZF-YWET	None		Central Point - Village	Chui	pets/2020-11-18/4eeea077-0377-421f-84db-d0c885af8dfd.jpg	294.00,106.00,178.00,101.00,213.00,238.00	FALSE	FALSE	TRUE	2020-11-18 22:00:08.989339+00:00	Male	Brown	None	None	FALSE	3	0	999000000000000	microchips/2020-11-18/6ee143cf-e086-4bce-83d4-695aac0dbaca.jpg	None			-1.8339	34.6889	FALSE	None		2020-11-18 06:33:43+00:00	matiko	2020-11-18 06:33:43+00:00	2020-11-18 14:23:56.288848+00:00	FALSE	af6466c4-ded7-49fb-b1f8-408ffb8f9185	Kibeyo	Kibeyo	Kisangura	Mugumu Town Council	no
1f46d763-3365-4a5e-81ab-8246382d7d65	5f3ff2a4-fc28-462d-819c-437619a6ddda	L5M9-J94C	None		Central Point - Village	Popy	pets/2020-11-18/dac60bb5-57e4-4f6c-ac09-6b00805bb67d.jpg	304.00,185.00,192.00,175.00,242.00,237.00	FALSE	FALSE	TRUE	2020-11-18 23:24:47.895705+00:00	Male	Brown	None	None	FALSE	4	0	999000000000000	microchips/2020-11-18/b255c1a6-3685-4381-aecf-bc6c216ea0ab.jpg	None			-1.83415	34.6889	FALSE	None		2020-11-18 06:34:58+00:00	matiko	2020-11-18 06:34:58+00:00	2020-11-18 14:23:48.650279+00:00	FALSE	21338626-de26-455a-a942-d4d07301544a	Kibeyo	Kibeyo	Kisangura	Mugumu Town Council	no
6ec79136-7fed-4e76-821f-367d4d82f0bf	a7640d20-b849-489b-b58c-98eef8085017	6TFH-RAKW	None		Central Point - Village	Osama	pets/2020-11-18/748260dc-8c23-43d5-96b4-b68782644aab.jpg	299.00,193.00,206.00,186.00,262.00,257.00	FALSE	FALSE	TRUE	2020-11-18 21:29:34.440434+00:00	Male	Black	None	None	FALSE	3	0	999000000000000	microchips/2020-11-18/14b07f1b-1d2f-490f-bad9-f6e1ccf46bc3.jpg	None			-1.83365	34.6889	FALSE	None		2020-11-18 06:37:39+00:00	matiko	2020-11-18 06:37:39+00:00	2020-11-18 14:23:41.239550+00:00	FALSE	7ecaec8b-482f-4040-91eb-d731fd09cd1f	Kibeyo	Kibeyo	Kisangura	Mugumu Town Council	no
29153ebc-adb8-429e-9ccc-38a507417dfa	42ea216a-9c4e-4f4b-8403-4dbfa4b24ca2	RBQS-S72Y	None		Central Point - Village	Simba	pets/2020-11-18/3420f78e-3a78-4ba3-b264-d08566a6f3d8.jpg	271.00,158.00,181.00,146.00,216.00,222.00	FALSE	FALSE	TRUE	2020-11-19 00:09:25.875051+00:00	Male	White	None	None	FALSE	3	0	999000000000000	microchips/2020-11-18/ec105418-8326-4ff1-bf4e-dd8c3ef4ee98.jpg	None			-1.83365	34.6889	FALSE	None		2020-11-18 06:38:53+00:00	matiko	2020-11-18 06:38:53+00:00	2020-11-18 14:23:33.649085+00:00	FALSE	7ecaec8b-482f-4040-91eb-d731fd09cd1f	Kibeyo	Kibeyo	Kisangura	Mugumu Town Council	no
82976962-20a1-4637-85f0-fc98bc939469	6c096659-1e0a-4c1d-8ca2-b07bcd73894f	TDGN-3CM6	None		Central Point - Village	Popy	pets/2020-11-18/a42a61a5-cb64-4c64-9707-aa05c20e1703.jpg	297.00,202.00,211.00,207.00,252.00,278.00	FALSE	FALSE	TRUE	2020-11-18 23:03:42.252554+00:00	Male	Brown	None	None	FALSE	5	0	999000000000000	microchips/2020-11-18/53f38b12-3900-4313-92bd-7609ec0f7c8c.jpg	None			-1.83365	34.6889	FALSE	None		2020-11-18 06:40:47+00:00	matiko	2020-11-18 06:40:47+00:00	2020-11-18 14:23:24.999898+00:00	FALSE	7ecaec8b-482f-4040-91eb-d731fd09cd1f	Kibeyo	Kibeyo	Kisangura	Mugumu Town Council	no
3f7c6888-473d-4dc2-a238-122aa8b523f2	22bcdb98-58aa-4b73-adea-19c96738c484	6E7Q-ZMD7	None		Central Point - Village	Koka	pets/2020-11-18/11e62fb8-d6ac-42ef-a3e4-199805e0fd5d.jpg	273.00,253.00,175.00,242.00,200.00,342.00	FALSE	FALSE	TRUE	2020-11-19 00:57:09.734866+00:00	Male	Black	None	None	FALSE	5	0	999000000000000	microchips/2020-11-18/8fe4863f-69b4-42b8-b030-0ac416b53424.jpg	None			-1.8339	34.6889	FALSE	None		2020-11-18 06:42:28+00:00	matiko	2020-11-18 06:42:28+00:00	2020-11-18 14:23:19.893883+00:00	FALSE	d977a88d-cef4-44b9-8f36-7064baeb3158	Kibeyo	Kibeyo	Kisangura	Mugumu Town Council	no
83a19d41-4331-4739-a401-a1035733a3a4	72ac6516-8d18-4711-9223-7ec1432f13da	WTKV-3NVK	None		Central Point - Village	Simba	pets/2020-11-18/0bc240fd-188f-408d-8085-dfafd2b30fcc.jpg	286.00,206.00,195.00,201.00,232.00,291.00	FALSE	FALSE	TRUE	2020-11-18 22:52:59.716974+00:00	Male	Black	None	None	FALSE	6	0	999000000000000	microchips/2020-11-18/6449ee9d-2c3b-4045-acb0-cc16bcde5a71.jpg	None			-1.83365	34.6889	FALSE	None		2020-11-18 06:43:53+00:00	matiko	2020-11-18 06:43:53+00:00	2020-11-18 14:23:12.409487+00:00	FALSE	b441e962-b9f9-4cd9-a0df-05e2b9d4da17	Kibeyo	Kibeyo	Kisangura	Mugumu Town Council	no
b55f2527-583e-4e3e-8280-a18dc8f978ff	5a588427-c24b-4eec-b5d6-bcf31dd426ea	GMHT-9B4R	None		Central Point - Village	Osama	pets/2020-11-18/12741936-9f7f-4119-b841-977c7bba2adf.jpg	281.00,202.00,173.00,198.00,221.00,301.00	FALSE	FALSE	TRUE	2020-11-18 23:32:46.846951+00:00	Male	White	None	None	FALSE	0	4	999000000000000	microchips/2020-11-18/06e74292-1afe-4281-8b25-dc9503a7d297.jpg	None			-1.83365	34.6889	FALSE	None		2020-11-18 06:46:38+00:00	matiko	2020-11-18 06:46:38+00:00	2020-11-18 14:23:06.891343+00:00	FALSE	95d81faf-aee1-4b17-985e-e2b3818b00cd	Kibeyo	Kibeyo	Kisangura	Mugumu Town Council	no
27262677-ff67-4952-8764-6be739ebdcbb	a4559e9b-e2be-4cd7-a618-3a2bebc98bc4	KWYM-MSH9	None		Central Point - Village		pets/2020-11-18/f3968c47-87ce-4685-b3c4-615c49dcc25a.jpg	336.00,163.00,220.00,152.00,246.00,252.00	FALSE	FALSE	TRUE	2020-11-18 17:56:04.696605+00:00	Female	White	None	None	FALSE	5	0	999000000000000	microchips/2020-11-18/201aa05c-69d1-4b1b-a3fd-0fe03f2cc44d.jpg	None			-1.83415	34.6889	FALSE	None		2020-11-18 06:48:35+00:00	matiko	2020-11-18 06:48:35+00:00	2020-11-18 14:23:01.032424+00:00	FALSE	ae1d281c-4f10-47ad-967f-79ecbcfa35b7	Kibeyo	Kibeyo	Kisangura	Mugumu Town Council	no
47b1bb4c-e953-4a3a-9b75-6b02fc35f703	c2eabf0a-e56b-4a3c-8ba3-34522cdb2803	S5QQ-T8SF	None		Central Point - Village	Anord	pets/2020-11-18/27385737-0b85-4c1b-9e0d-69662e078992.jpg	335.00,176.00,220.00,168.00,272.00,256.00	FALSE	FALSE	TRUE	2020-11-18 20:43:30.535606+00:00	Male	White	None	None	FALSE	0	4	999000000000000	microchips/2020-11-18/1ba1b56c-c605-4557-b69f-7823a94a00f2.jpg	None			-1.83415	34.6889	FALSE	None		2020-11-18 06:50:58+00:00	matiko	2020-11-18 06:50:58+00:00	2020-11-18 14:22:52.931789+00:00	FALSE	ae1d281c-4f10-47ad-967f-79ecbcfa35b7	Kibeyo	Kibeyo	Kisangura	Mugumu Town Council	no
413cb325-edda-4244-9e75-8579dcbdc2e9	5ad890f5-839c-40d1-998d-d20e1ca9aae1	JZ8B-SMWH	None		Central Point - Village	Chui	pets/2020-11-18/9e60759e-3bc2-472e-bde0-17fe8440f009.jpg	341.00,170.00,210.00,161.00,258.00,254.00	FALSE	FALSE	TRUE	2020-11-18 23:31:49.322249+00:00	Male	Black	None	None	FALSE	3	0	999000000000000	microchips/2020-11-18/48c07f70-83a1-4301-8baa-bc423410eb46.jpg	None			-1.83415	34.6889	FALSE	None		2020-11-18 06:52:26+00:00	matiko	2020-11-18 06:52:26+00:00	2020-11-18 14:22:44.391667+00:00	FALSE	ae1d281c-4f10-47ad-967f-79ecbcfa35b7	Kibeyo	Kibeyo	Kisangura	Mugumu Town Council	no
0c596c5a-73e2-4413-a405-c7f45b01cf9e	b045066f-4d6d-431b-8dcf-5c97c74c0ba5	R84Q-PW7M	None		Central Point - Village	Dony	pets/2020-11-18/11d053e3-2653-49cf-b00c-2ef4ea11d4e6.jpg	331.00,128.00,225.00,130.00,278.00,198.00	FALSE	FALSE	TRUE	2020-11-18 21:16:49.146352+00:00	Male	Brown	None	None	FALSE	4	0	999000000000000	microchips/2020-11-18/87fb06fd-9269-45bd-a853-e37ce2542cc9.jpg	None			-1.83365	34.6889	FALSE	None		2020-11-18 06:55:48+00:00	matiko	2020-11-18 06:55:48+00:00	2020-11-18 14:22:36.547520+00:00	FALSE	834cf646-0d65-471b-be65-597a19aa9302	Kibeyo	Kibeyo	Kisangura	Mugumu Town Council	no
a7af9851-ff88-4c67-9db5-fdb5cccfdbce	24075463-d3d5-4854-a2e7-40bf7ca2887e	NXZV-KE8Z	None		Central Point - Village	Mzigo	pets/2020-11-18/fc15f313-7718-4298-b33f-e46d299ebb8c.jpg	307.00,191.00,209.00,198.00,251.00,249.00	FALSE	FALSE	TRUE	2020-11-19 00:55:06.885373+00:00	Male	Brown	None	None	FALSE	4	0	999000000000000	microchips/2020-11-18/a14b410e-37b6-4a98-9833-fab9fcc8dffb.jpg	None			-1.83365	34.6889	FALSE	None		2020-11-18 06:57:51+00:00	matiko	2020-11-18 06:57:51+00:00	2020-11-18 14:22:28.561717+00:00	FALSE	1c7214eb-b2d9-49ff-bfce-c61fbd89db7d	Kibeyo	Kibeyo	Kisangura	Mugumu Town Council	no
c2cac9a7-3689-40ea-b324-55ae41189311	951d2276-5d56-40ca-8099-c51907f25875	3XED-KF27	None		Central Point - Village	Dady	pets/2020-11-18/6c536673-5726-4afd-abef-cadee05fae40.jpg	303.00,177.00,205.00,176.00,255.00,255.00	FALSE	FALSE	TRUE	2020-11-18 18:02:48.679523+00:00	Female	White	Brown	None	FALSE	0	7	999000000000000	microchips/2020-11-18/3e00920b-7ab2-46af-8949-ac3523edca1a.jpg	None			-1.83415	34.6889	FALSE	None		2020-11-18 06:59:52+00:00	matiko	2020-11-18 06:59:52+00:00	2020-11-18 14:22:20.470758+00:00	FALSE	bed16537-8d80-443e-b92d-9345ea777b79	Kibeyo	Kibeyo	Kisangura	Mugumu Town Council	no
05282552-087f-4199-8948-2f324e29d2b2	9c6aa37d-71b4-455f-92dd-fe93427c374d	QVV2-98V3	None		Central Point - Village	Simba	pets/2020-11-18/1c5220e0-7543-4ce4-8959-e460c594f564.jpg	301.00,175.00,207.00,181.00,272.00,257.00	FALSE	FALSE	TRUE	2020-11-18 21:45:40.743583+00:00	Male	Brown	White	None	FALSE	3	0	999000000000000	microchips/2020-11-18/009e4760-54a5-4a4f-9b23-c4f783288929.jpg	None			-1.83415	34.6889	FALSE	None		2020-11-18 07:02:57+00:00	matiko	2020-11-18 07:02:57+00:00	2020-11-18 14:22:12.764747+00:00	FALSE	60880fb7-0533-447d-98c8-bc71b4d10912	Kibeyo	Kibeyo	Kisangura	Mugumu Town Council	no
80f4d4ed-c4d1-44bd-b581-d08fb72ba0d0	42e2e4ba-8989-4df7-8adc-f11a39d9f768	NTAG-VBWN	None		Central Point - Village	Chui	pets/2020-11-18/854bfcbf-6dff-4b9d-a749-5e62d4ba432d.jpg	300.00,238.00,194.00,236.00,242.00,324.00	FALSE	FALSE	TRUE	2020-11-18 18:34:24.988176+00:00	Female	Black	None	None	FALSE	3	0	999000000000000	microchips/2020-11-18/c74b5981-76ce-4208-be9a-91250194eb6a.jpg	None			-1.83415	34.6889	FALSE	None		2020-11-18 07:04:23+00:00	matiko	2020-11-18 07:04:23+00:00	2020-11-18 14:22:08.030403+00:00	FALSE	60880fb7-0533-447d-98c8-bc71b4d10912	Kibeyo	Kibeyo	Kisangura	Mugumu Town Council	no
cdaaac8d-288d-454b-86a7-b5b3fa0fbc9a	1c4dffe9-2de0-4e3b-806f-fe42883b6470	N2H6-M7R2	None		Central Point - Village	Chui	pets/2020-11-18/e01aaf97-e406-4536-b8a8-14265193c698.jpg	292.00,218.00,211.00,213.00,234.00,290.00	FALSE	FALSE	TRUE	2020-11-18 18:48:13.164334+00:00	Female	Brown	None	None	FALSE	4	0	999000000000000	microchips/2020-11-18/df821f18-cbf9-4bc4-8d06-29b2109c162d.jpg	None			-1.83365	34.6889	FALSE	None		2020-11-18 07:07:11+00:00	matiko	2020-11-18 07:07:11+00:00	2020-11-18 14:22:02.821233+00:00	FALSE	b7d76db6-34b4-40d3-bd51-e5bd9c0d112c	Kibeyo	Kibeyo	Kisangura	Mugumu Town Council	no
c962688c-38b4-4a60-ad8f-91b5376ed7e8	9adb64b1-91b6-470f-86fb-ed0e90fd0a36	EPDC-JQVE	None		Central Point - Village	Simba	pets/2020-11-18/078462e6-8843-4cbf-b491-a728f9b6cd68.jpg	366.00,212.00,253.00,231.00,376.00,342.00	FALSE	FALSE	TRUE	2020-11-18 17:59:28.884937+00:00	Female	Black	None	None	FALSE	2	0	999000000000000	microchips/2020-11-18/4ee35032-262e-4b27-ab52-e036161bf837.jpg	None			-1.8339	34.6889	FALSE	None		2020-11-18 07:09:22+00:00	matiko	2020-11-18 07:09:22+00:00	2020-11-18 14:21:55.167369+00:00	FALSE	c8edeb1e-f6a2-4d70-bd40-5696c42d4331	Kibeyo	Kibeyo	Kisangura	Mugumu Town Council	no
c3a6a7dc-42ed-4ca2-ad54-09d84fe2e2a4	ace82371-425d-4618-9d99-a83f82636f02	Y7SX-XYER	None		Central Point - Village	Vandame	pets/2020-11-18/ea3f6516-8521-47e7-b7f0-77d696c78b4c.jpg	308.00,234.00,202.00,233.00,258.00,314.00	FALSE	FALSE	TRUE	2020-11-18 17:52:58.806032+00:00	Female	Brown	None	None	FALSE	3	0	999000000000000	microchips/2020-11-18/dae0ebc1-a6e0-4dc1-bccc-94d17f432979.jpg	None			-1.8339	34.6889	FALSE	None		2020-11-18 07:14:10+00:00	matiko	2020-11-18 07:14:10+00:00	2020-11-18 14:21:46.297917+00:00	FALSE	c8edeb1e-f6a2-4d70-bd40-5696c42d4331	Kibeyo	Kibeyo	Kisangura	Mugumu Town Council	no
4f750b4b-d236-4afd-a791-d4cfb65871af	9453dd48-6380-4774-a5e0-727811a096af	MZD7-7DZA	None		Central Point - Village	Simbs	pets/2020-11-18/9h8333qs-1fd6-4317-85d0-31135f27bafd.jpg	311.00,202.00,198.00,193.00,244.00,286.00	FALSE	FALSE	TRUE	2020-11-18 18:03:34.630019+00:00	Female	Brown	None	None	FALSE	2	0	999000000000000	microchips/2020-11-18/uyk4q8d1-7dfa-462f-88a1-de702bcf33ba.jpg	None			-1.8339	34.6889	FALSE	None		2020-11-18 07:11:30+00:00	matiko	2020-11-18 07:20:09+00:00	2020-11-18 14:21:36.900929+00:00	FALSE	c8edeb1e-f6a2-4d70-bd40-5696c42d4331	Kibeyo	Kibeyo	Kisangura	Mugumu Town Council	no
f288733f-2639-4ed6-9c23-1b6047164df7	ebff8222-8b14-4639-961d-7e1947b23d94	F9LS-2PSZ	None		Central Point - Village	Chui	pets/2020-11-18/3a2fb02e-7868-40ec-ad04-463f7e3b7da0.jpg	328.00,188.00,216.00,186.00,282.00,321.00	FALSE	FALSE	TRUE	2020-11-18 19:19:34.973199+00:00	Male	Brown	White	None	FALSE	1	0	999000000000000	microchips/2020-11-18/3ce75ba4-0372-4a69-a8e3-df5a0da74de1.jpg	None			-1.83415	34.6889	FALSE	None		2020-11-18 07:26:19+00:00	matiko	2020-11-18 07:26:19+00:00	2020-11-18 14:21:25.320265+00:00	FALSE	1cf4dd78-0b16-4a82-ba74-55706880dda0	Kibeyo	Kibeyo	Kisangura	Mugumu Town Council	no
1be018db-7a14-49cc-8b9d-674f3eb23305	b09caf14-3fbb-49db-8a52-ac2e554702f3	Z488-CZSQ	None		Central Point - Village	Simba	pets/2020-11-18/4a13d213-1d76-47d4-bacb-d0ecb0f24a9e.jpg	270.00,286.00,176.00,286.00,221.00,386.00	FALSE	FALSE	TRUE	2020-11-18 21:16:08.459073+00:00	Male	Brown	None	None	FALSE	3	0	999000000000000	microchips/2020-11-18/6e84b903-7acf-4a28-8877-3c24cbe96da4.jpg	None			-1.83365	34.6889	FALSE	None		2020-11-18 07:32:04+00:00	matiko	2020-11-18 07:32:04+00:00	2020-11-18 14:21:14.164636+00:00	FALSE	14ba7842-7d1e-4066-88a9-95e5e868129f	Kibeyo	Kibeyo	Kisangura	Mugumu Town Council	no
8b57e11f-a2e1-4c04-a695-0bc92ba12294	0c53a5f5-81ff-48d6-84c1-026f87ede1d8	WBHZ-JPTC	None		Central Point - Village	Duma	pets/2020-11-18/3cd2f2fe-bcc1-4519-8a57-2284deaae9d0.jpg	289.00,156.00,191.00,154.00,226.00,217.00	FALSE	FALSE	TRUE	2020-11-19 01:33:21.243970+00:00	Male	Brown	None	None	FALSE	0	2	999000000000000	microchips/2020-11-18/9f26e1a1-4067-496f-bfc3-1ccad5886f9e.jpg	None			-1.83365	34.6889	FALSE	None		2020-11-18 07:33:31+00:00	matiko	2020-11-18 07:33:31+00:00	2020-11-18 14:21:03.196468+00:00	FALSE	14ba7842-7d1e-4066-88a9-95e5e868129f	Kibeyo	Kibeyo	Kisangura	Mugumu Town Council	no
84f18d0c-896b-4efe-9b33-7f3eff6c52a6	375b1f14-6320-47ed-b8e2-8f7cce964060	2767-QK96	None		Central Point - Village	Chui	pets/2020-11-18/3c107808-2ce1-4de2-9dd2-eba246b5741a.jpg	312.00,219.00,194.00,205.00,250.00,311.00	FALSE	FALSE	TRUE	2020-11-19 00:27:32.976175+00:00	Male	Brown	None	None	FALSE	0	2	999000000000000	microchips/2020-11-18/9dce67a0-486f-45cf-a354-7eb0f33192fb.jpg	None			-1.83365	34.6889	FALSE	None		2020-11-18 07:34:29+00:00	matiko	2020-11-18 07:34:29+00:00	2020-11-18 14:20:52.096618+00:00	FALSE	14ba7842-7d1e-4066-88a9-95e5e868129f	Kibeyo	Kibeyo	Kisangura	Mugumu Town Council	no
1e337d6a-6c2f-436d-beba-3a6c22c0e65f	54b0d317-1dcb-4fca-827d-045e807b9803	7RSA-WSBV	None		Central Point - Village	Simba	pets/2020-11-18/afea4490-4572-4ceb-9ddd-1d35b1078c40.jpg	294.00,177.00,185.00,174.00,237.00,280.00	FALSE	FALSE	TRUE	2020-11-18 23:42:48.230764+00:00	Male	Black	None	None	FALSE	1	0	999000000000000	microchips/2020-11-18/c172b683-72fa-488f-ad71-c1485f7a5d9c.jpg	None			-1.83415	34.6889	FALSE	None		2020-11-18 07:36:15+00:00	matiko	2020-11-18 07:36:15+00:00	2020-11-18 14:20:40.367665+00:00	FALSE	34cf4125-602c-4343-84cf-3187f2e4cf0f	Kibeyo	Kibeyo	Kisangura	Mugumu Town Council	no
8ff55a50-353d-4e25-a3dd-7395c23bcb54	338bc010-13fd-48cf-8971-d2444837ccfe	VGFJ-6YAA	None		Central Point - Village	Corona	pets/2020-11-18/f4da903f-29d5-42b7-99cb-55387e8ae52f.jpg	314.00,187.00,207.00,190.00,252.00,257.00	FALSE	FALSE	TRUE	2020-11-19 00:33:35.295897+00:00	Male	Brown	None	None	FALSE	2	0	999000000000000	microchips/2020-11-18/ecfa3c77-f4f4-4ac0-819e-7cb2d4819930.jpg	None			-1.83415	34.6889	FALSE	None		2020-11-18 07:37:21+00:00	matiko	2020-11-18 07:37:21+00:00	2020-11-18 14:20:32.391642+00:00	FALSE	34cf4125-602c-4343-84cf-3187f2e4cf0f	Kibeyo	Kibeyo	Kisangura	Mugumu Town Council	no
7c8b8d29-409d-4716-bf1b-e3418094d757	91dd1417-34b8-407e-bd8c-3c9f5eda7e05	RKSZ-9H94	None		Central Point - Village	Chetet	pets/2020-11-18/091065a8-58b5-4d11-b2fc-dff363cfd965.jpg	307.00,164.00,198.00,158.00,234.00,264.00	FALSE	FALSE	TRUE	2020-11-18 22:02:23.526298+00:00	Male	Brown	None	None	FALSE	5	0	999000000000000	microchips/2020-11-18/a19c3f2a-b3cb-4829-8cfd-d963ebb8c29b.jpg	None			-1.83415	34.6889	FALSE	None		2020-11-18 07:39:02+00:00	matiko	2020-11-18 07:39:02+00:00	2020-11-18 14:20:22.327917+00:00	FALSE	8a82b593-1efc-4785-ad8f-59c0bfd7605e	Kibeyo	Kibeyo	Kisangura	Mugumu Town Council	no
1451ef78-7426-4c7f-a0f9-d860f379a86b	0ac24f55-2a58-4fed-b0a0-0671b92bc06e	HNEY-G9DL	None		Central Point - Village	Simba	pets/2020-11-18/7b9dbf63-a2bf-4b59-bbe4-09e5a47dbe78.jpg	286.00,135.00,170.00,133.00,224.00,240.00	FALSE	FALSE	TRUE	2020-11-19 01:36:08.623755+00:00	Male	Black	None	None	FALSE	1	0	999000000000000	microchips/2020-11-18/d314d932-4b9d-4c02-9238-6739c50ddf4f.jpg	None			-1.83415	34.6889	FALSE	None		2020-11-18 07:41:09+00:00	matiko	2020-11-18 07:41:09+00:00	2020-11-18 14:20:10.457536+00:00	FALSE	0cfe3161-94ab-4d55-a6fe-d5d4c41669d9	Kibeyo	Kibeyo	Kisangura	Mugumu Town Council	no
cb06e1f9-cc60-4f06-85f1-41d81d17d887	cd36949a-5800-44db-80c7-43972769b4df	JZ5C-WCH5	None		Central Point - Village	Rambo	pets/2020-11-18/b4d0ba5b-2d27-45f1-802e-a77c4ea4a8d8.jpg	319.00,178.00,205.00,180.00,259.00,300.00	FALSE	FALSE	TRUE	2020-11-18 19:49:17.168951+00:00	Male	Black	None	None	FALSE	2	0	999000000000000	microchips/2020-11-18/0104d605-eed6-44d7-a35d-e986cfbf5101.jpg	None			-1.8339	34.6889	FALSE	None		2020-11-18 07:43:01+00:00	matiko	2020-11-18 07:43:01+00:00	2020-11-18 14:19:57.998224+00:00	FALSE	2cdbbc43-bf0c-459b-aad9-cbcca4bdfdaa	Kibeyo	Kibeyo	Kisangura	Mugumu Town Council	no
1dd01e89-e1a9-4d34-a1cd-80b1fb0326f4	eab4861e-2a24-41eb-8083-9e720bacd87d	JSJ4-669G	None		Central Point - Village		pets/2020-11-18/03babbef-5ca1-4e9f-bca2-e12f3f81ae2b.jpg	270.00,126.00,182.00,115.00,229.00,236.00	FALSE	FALSE	TRUE	2020-11-18 19:20:56.070192+00:00	Male	Brown	None	None	FALSE	3	0	999000000000000	microchips/2020-11-18/abd0b6a5-b705-4ea0-b540-2f0cc2999cbf.jpg	None			-1.83415	34.6889	FALSE	None		2020-11-18 07:45:08+00:00	matiko	2020-11-18 07:45:08+00:00	2020-11-18 14:19:46.907965+00:00	FALSE	324d80dd-1e6d-43f7-b053-21b8450a143e	Kibeyo	Kibeyo	Kisangura	Mugumu Town Council	no
2ef2f9fd-8eda-4db2-bcf0-60827c9d4552	71a53f38-8dfe-4c3a-9252-48ba6d522bae	LMW6-RCW4	None		Central Point - Village	Makaiti	pets/2020-11-18/9ec2438a-f8e3-47bf-86be-a3140422bd1f.jpg	286.00,184.00,179.00,194.00,217.00,309.00	FALSE	FALSE	TRUE	2020-11-18 22:54:48.400290+00:00	Male	Black	None	None	FALSE	0	3	999000000000000	microchips/2020-11-18/9de72aa6-994c-498f-b226-5893ddd1ef8b.jpg	None			-1.83415	34.6889	FALSE	None		2020-11-18 07:47:50+00:00	matiko	2020-11-18 07:47:50+00:00	2020-11-18 14:19:31.174470+00:00	FALSE	324d80dd-1e6d-43f7-b053-21b8450a143e	Kibeyo	Kibeyo	Kisangura	Mugumu Town Council	no
ab58a64b-141f-4b3d-b7a2-fe67863fad53	9b6b986b-3bf3-4dbb-a199-107c046aa719	8D6Y-6NAS	None		Central Point - Village	Kamanda	pets/2020-11-18/b2ef4783-ab71-4954-b688-e965d717bfbb.jpg	304.00,189.00,214.00,190.00,256.00,228.00	FALSE	FALSE	TRUE	2020-11-18 21:47:29.351748+00:00	Male	Brown	None	None	FALSE	3	0	999000000000000	microchips/2020-11-18/9ca631c7-904b-4d24-b3fa-b8b6681fd1eb.jpg	None			-1.83365	34.6889	FALSE	None		2020-11-18 07:50:23+00:00	matiko	2020-11-18 07:50:23+00:00	2020-11-18 14:19:18.666268+00:00	FALSE	7675e96c-a67c-4da5-bb74-e2b41176555c	Kibeyo	Kibeyo	Kisangura	Mugumu Town Council	no
fea1402f-497b-4a7d-b12e-9d9a796c1f45	91547866-2a4e-462c-bb97-138f83f88b77	82NM-Z7KK	None		Central Point - Village	Simba	pets/2020-11-18/03d44924-4e3a-4816-953e-e42b9d2f29b1.jpg	287.00,170.00,208.00,169.00,258.00,218.00	FALSE	FALSE	TRUE	2020-11-18 22:03:13.046777+00:00	Male	Brown	None	None	FALSE	0	4	999000000000000	microchips/2020-11-18/14d23150-2c37-47e3-ab43-5668bd82c410.jpg	None			-1.83365	34.6889	FALSE	None		2020-11-18 07:51:56+00:00	matiko	2020-11-18 07:51:56+00:00	2020-11-18 14:19:07.770552+00:00	FALSE	7675e96c-a67c-4da5-bb74-e2b41176555c	Kibeyo	Kibeyo	Kisangura	Mugumu Town Council	no
21ae5658-7e77-46c9-b519-0fec2c222ebf	d1ef54e1-2800-4dd8-a8e6-52e2fcff3a35	349R-YNSM	None		Central Point - Village	Masikio	pets/2020-11-18/600489ea-6950-4230-8db4-351dee74f8f7.jpg	314.00,168.00,200.00,170.00,256.00,249.00	FALSE	FALSE	TRUE	2020-11-18 19:44:10.682690+00:00	Male	Black	None	None	FALSE	5	0	999000000000000	microchips/2020-11-18/b46c0fef-e094-421b-b094-651666ce2421.jpg	None			-1.83415	34.6889	FALSE	None		2020-11-18 07:54:09+00:00	matiko	2020-11-18 07:54:09+00:00	2020-11-18 14:18:56.432253+00:00	FALSE	97d96e52-51e9-42f3-a33c-68b7863a6929	Kibeyo	Kibeyo	Kisangura	Mugumu Town Council	no
cc779d72-e992-4428-a92c-0ba78dba165a	19c864bb-33d5-45c5-9f68-71ff13558c9c	3Q6P-9JGT	None		Central Point - Village	Simba	pets/2020-11-18/caefdfa7-570b-4fe1-8b89-a109677a279f.jpg	296.00,161.00,173.00,160.00,223.00,234.00	FALSE	FALSE	TRUE	2020-11-19 01:11:14.851236+00:00	Male	Brown	None	None	FALSE	2	0	999000000000000	microchips/2020-11-18/d0beee4f-7364-404a-b51e-40787968b8d5.jpg	None			-1.83415	34.6889	FALSE	None		2020-11-18 07:55:09+00:00	matiko	2020-11-18 07:55:09+00:00	2020-11-18 14:18:38.753593+00:00	FALSE	97d96e52-51e9-42f3-a33c-68b7863a6929	Kibeyo	Kibeyo	Kisangura	Mugumu Town Council	no
8e9928d4-1406-4002-9a06-adac5efe4a77	9ff88587-38b5-49a7-a268-11f0aae036cc	HA3J-YQ79	None		Central Point - Village	Bingwa	pets/2020-11-18/12aff8da-f5e3-4cd3-bc78-fa79de53d0a1.jpg	293.00,233.00,191.00,236.00,258.00,296.00	FALSE	FALSE	TRUE	2020-11-18 17:57:29.622203+00:00	Female	Brown	None	None	FALSE	0	5	999000000000000	microchips/2020-11-18/f2a3d561-bf86-4e7e-a8b2-b77f21d7e6ab.jpg	None			-1.83365	34.6889	FALSE	None		2020-11-18 07:57:41+00:00	matiko	2020-11-18 07:57:41+00:00	2020-11-18 14:18:18.494698+00:00	FALSE	01fa0da5-3517-4765-998a-c14a7ba04682	Kibeyo	Kibeyo	Kisangura	Mugumu Town Council	no
5c55cd37-066a-4f6a-b178-ef425835e649	1ea6fc79-d773-424d-aa52-91c6e2749f5b	A99P-5L2L	None		Central Point - Village	Scania	pets/2020-11-18/4035301a-cfae-46f4-8b45-8e7c3ec1545c.jpg	305.00,247.00,225.00,244.00,249.00,276.00	FALSE	FALSE	TRUE	2020-11-18 18:47:10.976604+00:00	Female	Brown	None	None	FALSE	0	8	999000000000000	microchips/2020-11-18/096ab7ef-f623-4f55-b3da-251ad0a99c6f.jpg	None			-1.84004	34.6744	FALSE	None		2020-11-18 08:00:04+00:00	matiko	2020-11-18 08:00:04+00:00	2020-11-18 14:17:58.628743+00:00	FALSE	0459e841-09fc-40bb-80e4-07c7f6d801b7	Kibeyo	Kibeyo	Kisangura	Mugumu Town Council	no
10101642-7889-40f2-8756-bda2464f4be3	7218d3a0-c434-4916-8674-944b482efdca	HEYP-LFD2	None		Central Point - Village	Afande	pets/2020-11-18/15eba982-a0e2-4f45-bc46-bdcd28e74744.jpg	271.00,175.00,169.00,171.00,216.00,268.00	FALSE	FALSE	TRUE	2020-11-18 22:53:49.601213+00:00	Male	Brown	None	None	FALSE	0	4	999000000000000	microchips/2020-11-18/ee75b52a-ac4e-49f0-b7c9-67c46736bda7.jpg	None			-1.83365	34.6889	FALSE	None		2020-11-18 08:01:36+00:00	matiko	2020-11-18 08:01:36+00:00	2020-11-18 14:17:35.059004+00:00	FALSE	06ca2e5f-03fa-41d7-9bcb-8d07067af3f2	Kibeyo	Kibeyo	Kisangura	Mugumu Town Council	no
0eedc466-1f4c-463a-ade0-0a869552686c	aebcfffa-208e-44be-ba5a-cf99e43de1ed	48FN-K4CK	None		Central Point - Village	Askari	pets/2020-11-18/6440c66b-5fd0-464d-9f57-d75d3ef9dd74.jpg	366.00,192.00,248.00,182.00,268.00,324.00	FALSE	FALSE	TRUE	2020-11-18 21:19:36.374196+00:00	Male	Brown	None	None	FALSE	4	0	999000000000000	microchips/2020-11-18/1d26d4dc-3991-46e9-96ac-69895e81aa18.jpg	None			-1.83365	34.6889	FALSE	None		2020-11-18 08:03:21+00:00	matiko	2020-11-18 08:03:21+00:00	2020-11-18 14:17:22.386967+00:00	FALSE	06ca2e5f-03fa-41d7-9bcb-8d07067af3f2	Kibeyo	Kibeyo	Kisangura	Mugumu Town Council	no
93bf1659-f341-4491-b462-7c2ff0ff52b5	73116331-28bd-4046-992f-6ccd72bbc4da	RXNJ-8ZRJ	None		Central Point - Village	Kamanda	pets/2020-11-18/75ec4b8f-ec1f-499d-80a4-8948106bfa38.jpg	296.00,165.00,186.00,160.00,230.00,263.00	FALSE	FALSE	TRUE	2020-11-18 22:52:18.880349+00:00	Male	Brown	None	None	FALSE	6	0	999000000000000	microchips/2020-11-18/a0beef1c-6092-4d2c-a095-a4ac3df862c1.jpg	None			-1.8339	34.6889	FALSE	None		2020-11-18 08:05:06+00:00	matiko	2020-11-18 08:05:06+00:00	2020-11-18 14:17:10.233303+00:00	FALSE	74d7fef9-417e-4d5e-b12d-77d86937f83c	Kibeyo	Kibeyo	Kisangura	Mugumu Town Council	no
5cbdd0f8-3096-40b1-888b-17e14e2c3058	6d73a439-2f12-4005-9bed-9423e5858853	G8ZG-3H9V	None		Central Point - Village	Jeshi	pets/2020-11-18/010744b6-52f6-45de-b47b-6fc288da60be.jpg	279.00,207.00,178.00,209.00,231.00,279.00	FALSE	FALSE	TRUE	2020-11-18 23:01:40.834482+00:00	Male	Black	None	None	FALSE	4	0	999000000000000	microchips/2020-11-18/07badc19-372e-4f9b-9193-157bc036d831.jpg	None			-1.8339	34.6889	FALSE	None		2020-11-18 08:06:15+00:00	matiko	2020-11-18 08:06:15+00:00	2020-11-18 14:17:00.206403+00:00	FALSE	74d7fef9-417e-4d5e-b12d-77d86937f83c	Kibeyo	Kibeyo	Kisangura	Mugumu Town Council	no
2ae0dc62-4a2b-4567-b338-1a28eb871d60	2fd6dc09-621d-423c-8acf-5e0aeafc3604	4GDB-L55A	None		Central Point - Village	Duma	pets/2020-11-18/83a78e1c-32ca-4b0f-8cf5-576e9bd43677.jpg	290.00,182.00,198.00,183.00,253.00,246.00	FALSE	FALSE	TRUE	2020-11-19 00:38:31.316863+00:00	Male	Brown	None	None	FALSE	4	0	999000000000000	microchips/2020-11-18/6b638feb-470d-4700-b092-25d12016b2c1.jpg	None			-1.8339	34.6889	FALSE	None		2020-11-18 08:07:16+00:00	matiko	2020-11-18 08:07:16+00:00	2020-11-18 14:16:53.032610+00:00	FALSE	74d7fef9-417e-4d5e-b12d-77d86937f83c	Kibeyo	Kibeyo	Kisangura	Mugumu Town Council	no
f6996400-3a62-4e07-8dc1-c689f46ae47a	e95661d3-2c8d-4e31-a8d5-79e7df1ab150	7R2Q-2YKL	None		Central Point - Village	Shomu	pets/2020-11-18/cb4a9469-96e0-45bd-927a-d6775aa078ad.jpg	333.00,194.00,192.00,182.00,263.00,330.00	FALSE	FALSE	TRUE	2020-11-18 19:21:42.031236+00:00	Male	Black	None	None	FALSE	3	0	999000000000000	microchips/2020-11-18/53b9e579-9c23-41df-b707-b28e3c1f1c6b.jpg	None			-1.83415	34.6889	FALSE	None		2020-11-18 08:10:15+00:00	matiko	2020-11-18 08:10:15+00:00	2020-11-18 14:16:45.637859+00:00	FALSE	0071085c-7a79-42bd-842b-549bf58a9949	Kibeyo	Kibeyo	Kisangura	Mugumu Town Council	no
903b3c31-7d2f-4ad0-a4b1-ea7d5b6558ac	2041fdf5-9d1d-4dcf-8515-42299295904b	NKPT-TX83	None		Central Point - Village	Marinya	pets/2020-11-18/9ff60d89-a32b-4713-a61b-ef20997e36ac.jpg	312.00,210.00,192.00,204.00,238.00,337.00	FALSE	FALSE	TRUE	2020-11-19 01:01:27.953150+00:00	Male	Black	None	None	FALSE	6	0	999000000000000	microchips/2020-11-18/80bffdbf-9135-4739-bfb8-4ca3ac29b0a7.jpg	None			-1.83415	34.6889	FALSE	None		2020-11-18 08:11:26+00:00	matiko	2020-11-18 08:11:26+00:00	2020-11-18 14:16:35.247060+00:00	FALSE	0071085c-7a79-42bd-842b-549bf58a9949	Kibeyo	Kibeyo	Kisangura	Mugumu Town Council	no
0f69370b-b2f5-4f7c-9276-dd510e4a9890	489111b5-9af3-4134-91ad-8d46341e1da0	SJMR-L5HG	None		Central Point - Village	Simba	pets/2020-11-18/8d36c61f-cba5-46e2-a236-1a8861577fef.jpg	303.00,277.00,188.00,285.00,258.00,395.00	FALSE	FALSE	TRUE	2020-11-18 18:32:13.775541+00:00	Female	Brown	None	None	FALSE	5	0	999000000000000	microchips/2020-11-18/406e7442-7a8e-45bc-bc06-1cdb8c0da54a.jpg	None			-1.83415	34.6889	FALSE	None		2020-11-18 08:13:41+00:00	matiko	2020-11-18 08:13:41+00:00	2020-11-18 14:16:23.312374+00:00	FALSE	f9385e58-4451-4b11-a130-8244cd7061d8	Kibeyo	Kibeyo	Kisangura	Mugumu Town Council	no
fb6bfdf5-6ddb-4732-8f82-2b205c34179c	ce95596c-989a-42e0-a773-e58a189b8b57	XA6C-3WVG	None		Central Point - Village	Chui	pets/2020-11-18/f5d229fd-dde0-485a-a159-51d52b57d6e0.jpg	325.00,204.00,201.00,188.00,253.00,252.00	FALSE	FALSE	TRUE	2020-11-18 19:47:35.574554+00:00	Male	Black	None	None	FALSE	2	0	999000000000000	microchips/2020-11-18/00b304f0-3fdd-4424-9202-50446b2c2084.jpg	None			-1.83415	34.6889	FALSE	None		2020-11-18 08:15:27+00:00	matiko	2020-11-18 08:15:27+00:00	2020-11-18 14:16:13.806968+00:00	FALSE	f9385e58-4451-4b11-a130-8244cd7061d8	Kibeyo	Kibeyo	Kisangura	Mugumu Town Council	no
a37f705f-7717-4d47-ad09-447956e04713	db3ad5bf-3352-4bd1-adc4-5e01a5cabf14	2HQN-TQZH	None		Central Point - Village	Boby	pets/2020-11-18/923e2379-22fd-47a8-a022-cbf9e55dc53e.jpg	290.00,234.00,210.00,234.00,256.00,305.00	FALSE	FALSE	TRUE	2020-11-18 19:35:36.802279+00:00	Male	Brown	None	None	FALSE	2	0	999000000000000	microchips/2020-11-18/2d17714c-84a9-4489-8c35-e8fbf54666a6.jpg	None			-1.44237	34.7055	FALSE	None		2020-11-18 08:17:55+00:00	matiko	2020-11-18 08:17:55+00:00	2020-11-18 14:16:04.982286+00:00	FALSE	a7828d96-dcf2-49d8-b30a-5400ed0823a4	Kibeyo	Kibeyo	Kisangura	Mugumu Town Council	no
896c878e-8ccd-4a38-afaa-965403589807	6a57ddf7-ccca-4629-88b1-176706a5b1a6	RPNJ-5Y59	None		Central Point - Village		pets/2020-11-18/158e0211-82de-4d64-9971-b158989288ad.jpg	304.00,153.00,160.00,144.00,201.00,321.00	FALSE	FALSE	TRUE	2020-11-18 23:06:45.894882+00:00	Male	Black	None	None	FALSE	5	0	999000000000000	microchips/2020-11-18/e5ef482b-132e-4a97-81e7-b75d28488bb5.jpg	None			-1.44237	34.7055	FALSE	None		2020-11-18 08:22:13+00:00	matiko	2020-11-18 08:22:13+00:00	2020-11-18 14:15:56.711126+00:00	FALSE	19100800-e8e0-4b45-86a3-7300814729ed	Kibeyo	Kibeyo	Kisangura	Mugumu Town Council	no
73de101e-6568-453e-9db3-55963542e380	4df07d7f-b80f-49ba-91de-20235fdf494e	4EFK-QN9X	None		Central Point - Village		pets/2020-11-18/5e2cd1db-863c-4b5d-89b9-59b501a15ca6.jpg	290.00,115.00,192.00,119.00,228.00,168.00	FALSE	FALSE	TRUE	2020-11-18 23:52:50.178342+00:00	Male	Brown	None	None	FALSE	4	0	999000000000000	microchips/2020-11-18/726bc348-865f-46f8-b5ab-20340687dd04.jpg	None			-1.44237	34.7055	FALSE	None		2020-11-18 08:23:57+00:00	matiko	2020-11-18 08:23:57+00:00	2020-11-18 14:15:49.025516+00:00	FALSE	bdbd413e-aa15-45ff-b598-3b5ebbeb53e1	Kibeyo	Kibeyo	Kisangura	Mugumu Town Council	no
04e3363a-3157-4b4c-a137-a007762d064f	f9209bd8-211f-4f6c-bc34-941144736cb7	9VSN-GHPE	None		Central Point - Village	Saida	pets/2020-11-18/386ddcc6-9b7d-4c5b-9a13-0ad012f7233e.jpg	285.00,195.00,183.00,212.00,259.00,337.00	FALSE	FALSE	TRUE	2020-11-18 19:06:45.139600+00:00	Male	White	None	None	FALSE	2	0	999000000000000	microchips/2020-11-18/41633792-c7cf-441e-87d6-6d0b325f95fb.jpg	None			-1.44237	34.7055	FALSE	None		2020-11-18 08:25:55+00:00	matiko	2020-11-18 08:25:55+00:00	2020-11-18 14:15:39.446909+00:00	FALSE	a6028636-b55d-418d-be45-192cf8c34351	Kibeyo	Kibeyo	Kisangura	Mugumu Town Council	no
c1db6df4-8a7d-4408-accd-354e62a406d9	faca20fa-f649-4814-a701-64975abd857b	YRZR-MKVF	None		Central Point - Village	Fujo	pets/2020-11-18/b8a82a1b-dec0-4590-9610-dc04cad8058d.jpg	269.00,190.00,169.00,192.00,215.00,294.00	FALSE	FALSE	TRUE	2020-11-18 19:05:47.616698+00:00	Male	Black	None	None	FALSE	0	6	999000000000000	microchips/2020-11-18/a3e46d8f-aba0-40b5-97fa-0cd5d48e46f8.jpg	None			-1.44237	34.7055	FALSE	None		2020-11-18 08:27:24+00:00	matiko	2020-11-18 08:27:24+00:00	2020-11-18 14:15:32.292060+00:00	FALSE	a6028636-b55d-418d-be45-192cf8c34351	Kibeyo	Kibeyo	Kisangura	Mugumu Town Council	no
b6db48ad-c0b3-40be-86c8-bf29134bf88c	14acf49c-fbcb-428d-8b9e-cd01b6e9d16e	TKYY-S2VD	None		Central Point - Village	Osama	pets/2020-11-18/9be5c789-5fa1-4d9c-bc46-908c6f88c521.jpg	303.00,209.00,208.00,212.00,262.00,258.00	FALSE	FALSE	TRUE	2020-11-19 01:19:34.895016+00:00	Male	Brown	None	None	FALSE	5	0	999000000000000	microchips/2020-11-18/6cc611c0-8e05-46dd-9602-c859070b76a2.jpg	None			-1.44237	34.7055	FALSE	None		2020-11-18 08:29:45+00:00	matiko	2020-11-18 08:29:45+00:00	2020-11-18 14:15:24.118195+00:00	FALSE	802000b0-d3f3-4058-a05c-575ab6237fed	Kibeyo	Kibeyo	Kisangura	Mugumu Town Council	no
12975025-d937-4f14-a5ae-4b2973243e56	abd90982-d237-4245-b977-35f527424588	NT45-V644	None		Central Point - Village	Bonta	pets/2020-11-18/fc7e9770-2baf-4c64-8301-2f2b779359d8.jpg	289.00,205.00,170.00,203.00,229.00,294.00	FALSE	FALSE	TRUE	2020-11-18 21:23:25.623464+00:00	Male	Black	None	None	FALSE	9	0	999000000000000	microchips/2020-11-18/dda59ce3-13c7-458a-977b-5984b13bdd2a.jpg	None			-1.44237	34.7055	FALSE	None		2020-11-18 08:32:39+00:00	matiko	2020-11-18 08:32:39+00:00	2020-11-18 14:15:14.917901+00:00	FALSE	467e7878-e795-457b-beb8-1bf957ab2a3d	Kibeyo	Kibeyo	Kisangura	Mugumu Town Council	no
5ac73cfc-26bc-464c-a47a-dd8f9880f503	0cd9bc8f-5ca1-4d04-8779-13eaaed1ba79	VQ43-MSRG	None		Central Point - Village	Nisepe	pets/2020-11-18/64a55cba-32e6-4575-b735-a234bb881ba0.jpg	270.00,190.00,168.00,194.00,239.00,266.00	FALSE	FALSE	TRUE	2020-11-19 01:32:31.433863+00:00	Male	Brown	None	None	FALSE	8	0	999000000000000	microchips/2020-11-18/21753eed-801f-485e-9e7b-8ca5287bb2b3.jpg	None			-1.44237	34.7055	FALSE	None		2020-11-18 08:33:42+00:00	matiko	2020-11-18 08:33:42+00:00	2020-11-18 14:15:06.571391+00:00	FALSE	467e7878-e795-457b-beb8-1bf957ab2a3d	Kibeyo	Kibeyo	Kisangura	Mugumu Town Council	no
622cc5b1-e038-44f5-ae73-35c0375b794b	06cd3af6-eac7-48cf-af26-e45449761c7e	H6TL-XB4R	None		Central Point - Village	Kadogo	pets/2020-11-18/f510bfde-b2ce-41bb-b80f-9b28d8940fe0.jpg	326.00,155.00,230.00,143.00,270.00,255.00	FALSE	FALSE	TRUE	2020-11-19 01:42:23.239032+00:00	Male	Brown	None	None	FALSE	4	0	999000000000000	microchips/2020-11-18/6464bd63-cd22-4b40-aa9f-a5126e437f37.jpg	None			-1.83365	34.6889	FALSE	None		2020-11-18 08:36:51+00:00	matiko	2020-11-18 08:36:51+00:00	2020-11-18 14:14:57.073264+00:00	FALSE	a93b0178-fcb5-4bc2-ab1d-832419015539	Kibeyo	Kibeyo	Kisangura	Mugumu Town Council	no
ef592def-83b9-4a97-920e-7cd366d88d9d	14676b0e-b165-44f0-b797-7e3480d3165d	4YRW-39MA	None		Central Point - Village	Popy	pets/2020-11-18/a9a55bc2-15cf-4944-9101-2aeac20b6e70.jpg	322.00,264.00,241.00,258.00,262.00,323.00	FALSE	FALSE	TRUE	2020-11-19 01:19:57.587017+00:00	Male	Brown	None	None	FALSE	3	0	999000000000000	microchips/2020-11-18/c25ef83d-08ce-4bbd-b8f7-8b267f316afd.jpg	None			-1.83365	34.6889	FALSE	None		2020-11-18 08:40:14+00:00	matiko	2020-11-18 08:40:14+00:00	2020-11-18 14:14:49.516847+00:00	FALSE	a93b0178-fcb5-4bc2-ab1d-832419015539	Kibeyo	Kibeyo	Kisangura	Mugumu Town Council	no
55cd796f-852f-4c12-bb90-8afc494c52ea	e2b8395a-8504-4f07-8413-f039f64bfef1	GM6H-TY96	None		Central Point - Village	Marinya	pets/2020-11-18/ba0c041c-30e4-4ded-801e-1ad950f41e06.jpg	324.00,151.00,208.00,159.00,259.00,238.00	FALSE	FALSE	TRUE	2020-11-18 19:28:03.608510+00:00	Male	Brown	None	None	FALSE	2	0	999000000000000	microchips/2020-11-18/169ce5c0-2cfc-45f7-88ae-b46a5a8e7fb2.jpg	None			-1.83365	34.6889	FALSE	None		2020-11-18 08:42:04+00:00	matiko	2020-11-18 08:42:04+00:00	2020-11-18 14:14:42.593214+00:00	FALSE	a93b0178-fcb5-4bc2-ab1d-832419015539	Kibeyo	Kibeyo	Kisangura	Mugumu Town Council	no
977d4251-fbc0-4233-bfe9-6cd86c70cee4	a3b9de45-ebe4-468c-a9af-fb15d47819db	XNDX-DFVP	None		Central Point - Village	Majeshi	pets/2020-11-18/6e456cc8-aebf-41a8-9f82-75e42bb02fff.jpg	296.00,204.00,188.00,206.00,241.00,288.00	FALSE	FALSE	TRUE	2020-11-18 21:34:15.506046+00:00	Male	Brown	None	None	FALSE	0	3	999000000000000	microchips/2020-11-18/eff5aa28-c0a1-4d5e-a42a-eb874815c5c5.jpg	None			-1.83365	34.6889	FALSE	None		2020-11-18 08:43:49+00:00	matiko	2020-11-18 08:43:49+00:00	2020-11-18 14:14:36.239318+00:00	FALSE	a93b0178-fcb5-4bc2-ab1d-832419015539	Kibeyo	Kibeyo	Kisangura	Mugumu Town Council	no
da5a362b-2a38-407d-a95b-c85c236ff44f	296f4714-2a4c-4ad6-ae01-173fe49b264f	9PQK-27TF	None		Central Point - Village	Chui	pets/2020-11-18/dc0f823e-3e2c-43a0-8e49-03e71a9e48e4.jpg	304.00,135.00,213.00,140.00,280.00,210.00	FALSE	FALSE	TRUE	2020-11-19 00:46:28.525249+00:00	Male	Brown	None	None	FALSE	1	0	999000000000000	microchips/2020-11-18/074e1100-39e7-4f9e-8d95-3bdab282bd5c.jpg	None			-1.83365	34.6889	FALSE	None		2020-11-18 08:47:08+00:00	matiko	2020-11-18 08:47:08+00:00	2020-11-18 14:14:27.865897+00:00	FALSE	fb4c16b2-6316-4874-8ed9-ba7e2779a58c	Kibeyo	Kibeyo	Kisangura	Mugumu Town Council	no
b0a0f80e-2cb5-462b-9565-6e34e0782dfe	130c9805-4ab3-46d5-8657-52c76e224a5e	8RQR-ATF2	None		Central Point - Village	Madaga	pets/2020-11-18/6e1198f8-dbd9-4ec1-8492-8512867134c3.jpg	307.00,176.00,189.00,176.00,241.00,307.00	FALSE	FALSE	TRUE	2020-11-18 18:53:09.608070+00:00	Female	Brown	None	None	FALSE	2	0	999000000000000	microchips/2020-11-18/c2a25765-fb99-4d77-9bea-b89c123e8244.jpg	None			-1.83365	34.6889	FALSE	None		2020-11-18 08:48:12+00:00	matiko	2020-11-18 08:48:12+00:00	2020-11-18 14:14:19.814741+00:00	FALSE	fb4c16b2-6316-4874-8ed9-ba7e2779a58c	Kibeyo	Kibeyo	Kisangura	Mugumu Town Council	no
a18477d6-393f-4e8d-9e16-c178291a6c13	de222f5e-2757-4f97-8477-002c80e74d0a	A2B8-2FL2	None		Central Point - Village	Chiter	pets/2020-11-18/fab8b14e-462c-4864-a1ff-cd4167995763.jpg	314.00,184.00,183.00,180.00,222.00,327.00	FALSE	FALSE	TRUE	2020-11-18 17:33:49.263536+00:00	Female	Brown	None	None	FALSE	1	0	999000000000000	microchips/2020-11-18/5e099b10-d230-42d0-aee3-e09401a3cf6f.jpg	None			-1.83365	34.6889	FALSE	None		2020-11-18 08:49:17+00:00	matiko	2020-11-18 08:49:17+00:00	2020-11-18 14:14:11.362212+00:00	FALSE	fb4c16b2-6316-4874-8ed9-ba7e2779a58c	Kibeyo	Kibeyo	Kisangura	Mugumu Town Council	no
0cbcceb2-94d2-447b-845b-c4126d984476	c2a3bec8-d3fb-4c88-aacb-d620671b41ef	TQVW-DLR3	None		Central Point - Village	Popy	pets/2020-11-18/d421cf4d-c1a4-4231-9eea-b0a02dc696e8.jpg	310.00,100.00,204.00,93.00,256.00,139.00	FALSE	FALSE	TRUE	2020-11-18 20:43:44.118995+00:00	Male	Brown	None	None	FALSE	2	0	999000000000000	microchips/2020-11-18/e7ff19c4-8732-4bc1-9fba-996ac507b0ae.jpg	None			-1.83415	34.6889	FALSE	None		2020-11-18 08:52:15+00:00	matiko	2020-11-18 08:52:15+00:00	2020-11-18 14:14:03.520237+00:00	FALSE	1b560638-6cf1-430b-b954-7c5f61d366e8	Kibeyo	Kibeyo	Kisangura	Mugumu Town Council	yes	bad human image
48a39168-4d04-462d-8a82-31b7dfa4d22f	76b125b3-d8a7-407d-a1e6-5708af20db9f	QDZF-FLFF	None		Central Point - Village	Simba	pets/2020-11-18/1ae018dd-6cf5-445e-b86e-059e23ccaec8.jpg	288.00,208.00,178.00,211.00,241.00,320.00	FALSE	FALSE	TRUE	2020-11-18 22:45:59.152990+00:00	Male	Brown	None	None	FALSE	5	0	999000000000000	microchips/2020-11-18/599c1405-6365-4ad4-93ee-07f0b1cf9e3f.jpg	None			-1.83415	34.6889	FALSE	None		2020-11-18 08:54:09+00:00	matiko	2020-11-18 08:54:09+00:00	2020-11-18 14:13:55.943208+00:00	FALSE	ca7ff28a-909d-4027-80d2-76c970565660	Kibeyo	Kibeyo	Kisangura	Mugumu Town Council	no
cd3d05f6-7035-4d81-8835-ff91045ce240	9af4a86e-89db-4b6a-aad1-9e57163d2ea9	TK4L-9JRK	None		Central Point - Village	Kamanda	pets/2020-11-18/31296cb0-edfc-4e20-a05e-95a59c53be4a.jpg	307.00,135.00,197.00,152.00,263.00,315.00	FALSE	FALSE	TRUE	2020-11-18 21:48:10.154086+00:00	Male	Brown	None	None	FALSE	1	0	999000000000000	microchips/2020-11-18/36ca4f6b-880f-4a1f-b087-85da9432bf53.jpg	None			-1.83415	34.6889	FALSE	None		2020-11-18 08:57:10+00:00	matiko	2020-11-18 08:57:10+00:00	2020-11-18 14:13:50.850217+00:00	FALSE	9cd90938-d98b-4359-ab8b-c82ebfd68c41	Kibeyo	Kibeyo	Kisangura	Mugumu Town Council	no
96abda03-6f09-4a77-b8ba-2317b2730513	f6b8942a-1ada-436d-976f-23bd4d2cc23e	YMSB-SC9J	None		Central Point - Village	Polis	pets/2020-11-18/5f158c9f-be79-4c81-b603-e03d93bead09.jpg	309.00,217.00,203.00,214.00,266.00,302.00	FALSE	FALSE	TRUE	2020-11-18 19:08:21.638777+00:00	Male	Brown	None	None	FALSE	3	0	999000000000000	microchips/2020-11-18/22278245-1e6c-4a70-95ab-381a8fd8493e.jpg	None			-1.83415	34.6889	FALSE	None		2020-11-18 08:58:49+00:00	matiko	2020-11-18 08:58:49+00:00	2020-11-18 14:13:42.518787+00:00	FALSE	9cd90938-d98b-4359-ab8b-c82ebfd68c41	Kibeyo	Kibeyo	Kisangura	Mugumu Town Council	no
a2be03f5-f273-40a3-ac5f-f8fe019efe1c	3b69a9b0-222f-4c39-aaff-636700d3d0dc	TB3L-R2KV	None		Central Point - Village	Chui	pets/2020-11-18/33f9c132-2922-4592-bae4-648e270eb12f.jpg	287.00,194.00,193.00,194.00,247.00,271.00	FALSE	FALSE	TRUE	2020-11-18 18:37:40.382669+00:00	Female	Black	None	None	FALSE	3	0	999000000000000	microchips/2020-11-18/cc20a918-f4fe-4a02-80c4-af56a87dfa42.jpg	None			-1.81735	34.7106	FALSE	None		2020-11-18 09:01:07+00:00	matiko	2020-11-18 09:01:07+00:00	2020-11-18 14:13:35.402258+00:00	FALSE	8e62f0e6-7314-4dc7-ab13-7e21fe98c6d4	Kibeyo	Kibeyo	Kisangura	Mugumu Town Council	no
b5fea915-2238-4c91-b408-dd6c4308266e	5ea1dc05-a7d5-4046-a83e-b10f7aca80f6	BL9R-XQQK	None		Central Point - Village	Misere	pets/2020-11-18/a6a45d0c-4132-4c31-9315-1930c65f5ed3.jpg	298.00,198.00,193.00,199.00,261.00,274.00	FALSE	FALSE	TRUE	2020-11-18 23:25:56.267976+00:00	Male	Brown	None	None	FALSE	0	3	999000000000000	microchips/2020-11-18/494548fc-d0f6-4ac8-b035-e7dc2fe066fa.jpg	None			-1.81735	34.7106	FALSE	None		2020-11-18 09:02:38+00:00	matiko	2020-11-18 09:02:38+00:00	2020-11-18 14:13:25.550294+00:00	FALSE	8e62f0e6-7314-4dc7-ab13-7e21fe98c6d4	Kibeyo	Kibeyo	Kisangura	Mugumu Town Council	no
c11bd3db-e7bf-4042-a8be-66dfec707769	b515d80e-5ca6-4e65-8967-3cad5c06a83c	JVT5-S89G	None		Central Point - Village	Simba	pets/2020-11-18/d4bb2893-22a7-469b-83ec-415d895d7c0a.jpg	333.00,175.00,224.00,172.00,279.00,291.00	FALSE	FALSE	TRUE	2020-11-18 21:08:58.192193+00:00	Male	Brown	None	None	FALSE	3	0	999000000000000	microchips/2020-11-18/ebf1c428-95c5-4a70-b966-df188694df94.jpg	None			-1.83997	34.675	FALSE	None		2020-11-18 09:08:22+00:00	matiko	2020-11-18 09:08:22+00:00	2020-11-18 14:13:20.643632+00:00	FALSE	0069be15-da57-4689-bf39-d319cbfb64a0	Kibeyo	Kibeyo	Kisangura	Mugumu Town Council	no
f06017fb-a2c6-444c-a1c2-29b458b65a0a	b631ef30-bf3b-4b63-82cb-d15768856cd5	W844-LXFR	None		Central Point - Village	Lumumba	pets/2020-11-18/6fb5a807-3ba3-485d-b5f1-559d51caf16f.jpg	304.00,152.00,178.00,152.00,240.00,288.00	FALSE	FALSE	TRUE	2020-11-18 17:50:15.871405+00:00	Female	Brown	None	None	FALSE	3	0	999000000000000	microchips/2020-11-18/f29320c7-8b3a-44e8-9fea-dae982d3416f.jpg	None			-1.83399	34.6889	FALSE	None		2020-11-18 09:10:15+00:00	matiko	2020-11-18 09:10:15+00:00	2020-11-18 14:13:11.612554+00:00	FALSE	926941bf-9f16-4f57-9e23-1434839085fe	Kibeyo	Kibeyo	Kisangura	Mugumu Town Council	no
09461954-8859-4c4d-8add-ae65a4650711	5de87abb-afe2-4edd-92f2-572e3401879a	J99A-CLG7	None		Central Point - Village	Tiger	pets/2020-11-18/f41a19cc-0765-44dc-af82-41874f9e4a2c.jpg	320.00,148.00,187.00,145.00,258.00,247.00	FALSE	FALSE	TRUE	2020-11-18 23:27:08.850865+00:00	Male	Brown	None	None	FALSE	0	3	999000000000000	microchips/2020-11-18/7a6a661f-8765-45ec-9b0f-dc74bedbfe0d.jpg	None			-1.83399	34.6889	FALSE	None		2020-11-18 09:11:18+00:00	matiko	2020-11-18 09:11:18+00:00	2020-11-18 14:13:03.106765+00:00	FALSE	926941bf-9f16-4f57-9e23-1434839085fe	Kibeyo	Kibeyo	Kisangura	Mugumu Town Council	no
75eab0d1-aef2-49db-a883-0a497b3b1330	4777fef2-97bd-4c7e-88b0-53e9956eed5d	N42Q-ZW79	None		Central Point - Village	Popy	pets/2020-11-18/b03d325f-6d62-4185-9114-cbb108a42693.jpg	283.00,221.00,193.00,234.00,252.00,259.00	FALSE	FALSE	TRUE	2020-11-19 00:03:25.632187+00:00	Male	Brown	None	None	FALSE	5	0	999000000000000	microchips/2020-11-18/aab42b24-40e8-4e98-845b-0c487c005b04.jpg	None			-1.81783	34.7107	FALSE	None		2020-11-18 09:14:16+00:00	matiko	2020-11-18 09:14:16+00:00	2020-11-18 14:12:54.424336+00:00	FALSE	127d2e41-ac54-4c55-8c46-b963ece23848	Kibeyo	Kibeyo	Kisangura	Mugumu Town Council	no
3210e3d2-b33f-408c-b57c-7eae1be561a3	2cd0f440-3316-459b-a06b-3a8cfc5ea7ba	W33R-B8DV	None		Central Point - Village	Feraini	pets/2020-11-18/5ecddb3f-07bb-4e7a-956d-1bd8f7835326.jpg	278.00,164.00,195.00,167.00,240.00,198.00	FALSE	FALSE	TRUE	2020-11-19 00:41:31.979562+00:00	Male	Brown	None	None	FALSE	4	0	999000000000000	microchips/2020-11-18/7b942280-e4bf-4898-beec-c468953100d6.jpg	None			-1.81783	34.7107	FALSE	None		2020-11-18 09:16:24+00:00	matiko	2020-11-18 09:16:24+00:00	2020-11-18 14:12:46.064519+00:00	FALSE	85063714-9328-46ba-a322-141e3b11590f	Kibeyo	Kibeyo	Kisangura	Mugumu Town Council	no
f0a08d57-b307-4810-bb8a-6785e08b793f	eb467e27-82f9-4873-a7d0-12c4adf63ed4	WNWV-ZTMP	None		Central Point - Village	Mafura	pets/2020-11-18/c344fabf-bb84-41d6-93b3-9919a66238f4.jpg	342.00,192.00,248.00,190.00,298.00,249.00	FALSE	FALSE	TRUE	2020-11-18 19:19:46.491671+00:00	Male	Brown	None	None	FALSE	3	0	999000000000000	microchips/2020-11-18/120514cd-2be4-4f7b-a34e-39c06f9f2f23.jpg	None			-1.81783	34.7107	FALSE	None		2020-11-18 09:18:36+00:00	matiko	2020-11-18 09:18:36+00:00	2020-11-18 14:12:36.795632+00:00	FALSE	85063714-9328-46ba-a322-141e3b11590f	Kibeyo	Kibeyo	Kisangura	Mugumu Town Council	no
98a70806-e37c-4d76-ac0d-4a33d93ec336	58c222a5-5423-499d-ad70-0b43d0cb560c	KPPS-G7GA	None		Central Point - Village	Anord	pets/2020-11-18/fda64d04-1b20-4688-9c49-51f51a3ea95d.jpg	300.00,206.00,217.00,203.00,248.00,244.00	FALSE	FALSE	TRUE	2020-11-18 23:35:14.322268+00:00	Male	Black	None	None	FALSE	3	0	999000000000000	microchips/2020-11-18/aaeef7a9-46cd-467f-a86d-2490648277ba.jpg	None			-1.81783	34.7107	FALSE	None		2020-11-18 09:20:00+00:00	matiko	2020-11-18 09:20:00+00:00	2020-11-18 14:12:26.951108+00:00	FALSE	85063714-9328-46ba-a322-141e3b11590f	Kibeyo	Kibeyo	Kisangura	Mugumu Town Council	no
c81ed450-5412-4fed-966f-ecdb0a3523e2	6bfa7a7c-3e4d-459b-991d-446240041de5	JYZR-FJVD	None		Central Point - Village	Chui	pets/2020-11-18/ff7a5d51-a877-438b-9370-6e061949aa2e.jpg	301.00,200.00,209.00,210.00,258.00,276.00	FALSE	FALSE	TRUE	2020-11-18 23:03:51.325448+00:00	Male	Black	None	None	FALSE	4	0	999000000000000	microchips/2020-11-18/7db35a11-0174-41be-b2c0-74dc3bd65fff.jpg	None			-1.81783	34.7107	FALSE	None		2020-11-18 09:21:48+00:00	matiko	2020-11-18 09:21:48+00:00	2020-11-18 14:12:17.999230+00:00	FALSE	7746cb77-b06e-4d5f-8f4a-01f8c55e78d1	Kibeyo	Kibeyo	Kisangura	Mugumu Town Council	no
39c60ae4-26ea-41bb-9f5b-ea5024c77c62	33bff2f0-3ef0-4512-9f01-954938651e99	9HXL-58YL	None		Central Point - Village	Fujo	pets/2020-11-18/20b8e045-3980-4f66-b4bf-223a7672a2d7.jpg	297.00,240.00,205.00,239.00,238.00,306.00	FALSE	FALSE	TRUE	2020-11-19 00:33:16.926820+00:00	Male	Brown	None	None	FALSE	3	0	999000000000000	microchips/2020-11-18/7e9638ad-1618-4fef-8c92-32e281010bcf.jpg	None			-1.83421	34.6891	FALSE	None		2020-11-18 09:25:26+00:00	matiko	2020-11-18 09:25:26+00:00	2020-11-18 14:12:09.308000+00:00	FALSE	ac9b1b97-32b3-4e5f-b95e-8b0aa65d4150	Kibeyo	Kibeyo	Kisangura	Mugumu Town Council	no
f217f819-854f-48db-91b6-81bd3eb18586	bf441940-c487-4560-b8b5-5bc5af877944	LZEY-FW7P	None		Central Point - Village	Simba	pets/2020-11-18/4f25d812-407b-4af3-aab5-764adf2e74b3.jpg	242.00,223.00,162.00,217.00,196.00,306.00	FALSE	FALSE	TRUE	2020-11-18 20:48:35.681863+00:00	Male	Brown	None	None	FALSE	4	0	999000000000000	microchips/2020-11-18/9defde34-25d0-4186-aca2-21fcff6a5edb.jpg	None			-1.83421	34.6891	FALSE	None		2020-11-18 09:27:44+00:00	matiko	2020-11-18 09:27:44+00:00	2020-11-18 14:11:59.752839+00:00	FALSE	ac9b1b97-32b3-4e5f-b95e-8b0aa65d4150	Kibeyo	Kibeyo	Kisangura	Mugumu Town Council	no
b6a366fe-8a0e-46db-9408-8b19eabb0b9c	02eee738-3ccd-4aa1-b55c-0a67ff6d5fe8	TXG6-2PY8	None		Central Point - Village	Chui	pets/2020-11-18/8fcf1012-6e6f-4c09-86c9-f3e1a09be805.jpg	324.00,235.00,226.00,231.00,269.00,280.00	FALSE	FALSE	TRUE	2020-11-19 01:47:59.420242+00:00	Male	Brown	None	None	FALSE	6	0	999000000000000	microchips/2020-11-18/2fae8533-2274-41b0-a7d2-2ba321ebe22a.jpg	None			-1.83421	34.6891	FALSE	None		2020-11-18 09:30:49+00:00	matiko	2020-11-18 09:30:49+00:00	2020-11-18 14:11:51.632514+00:00	FALSE	ac9b1b97-32b3-4e5f-b95e-8b0aa65d4150	Kibeyo	Kibeyo	Kisangura	Mugumu Town Council	no
3db6f9f3-438c-40b2-a0a2-bc4237bdc89a	1a076ea0-715f-4607-9242-73fa9399642a	44JY-NJ7M	None		Central Point - Village	Msnyumba	pets/2020-11-18/5f92722d-54e9-46a3-b626-764f80c68c4f.jpg	317.00,154.00,210.00,136.00,223.00,215.00	FALSE	FALSE	TRUE	2020-11-19 01:10:52.291410+00:00	Male	Brown	None	None	FALSE	3	0	999000000000000	microchips/2020-11-18/cc74e92a-d48f-4c2c-9f53-60a3b2a9fd56.jpg	None			-1.81783	34.7107	FALSE	None		2020-11-18 09:32:52+00:00	matiko	2020-11-18 09:32:52+00:00	2020-11-18 14:11:44.160175+00:00	FALSE	ba5ba8b7-bb8b-4aad-8493-2e3582612cdc	Kibeyo	Kibeyo	Kisangura	Mugumu Town Council	no
2329256b-9ab6-472a-bcd5-3ec8f0a3576e	b1806901-e466-4810-82e4-429aea204327	3JGF-WXND	None		Central Point - Village	Simba	pets/2020-11-18/5af3cb7c-fe12-491b-b35f-f388ee54bc1f.jpg	293.00,234.00,210.00,235.00,257.00,338.00	FALSE	FALSE	TRUE	2020-11-18 21:14:55.672147+00:00	Male	Black	None	None	FALSE	3	0	999000000000000	microchips/2020-11-18/b323ca9f-7497-492a-8c38-dcf65d6ba787.jpg	None			-1.81783	34.7107	FALSE	None		2020-11-18 09:36:17+00:00	matiko	2020-11-18 09:36:17+00:00	2020-11-18 14:11:36.894219+00:00	FALSE	940cfee1-23e2-43c7-8720-177cb6db5a98	Kibeyo	Kibeyo	Kisangura	Mugumu Town Council	no
6f339aa6-751a-4568-a35d-ccc9e95d51f6	39af0c16-0c85-404f-b704-7abb66d162f0	CBVV-C54T	None		Central Point - Village	Popy	pets/2020-11-18/b530e651-46f2-45c1-ad29-10ad0ddc0b4d.jpg	278.00,185.00,177.00,171.00,214.00,273.00	FALSE	FALSE	TRUE	2020-11-19 00:23:01.576107+00:00	Male	Black	None	None	FALSE	0	9	999000000000000	microchips/2020-11-18/0b2de9e5-1066-4091-abb2-d83d7eed327f.jpg	None			-1.81783	34.7107	FALSE	None		2020-11-18 09:37:24+00:00	matiko	2020-11-18 09:37:24+00:00	2020-11-18 14:11:27.267474+00:00	FALSE	940cfee1-23e2-43c7-8720-177cb6db5a98	Kibeyo	Kibeyo	Kisangura	Mugumu Town Council	no
d741fa6c-e003-4c70-827d-a635814d8210	5bf5d58f-4af6-4b3a-912a-2ede68bdf009	7F2S-RSC7	None		Central Point - Village	Simba	pets/2020-11-18/f7661ec9-5655-4e65-9941-133934a14fc7.jpg	278.00,184.00,176.00,181.00,199.00,253.00	FALSE	FALSE	TRUE	2020-11-18 23:29:56.587443+00:00	Male	Black	None	None	FALSE	3	0	999000000000000	microchips/2020-11-18/70a292af-2bf6-48e6-abcb-92ff7bc1038b.jpg	None			-1.81765	34.7107	FALSE	None		2020-11-18 09:39:28+00:00	matiko	2020-11-18 09:39:28+00:00	2020-11-18 14:11:18.861783+00:00	FALSE	8ae03ca0-e655-42bc-b03e-9a5e41ebc0ae	Kibeyo	Kibeyo	Kisangura	Mugumu Town Council	no
4baad49c-cb1d-4ffd-b49c-155db748c745	7a7edcec-83ba-4ac0-aac4-4e1a1f512d19	HHLX-MBZT	None		Central Point - Village	Taira	pets/2020-11-18/d1972e00-c99f-40f2-96ab-7baaac233840.jpg	319.00,143.00,182.00,135.00,287.00,257.00	FALSE	FALSE	TRUE	2020-11-18 18:13:50.510247+00:00	Female	Black	None	None	FALSE	3	0	999000000000000	microchips/2020-11-18/2fe77933-1bc0-4b59-aad4-6816322c2349.jpg	None			-1.83421	34.6891	FALSE	None		2020-11-18 09:44:10+00:00	matiko	2020-11-18 09:44:10+00:00	2020-11-18 14:11:10.812737+00:00	FALSE	6c495574-e798-40b5-9218-f2a63010749e	Kibeyo	Kibeyo	Kisangura	Mugumu Town Council	no
5b34c77c-9fcf-4ea2-80e8-9b5951eab0ff	001948be-ac10-47c1-8c60-e88409aac55c	VHVT-V5Y2	None		Central Point - Village		pets/2020-11-18/b24f51b7-549b-4af5-8a4f-5442a03581ed.jpg	352.00,173.00,191.00,172.00,255.00,359.00	FALSE	FALSE	TRUE	2020-11-19 01:52:18.552601+00:00	Male	Black	None	None	FALSE	4	0	999000000000000	microchips/2020-11-18/8ab76262-df0d-4f04-b4ec-44fc8a82a631.jpg	None			-1.81765	34.7107	FALSE	None		2020-11-18 09:49:36+00:00	matiko	2020-11-18 09:49:36+00:00	2020-11-18 14:11:02.656387+00:00	FALSE	28567993-c54d-4c2e-9363-e695fb2ca207	Kibeyo	Kibeyo	Kisangura	Mugumu Town Council	no
96de61c3-f8a9-4dbf-8bb6-f63c9809feb0	4a57ced4-6e03-4b43-8b9c-bbd5dde59643	P5DJ-6AEP	None		Central Point - Village	Simba	pets/2020-11-18/c9e05927-fce9-4a90-a763-cbc4aee4dfa5.jpg	319.00,145.00,157.00,166.00,238.00,363.00	FALSE	FALSE	TRUE	2020-11-18 18:31:16.210873+00:00	Female	White	None	None	FALSE	8	0	999000000000000	microchips/2020-11-18/9046e244-2a46-4e35-b6b0-40f6d6586b03.jpg	None			-1.81765	34.7107	FALSE	None		2020-11-18 09:51:38+00:00	matiko	2020-11-18 09:51:38+00:00	2020-11-18 14:10:53.460491+00:00	FALSE	28567993-c54d-4c2e-9363-e695fb2ca207	Kibeyo	Kibeyo	Kisangura	Mugumu Town Council	no
66589dff-5f53-4afd-9e92-c095a2b0c1ee	7008ead6-ab60-499d-a3b3-7010ba5d10ff	9GWW-S8GT	None		Central Point - Village	Chui	pets/2020-11-18/2b76afd9-606f-412f-926c-5efe7ff44611.jpg	277.00,204.00,129.00,191.00,173.00,351.00	FALSE	FALSE	TRUE	2020-11-18 22:57:46.562553+00:00	Male	Brown	None	None	FALSE	4	0	999000000000000	microchips/2020-11-18/5ef99e95-3cd3-4922-814f-5ae8f34498b7.jpg	None			-1.81765	34.7107	FALSE	None		2020-11-18 09:54:22+00:00	matiko	2020-11-18 09:54:22+00:00	2020-11-18 14:10:43.498669+00:00	FALSE	c34c287c-cc9c-4920-8520-d32581981f14	Kibeyo	Kibeyo	Kisangura	Mugumu Town Council	no
38abe593-506a-41cd-a9e6-71627515f638	4cb370eb-0579-4d45-9cb2-ef4539158c85	HXSR-44S9	None		Central Point - Village	Rambo	pets/2020-11-18/6214d123-56bf-4ca6-adee-4c182f4021a4.jpg	220.00,170.00,161.00,174.00,213.00,236.00	FALSE	FALSE	TRUE	2020-11-18 23:54:42.853636+00:00	Male	Brown	None	None	FALSE	4	0	999000000000000	microchips/2020-11-18/a3a43c09-80c8-48e5-8512-87f308efc378.jpg	None			-1.44241	34.7055	FALSE	None		2020-11-18 09:57:17+00:00	matiko	2020-11-18 09:57:17+00:00	2020-11-18 14:10:35.453958+00:00	FALSE	99b31fc0-30b0-4342-b2f7-2fe394a51af9	Kibeyo	Kibeyo	Kisangura	Mugumu Town Council	no
be6da6cf-8154-48c7-98fe-ff63995d2f8e	1249a7a8-1045-4ee8-8f7a-72b45cfca263	Q2R8-76RA	None		Central Point - Village	Tyger	pets/2020-11-18/215871ff-b5b0-4583-a6bc-1bed18230548.jpg	236.00,155.00,103.00,160.00,158.00,297.00	FALSE	FALSE	TRUE	2020-11-18 18:53:32.640357+00:00	Female	Black	None	None	FALSE	4	0	999000000000000	microchips/2020-11-18/34ad1ffe-d335-49a2-ad9f-8211bd1b35af.jpg	None			-1.44241	34.7055	FALSE	None		2020-11-18 09:59:33+00:00	matiko	2020-11-18 09:59:33+00:00	2020-11-18 14:10:27.431002+00:00	FALSE	e63c8736-a243-4ed2-9570-a2f5fc38a3f7	Kibeyo	Kibeyo	Kisangura	Mugumu Town Council	no
f3c44b14-ff0f-43b4-b9ac-2eee88972a30	1ebe118a-bca7-4279-b5ea-53df3dbc3ac4	44C6-H84Z	None		Central Point - Village	Popy	pets/2020-11-18/33201b3e-45a0-4d19-9b02-ce69b6296897.jpg	296.00,164.00,195.00,167.00,237.00,271.00	FALSE	FALSE	TRUE	2020-11-18 18:46:59.437471+00:00	Female	Black	None	None	FALSE	1	0	999000000000000	microchips/2020-11-18/bb5159d4-816e-4c43-a354-7f59a7085d7a.jpg	None			-1.81743	34.7106	FALSE	None		2020-11-18 10:01:49+00:00	matiko	2020-11-18 10:01:49+00:00	2020-11-18 14:10:19.753020+00:00	FALSE	d0aefef0-499c-464a-8552-bab955680e17	Kibeyo	Kibeyo	Kisangura	Mugumu Town Council	no
5cbd2f0f-d387-42d7-9a0d-7ec1d6016d9c	7da51ab7-2680-49ec-9c18-7a73d004615e	HGDR-WHQM	None		Central Point - Village	Tembo	pets/2020-11-18/04cce9ed-18df-49c6-9544-ceaab7ab78d7.jpg	306.00,157.00,177.00,151.00,230.00,318.00	FALSE	FALSE	TRUE	2020-11-18 18:11:28.068104+00:00	Female	Brown	None	None	FALSE	2	0	999000000000000	microchips/2020-11-18/6f11d18d-729a-4991-b7dd-ced547da2ddd.jpg	None			-1.81743	34.7106	FALSE	None		2020-11-18 10:03:59+00:00	matiko	2020-11-18 10:03:59+00:00	2020-11-18 14:10:12.374570+00:00	FALSE	0a91bdc4-3b7b-4a5f-b2a4-d009e846e804	Kibeyo	Kibeyo	Kisangura	Mugumu Town Council	no
1d041d56-f0de-4bf3-a313-d358d0d24eef	766c4fc4-9e92-4829-9589-9727b7b7a2ae	NE8R-78C5	None		Central Point - Village	Tiger	pets/2020-11-18/88eafe4d-31df-4712-935b-f27e1e1bae56.jpg	285.00,190.00,169.00,187.00,206.00,330.00	FALSE	FALSE	TRUE	2020-11-18 22:46:30.916925+00:00	Male	Brown	None	None	FALSE	5	0	999000000000000	microchips/2020-11-18/600330cf-4efa-4637-ab87-7e8d8653a592.jpg	None			-1.81743	34.7106	FALSE	None		2020-11-18 10:05:29+00:00	matiko	2020-11-18 10:05:29+00:00	2020-11-18 14:10:03.004837+00:00	FALSE	de75cb5e-b935-4db7-9ba7-0143642def07	Kibeyo	Kibeyo	Kisangura	Mugumu Town Council	no
6c4384d2-f39f-4de6-896c-306a2a2741da	d6301a4a-879a-47cd-98c7-88011aa64af2	EHCR-DW25	None		Central Point - Village	Duma	pets/2020-11-18/b7156473-502e-4be8-bccd-a790be8821a8.jpg	269.00,171.00,133.00,171.00,210.00,356.00	FALSE	FALSE	TRUE	2020-11-18 17:37:20.181718+00:00	Female	Black	None	None	FALSE	0	6	999000000000000	microchips/2020-11-18/ea71b25c-a5f4-4ad7-9a51-fdc1ad804235.jpg	None			-1.81743	34.7106	FALSE	None		2020-11-18 10:07:04+00:00	matiko	2020-11-18 10:07:04+00:00	2020-11-18 14:09:51.275694+00:00	FALSE	de75cb5e-b935-4db7-9ba7-0143642def07	Kibeyo	Kibeyo	Kisangura	Mugumu Town Council	no
ae81a810-6b9b-4fed-9b18-50eded2c3f73	55dc1c6c-afae-41c9-9668-43250a998dc3	SY48-NSNZ	None		Central Point - Village	Simba	pets/2020-11-18/667fa503-ab19-4527-b488-70d634efb774.jpg	275.00,177.00,180.00,171.00,240.00,282.00	FALSE	FALSE	TRUE	2020-11-18 23:40:46.412801+00:00	Male	Brown	None	None	FALSE	4	0	999000000000000	microchips/2020-11-18/f7bb7291-a309-43ac-b6d3-e5b0ea3bd157.jpg	None			-1.81743	34.7106	FALSE	None		2020-11-18 10:08:22+00:00	matiko	2020-11-18 10:08:22+00:00	2020-11-18 14:09:41.983339+00:00	FALSE	18fdd865-66e1-4ccd-a23f-cc26911413bc	Kibeyo	Kibeyo	Kisangura	Mugumu Town Council	no
33e90cd6-a14f-4879-b8a7-603f0cf7fd4d	08e0f2a2-8aa8-4414-a062-6374f1690a20	ERM6-RDGN	None		Central Point - Village	Peg	pets/2020-11-18/9308cfb8-2c23-4794-a940-34521539f40c.jpg	284.00,243.00,138.00,225.00,201.00,410.00	FALSE	FALSE	TRUE	2020-11-18 18:57:50.372323+00:00	Female	Brown	None	None	FALSE	0	3	999000000000000	microchips/2020-11-18/ebc0423e-a05f-42a8-a539-c5237b5a7c37.jpg	None			-1.81743	34.7106	FALSE	None		2020-11-18 10:10:09+00:00	matiko	2020-11-18 10:10:09+00:00	2020-11-18 14:09:32.381118+00:00	FALSE	4689adb7-fcc7-4a8e-aa29-cee9735ec166	Kibeyo	Kibeyo	Kisangura	Mugumu Town Council	no
ec8d3fbc-0e44-4ff4-b613-03ce19ae95af	27adf926-98eb-4839-8135-979b36fcc820	9MEY-W3RH	None		Central Point - Village	Chui	pets/2020-11-18/d21322d0-0a76-41d9-94d2-03f6d6569efb.jpg	240.00,206.00,161.00,206.00,198.00,308.00	FALSE	FALSE	TRUE	2020-11-19 00:49:23.697188+00:00	Male	Brown	None	None	FALSE	0	4	999000000000000	microchips/2020-11-18/b03f08fa-eb83-485b-b5ce-ddd3888f8944.jpg	None			-1.81743	34.7106	FALSE	None		2020-11-18 10:11:55+00:00	matiko	2020-11-18 10:11:55+00:00	2020-11-18 14:09:23.534352+00:00	FALSE	fc5994cc-4947-4438-99b3-a303770cb8ac	Kibeyo	Kibeyo	Kisangura	Mugumu Town Council	no
ff8891ba-c01c-4ee8-b4ba-a3cb61d47c2d	f3974cdb-26e2-47f2-8d52-b310368ef0ae	9GAY-CKXG	None		Central Point - Village	Tiger	pets/2020-11-18/37bf7003-4e95-4f2d-97b4-704a87d2985b.jpg	302.00,210.00,214.00,208.00,245.00,320.00	FALSE	FALSE	TRUE	2020-11-18 19:12:18.712236+00:00	Male	Brown	None	None	FALSE	4	0	999000000000000	microchips/2020-11-18/36d19f08-3e25-4eb9-9d60-eeef90c007d2.jpg	None			-1.81743	34.7106	FALSE	None		2020-11-18 10:13:23+00:00	matiko	2020-11-18 10:13:23+00:00	2020-11-18 14:09:14.265253+00:00	FALSE	fc5994cc-4947-4438-99b3-a303770cb8ac	Kibeyo	Kibeyo	Kisangura	Mugumu Town Council	no
a6a3edbc-167d-4710-b4b8-bbba17b802fc	016a664f-be48-4e08-8a36-1db8fd0792cc	49SE-JGS7	None		Central Point - Village	Simba	pets/2020-11-18/9320aa09-c4f6-4535-a1f6-1da03a5aeaea.jpg	255.00,176.00,175.00,176.00,230.00,278.00	FALSE	FALSE	TRUE	2020-11-19 01:50:06.033402+00:00	Male	Brown	None	None	FALSE	5	0	999000000000000	microchips/2020-11-18/8cc43eac-c2fe-4423-aa5d-0ef0f0b7eb1d.jpg	None			-1.81743	34.7106	FALSE	None		2020-11-18 10:14:39+00:00	matiko	2020-11-18 10:14:39+00:00	2020-11-18 14:09:02.977161+00:00	FALSE	fc5994cc-4947-4438-99b3-a303770cb8ac	Kibeyo	Kibeyo	Kisangura	Mugumu Town Council	no
e74d9956-9f05-4c91-8ad3-f39503646800	c2f3a1f3-b364-4f76-88de-70a1fae5a986	R33V-6GVH	None		Central Point - Village	Soja	pets/2020-11-18/a4ee484c-ce2e-4ea1-9812-8d1b637b07a2.jpg	229.00,181.00,88.00,173.00,154.00,359.00	FALSE	FALSE	TRUE	2020-11-18 17:45:02.813894+00:00	Female	Black	None	None	FALSE	4	0	999000000000000	microchips/2020-11-18/ea6aa05a-d87b-4f7b-a622-9466b1adf0ae.jpg	None			-1.81743	34.7106	FALSE	None		2020-11-18 10:16:33+00:00	matiko	2020-11-18 10:16:33+00:00	2020-11-18 14:08:51.282440+00:00	FALSE	d4bb0893-710c-4a61-b48e-780eaab87982	Kibeyo	Kibeyo	Kisangura	Mugumu Town Council	no
e36f895e-ccaf-4f84-82cb-7a5173802c00	deff978f-f56b-4575-8da8-44f462edf282	EFXW-G9YR	None		Central Point - Village	Arusha	pets/2020-11-18/1dd1d08c-20d1-48bf-a284-8ae35525d217.jpg	258.00,275.00,114.00,273.00,188.00,416.00	FALSE	FALSE	TRUE	2020-11-18 19:31:14.166169+00:00	Male	Black	None	None	FALSE	1	0	999000000000000	microchips/2020-11-18/11830955-a210-4187-9ef5-81a811928d18.jpg	None			-1.81743	34.7106	FALSE	None		2020-11-18 10:17:56+00:00	matiko	2020-11-18 10:17:56+00:00	2020-11-18 14:08:40.640569+00:00	FALSE	d4bb0893-710c-4a61-b48e-780eaab87982	Kibeyo	Kibeyo	Kisangura	Mugumu Town Council	no
8d5037e7-0ae6-41c2-a60f-3ce4f8651e19	bef9ea0a-7d24-4307-b2c2-951fdc07eada	HV4W-ZRVR	None		Central Point - Village	Kiboko	pets/2020-11-18/34314349-c92c-4d81-825e-5465018616b4.jpg	307.00,190.00,182.00,188.00,232.00,321.00	FALSE	FALSE	TRUE	2020-11-18 20:49:02.605078+00:00	Male	Brown	None	None	FALSE	3	0	999000000000000	microchips/2020-11-18/d94e8edc-bc70-4c67-add2-e9c9b4c89ca6.jpg	None			-1.81743	34.7106	FALSE	None		2020-11-18 10:19:26+00:00	matiko	2020-11-18 10:19:26+00:00	2020-11-18 14:08:30.272902+00:00	FALSE	a48157fa-934a-45e5-af45-0a93f1a47c0f	Kibeyo	Kibeyo	Kisangura	Mugumu Town Council	no
f5109a21-7051-4d0e-88c3-48323b0c74c1	52d91096-ad7c-4ef3-b631-c1a529ab80cb	QCD7-3DRF	None		Central Point - Village	Mkupo	pets/2020-11-18/7dd4a04a-843f-4a47-823b-b03b8f25fd98.jpg	297.00,297.00,138.00,284.00,180.00,443.00	FALSE	FALSE	TRUE	2020-11-18 23:46:02.167612+00:00	Male	Black	None	None	FALSE	0	2	999000000000000	microchips/2020-11-18/ba1c31bc-da68-41d8-bb83-99232e5af7cf.jpg	None			-1.81743	34.7106	FALSE	None		2020-11-18 10:20:42+00:00	matiko	2020-11-18 10:20:43+00:00	2020-11-18 14:08:20.037636+00:00	FALSE	a48157fa-934a-45e5-af45-0a93f1a47c0f	Kibeyo	Kibeyo	Kisangura	Mugumu Town Council	no
5e598800-2295-4a41-9eee-b1575fe2cc2a	77a32bcb-a11b-4311-ac9a-3b8b939f68aa	NKEZ-Y24H	None		Central Point - Village	Birila	pets/2020-11-18/258c8cda-a091-4150-b51e-8b9567f4b3cd.jpg	311.00,169.00,217.00,164.00,278.00,270.00	FALSE	FALSE	TRUE	2020-11-18 22:44:28.350401+00:00	Male	Black	None	None	FALSE	4	0	999000000000000	microchips/2020-11-18/61028c2c-c04b-435f-bf7d-63cded90440e.jpg	None			-1.81743	34.7106	FALSE	None		2020-11-18 10:22:43+00:00	matiko	2020-11-18 10:22:43+00:00	2020-11-18 14:08:10.763229+00:00	FALSE	eb0075ad-80d2-4b8b-b3fe-23314703bd8b	Kibeyo	Kibeyo	Kisangura	Mugumu Town Council	no
65cfb587-5d78-4dd8-969e-691400aa6fbf	3aeb0e7a-1a1f-422d-ab9a-7150d46df5b9	WA2W-45AK	None		Central Point - Village	Fujo	pets/2020-11-18/b73ba83b-779a-43d6-9217-18c859d06059.jpg	314.00,261.00,213.00,260.00,299.00,390.00	FALSE	FALSE	TRUE	2020-11-18 18:38:14.828286+00:00	Female	Black	None	None	FALSE	4	0	999000000000000	microchips/2020-11-18/d5bce1a0-cf19-4daf-a750-926b58d94cbc.jpg	None			-1.81743	34.7106	FALSE	None		2020-11-18 10:24:06+00:00	matiko	2020-11-18 10:24:06+00:00	2020-11-18 14:08:00.794242+00:00	FALSE	eb0075ad-80d2-4b8b-b3fe-23314703bd8b	Kibeyo	Kibeyo	Kisangura	Mugumu Town Council	no
8cb9c79f-c64c-4229-ad84-fcf3116535f6	73581435-76f8-4b69-bc21-3f203a7c36ba	3DJP-SEYS	None		Central Point - Village	Jeshi	pets/2020-11-18/1309eca0-3c1d-45aa-835b-ac41d6505673.jpg	346.00,232.00,214.00,231.00,270.00,403.00	FALSE	FALSE	TRUE	2020-11-18 22:51:47.134655+00:00	Male	Black	None	None	FALSE	3	0	999000000000000	microchips/2020-11-18/94463b71-4b98-4537-83a2-0a5b9037ae6a.jpg	None			-1.81743	34.7106	FALSE	None		2020-11-18 10:25:36+00:00	matiko	2020-11-18 10:25:36+00:00	2020-11-18 14:07:52.123712+00:00	FALSE	eb0075ad-80d2-4b8b-b3fe-23314703bd8b	Kibeyo	Kibeyo	Kisangura	Mugumu Town Council	no
225b6c10-ff9c-4e0d-9f6f-c2ac11405f2f	3bc2a946-df15-4fed-b22a-48c889fbfde7	J4N6-SQZW	None		Central Point - Village	Simba	pets/2020-11-18/e1e7534c-8931-499e-8f15-5662e3dda043.jpg	283.00,263.00,194.00,246.00,208.00,334.00	FALSE	FALSE	TRUE	2020-11-19 00:20:02.914541+00:00	Male	Brown	None	None	FALSE	0	6	999000000000000	microchips/2020-11-18/13d47fc3-4ddc-4a4d-84c4-c130dc70d3db.jpg	None			-1.81743	34.7106	FALSE	None		2020-11-18 10:27:43+00:00	matiko	2020-11-18 10:27:43+00:00	2020-11-18 14:07:42.304885+00:00	FALSE	7ea03e1d-3f21-45e1-9a85-90d373c05444	Kibeyo	Kibeyo	Kisangura	Mugumu Town Council	no
2fd07698-ae2b-4fe8-9dc6-e61cbac6e399	61a1ae13-10c9-489a-970d-95f2d60beaf0	HQ9D-4DES	None		Central Point - Village	Tembo	pets/2020-11-18/587b0b2c-e4f0-4f4b-ae3b-b530745b1e22.jpg	316.00,225.00,206.00,221.00,258.00,343.00	FALSE	FALSE	TRUE	2020-11-18 18:24:25.240868+00:00	Female	Black	None	None	FALSE	0	8	999000000000000	microchips/2020-11-18/206cce8d-1601-48e7-b6cb-b29d1fa27948.jpg	None			-1.81743	34.7106	FALSE	None		2020-11-18 10:29:13+00:00	matiko	2020-11-18 10:29:13+00:00	2020-11-18 14:07:32.915467+00:00	FALSE	5f65e35d-2303-4989-a6da-abb5cb6de365	Kibeyo	Kibeyo	Kisangura	Mugumu Town Council	no
4bb9cd12-afb7-4153-8176-3a9b3f01c25e	dcde8e55-3099-4aa6-88d7-53a1131a76a0	EXAT-L5DD	None		Central Point - Village	Hospital	pets/2020-11-18/9f0244f5-49a7-4cd3-925a-f870edaab4c7.jpg	296.00,192.00,175.00,180.00,198.00,333.00	FALSE	FALSE	TRUE	2020-11-18 17:34:35.224143+00:00	Female	Black	None	None	FALSE	5	0	999000000000000	microchips/2020-11-18/fdd8c416-40b2-4c3b-a96c-d0329b18e257.jpg	None			-1.81743	34.7106	FALSE	None		2020-11-18 10:31:14+00:00	matiko	2020-11-18 10:31:14+00:00	2020-11-18 14:07:23.594129+00:00	FALSE	7a7f43a9-41d6-4a7d-9079-4af690dfd642	Kibeyo	Kibeyo	Kisangura	Mugumu Town Council	no
8966e641-d305-443e-915e-1dade963204f	d94247bb-e645-4476-b2f0-7f158c7bf4d1	697W-VN9Q	None		Central Point - Village	Simba	pets/2020-11-18/07dad645-246c-4ae9-ac78-d9bb458628a6.jpg	313.00,208.00,179.00,185.00,216.00,315.00	FALSE	FALSE	TRUE	2020-11-18 19:36:48.825048+00:00	Male	Black	None	None	FALSE	8	0	999000000000000	microchips/2020-11-18/96d80ae0-81ad-4846-a447-e23d185bb741.jpg	None			-1.81743	34.7106	FALSE	None		2020-11-18 10:32:19+00:00	matiko	2020-11-18 10:32:19+00:00	2020-11-18 14:07:14.018786+00:00	FALSE	7a7f43a9-41d6-4a7d-9079-4af690dfd642	Kibeyo	Kibeyo	Kisangura	Mugumu Town Council	no
dc2f2004-1b55-4b76-b04b-6c9ac917c02b	8c981d7f-9737-4932-9467-b6eaa5548f04	PQ5E-TX2P	None		Central Point - Village	Osama	pets/2020-11-18/afa4fa25-a6c1-46c3-a2f5-fb2387b17675.jpg	295.00,224.00,137.00,247.00,243.00,394.00	FALSE	FALSE	TRUE	2020-11-18 18:05:18.116812+00:00	Female	Black	None	None	FALSE	0	3	999000000000000	microchips/2020-11-18/58d4bb5a-a2fc-4a05-b327-34f1b200e6bf.jpg	None			-1.81743	34.7106	FALSE	None		2020-11-18 10:33:59+00:00	matiko	2020-11-18 10:33:59+00:00	2020-11-18 14:07:05.624091+00:00	FALSE	a387a999-90bc-41de-9628-ac092571dac3	Kibeyo	Kibeyo	Kisangura	Mugumu Town Council	no
7e6a2a1c-c235-4c8a-82d8-09b13fa8141b	10012559-2287-4969-9593-8e9845c8669e	E5ZF-LRQG	None		Central Point - Village	Popy	pets/2020-11-18/d675d8ca-e3be-49fb-a070-b38a66cff13c.jpg	277.00,191.00,168.00,199.00,238.00,339.00	FALSE	FALSE	TRUE	2020-11-18 18:54:53.221098+00:00	Female	Black	None	None	FALSE	1	0	999000000000000	microchips/2020-11-18/5d878247-a14b-416a-8831-9f31a82dfb81.jpg	None			-1.81743	34.7106	FALSE	None		2020-11-18 10:35:27+00:00	matiko	2020-11-18 10:35:27+00:00	2020-11-18 14:06:56.220918+00:00	FALSE	1e8805c6-295f-44f1-82d2-66aaf4688829	Kibeyo	Kibeyo	Kisangura	Mugumu Town Council	no
f990fdc2-8cce-4643-a016-45fd105e0a4f	664ae54f-de10-40eb-85dd-e6d0b288fc16	E27A-4DA5	None		Central Point - Village	Chui	pets/2020-11-18/4fb898b9-5067-4d92-a11d-8c0653b5cc17.jpg	318.00,232.00,194.00,224.00,245.00,401.00	FALSE	FALSE	TRUE	2020-11-18 23:13:59.882179+00:00	Male	Black	None	None	FALSE	3	0	999000000000000	microchips/2020-11-18/1419155c-03b1-4c66-b3d1-a4a448db0286.jpg	None			-1.81743	34.7106	FALSE	None		2020-11-18 10:36:47+00:00	matiko	2020-11-18 10:36:47+00:00	2020-11-18 14:06:44.510053+00:00	FALSE	c6ab934c-df65-4feb-b50d-5509fd2e6c0b	Kibeyo	Kibeyo	Kisangura	Mugumu Town Council	no
d70aa2dc-b93b-4288-8a57-ff5adb058be2	5729fa8e-eb83-4377-8bd3-ce4cac63233b	JD6Y-RW5M	None		Central Point - Village	Futuhi	pets/2020-11-18/68dbd0ee-3d9e-416d-8ac9-db4808a49cee.jpg	174.00,186.00,84.00,185.00,131.00,297.00	FALSE	FALSE	TRUE	2020-11-18 23:37:47.901377+00:00	Male	Brown	None	None	FALSE	7	0	999000000000000	microchips/2020-11-18/5fa76184-e53a-4169-b2be-22cdf42b8cdc.jpg	None			-1.81743	34.7106	FALSE	None		2020-11-18 10:39:24+00:00	matiko	2020-11-18 10:39:24+00:00	2020-11-18 14:06:34.439236+00:00	FALSE	c6ab934c-df65-4feb-b50d-5509fd2e6c0b	Kibeyo	Kibeyo	Kisangura	Mugumu Town Council	no
819a867b-0328-4ec5-b4f8-422143b8127f	7d4d36b3-f740-4019-a034-d3a338660e06	CAMG-4FF6	None		Central Point - Village	Afande	pets/2020-11-18/2e0973f4-1882-420d-8cb1-99469be132e0.jpg	274.00,192.00,218.00,195.00,273.00,241.00	FALSE	FALSE	TRUE	2020-11-18 22:34:55.536324+00:00	Male	Black	None	None	FALSE	2	0	999000000000000	microchips/2020-11-18/d4094109-6930-4aad-a927-7c20943e4180.jpg	None			-1.44241	34.7055	FALSE	None		2020-11-18 10:42:07+00:00	matiko	2020-11-18 10:42:07+00:00	2020-11-18 14:06:24.930444+00:00	FALSE	aa9170b6-3626-4850-9f60-7a576a5568f3	Kibeyo	Kibeyo	Kisangura	Mugumu Town Council	no
1195e2d3-057a-4280-9d7c-2d84f08006ef	b716dea1-403a-4d5e-88cb-2158300cd85a	NQP5-WBWH	None		Central Point - Village	Simba	pets/2020-11-18/76900e98-0f7f-4937-8054-89cd8ff10965.jpg	330.00,95.00,239.00,92.00,280.00,194.00	FALSE	FALSE	TRUE	2020-11-18 21:06:04.730793+00:00	Male	Brown	None	None	FALSE	4	0	999000000000000	microchips/2020-11-18/ae548466-05f6-43ef-8993-60d9110ac1fa.jpg	None			-1.44241	34.7055	FALSE	None		2020-11-18 10:44:14+00:00	matiko	2020-11-18 10:44:14+00:00	2020-11-18 14:06:14.299745+00:00	FALSE	88b7ec32-ff65-40b4-a912-7723a6f74c5a	Kibeyo	Kibeyo	Kisangura	Mugumu Town Council	no
20f250e0-64ec-4975-8762-fa04140c2d2c	9471b4af-9893-4d53-ac45-ef706fdc40eb	T9YK-QS8T	None		Central Point - Village	Simba	pets/2020-11-18/8a90d259-dda9-4d00-ad85-bfa2705a55f1.jpg	333.00,252.00,202.00,248.00,259.00,381.00	FALSE	FALSE	TRUE	2020-11-18 18:03:11.632978+00:00	Female	Black	None	None	FALSE	0	4	999000000000000	microchips/2020-11-18/f1ee4484-93b5-4ba7-81be-7b0a000148c7.jpg	None			-1.44241	34.7055	FALSE	None		2020-11-18 10:45:58+00:00	matiko	2020-11-18 10:45:58+00:00	2020-11-18 14:06:03.597820+00:00	FALSE	47d79afd-759a-4d23-b2a1-c79dd9eb7dbb	Kibeyo	Kibeyo	Kisangura	Mugumu Town Council	no
1d31e3de-144f-493a-882f-968c255ee248	9c1e733a-85bf-4293-96e7-7ce3197e8190	HWGP-AWBA	None		Central Point - Village	Osama	pets/2020-11-18/95d2b195-a4c3-4a69-9e57-ea202979383a.jpg	293.00,244.00,160.00,254.00,243.00,357.00	FALSE	FALSE	TRUE	2020-11-18 17:58:20.037094+00:00	Female	Brown	None	None	FALSE	0	3	999000000000000	microchips/2020-11-18/3ca0707d-6100-4447-a8ce-318fdb6fdd3e.jpg	None			-1.44241	34.7055	FALSE	None		2020-11-18 10:47:08+00:00	matiko	2020-11-18 10:47:08+00:00	2020-11-18 14:05:53.143434+00:00	FALSE	47d79afd-759a-4d23-b2a1-c79dd9eb7dbb	Kibeyo	Kibeyo	Kisangura	Mugumu Town Council	no
27972bfb-8610-47e5-8413-42012f07a3cc	cf8425c7-f51e-421c-9004-28bfa4ec1818	TE7Z-LYZF	None		Central Point - Village	Hodi	pets/2020-11-18/bf184344-1881-4818-9cad-e1ecb371d02b.jpg	294.00,182.00,203.00,167.00,218.00,275.00	FALSE	FALSE	TRUE	2020-11-18 19:46:49.550313+00:00	Male	Brown	None	None	FALSE	5	0	999000000000000	microchips/2020-11-18/35a27ed0-339d-4821-9c28-c5da84016568.jpg	None			-1.44241	34.7055	FALSE	None		2020-11-18 10:50:05+00:00	matiko	2020-11-18 10:50:05+00:00	2020-11-18 14:05:32.214313+00:00	FALSE	297d77a2-cb11-4b27-ac4c-badf8efbaaf7	Kibeyo	Kibeyo	Kisangura	Mugumu Town Council	no
83e7de85-637f-44a5-a6a5-f913e0015d68	b0607427-7bfc-400a-9955-cd9a922f2ccb	DZHT-JP47	None		Central Point - Village	Marafin	pets/2020-11-18/245d0981-532b-4348-a515-3c41da83fbd0.jpg	315.00,212.00,202.00,205.00,255.00,312.00	FALSE	FALSE	TRUE	2020-11-18 21:16:35.528916+00:00	Male	Black	None	None	FALSE	3	0	999000000000000	microchips/2020-11-18/96074c1f-b54a-4f23-ab55-69f88ee63b3d.jpg	None			-1.44241	34.7055	FALSE	None		2020-11-18 10:52:03+00:00	matiko	2020-11-18 10:52:03+00:00	2020-11-18 14:05:22.459774+00:00	FALSE	9c91c483-9f43-49c3-9f3c-f53e6cf5b4f4	Kibeyo	Kibeyo	Kisangura	Mugumu Town Council	yes	bad human image
6c0721e0-2595-4b57-bf2f-8bd7b95c3761	065a07e9-1943-4ae7-8bba-38f80ebe6b7d	3V6S-832T	None		Central Point - Village	Simba	pets/2020-11-18/bd1753c8-f669-4972-bdc1-d3dc64b4e3d4.jpg	283.00,165.00,202.00,165.00,250.00,251.00	FALSE	FALSE	TRUE	2020-11-19 01:42:42.068397+00:00	Male	Brown	None	None	FALSE	4	0	999000000000000	microchips/2020-11-18/ac6870e5-3cf9-437b-9310-3aec8909cea3.jpg	None			-1.44241	34.7055	FALSE	None		2020-11-18 10:55:08+00:00	matiko	2020-11-18 10:55:08+00:00	2020-11-18 14:05:02.102898+00:00	FALSE	82184cd4-c1a9-4713-92e7-ed8843b906e6	Kibeyo	Kibeyo	Kisangura	Mugumu Town Council	no
aea72492-8adb-469f-ae5f-65dd48c1e57d	6b5ef2d8-6cb9-4db2-95ee-bd837b256c18	7WLY-XW54	None		Central Point - Village	Mlinzi	pets/2020-11-18/09d4b7d9-df80-44e5-b2b8-936e6970d70f.jpg	342.00,204.00,227.00,204.00,286.00,289.00	FALSE	FALSE	TRUE	2020-11-18 23:04:49.342533+00:00	Male	Brown	None	None	FALSE	4	0	999000000000000	microchips/2020-11-18/a39cdb3a-1148-4fdf-8819-f23fbc0c4543.jpg	None			-1.44241	34.7055	FALSE	None		2020-11-18 10:57:13+00:00	matiko	2020-11-18 10:57:13+00:00	2020-11-18 14:04:52.509064+00:00	FALSE	bf2f1226-e858-4dc1-a4cf-30523972d050	Kibeyo	Kibeyo	Kisangura	Mugumu Town Council	no
291b534b-675c-452a-8014-c8328388eb1b	d80a422c-31ae-4cd3-a8a0-ca5375017899	BXG9-KTZL	None		Central Point - Village	Chui	pets/2020-11-18/8f5b04eb-0e92-4547-8270-2d87e8d1ac82.jpg	252.00,157.00,154.00,153.00,219.00,282.00	FALSE	FALSE	TRUE	2020-11-18 17:36:29.696059+00:00	Female	Brown	None	None	FALSE	5	0	999000000000000	microchips/2020-11-18/b2190496-e5d5-41a3-95ba-005c43a7076b.jpg	None			-1.44241	34.7055	FALSE	None		2020-11-18 10:59:14+00:00	matiko	2020-11-18 10:59:14+00:00	2020-11-18 14:04:41.239991+00:00	FALSE	d191c841-f83b-4643-8e01-efa6e6081efe	Kibeyo	Kibeyo	Kisangura	Mugumu Town Council	no
f6a79517-51c8-4857-a1e3-15de299987a7	4eaf1495-ec24-43f2-ac16-9912d838a3d1	JPHQ-28BA	None		Central Point - Village	Simba	pets/2020-11-18/e339d85b-0c85-4809-af1f-198934183c07.jpg	257.00,195.00,146.00,179.00,174.00,262.00	FALSE	FALSE	TRUE	2020-11-18 23:51:28.827611+00:00	Male	Brown	None	None	FALSE	5	0	999000000000000	microchips/2020-11-18/8a7f32ca-f50b-4d1a-8e57-0294cb49000e.jpg	None			-1.44241	34.7055	FALSE	None		2020-11-18 11:01:12+00:00	matiko	2020-11-18 11:01:12+00:00	2020-11-18 14:04:28.866202+00:00	FALSE	fc06db0e-c4b4-47b5-90b6-e28be5633ba7	Kibeyo	Kibeyo	Kisangura	Mugumu Town Council	no
a3a6bee0-0bee-4779-b2d4-3ec25f47c22f	edd0187c-3959-4302-807d-99fb7fd53b55	ZK83-QRLY	None		Central Point - Village	Rambo	pets/2020-11-18/e3179789-06ab-4763-891a-87c475315976.jpg	216.00,143.00,94.00,128.00,119.00,291.00	FALSE	FALSE	TRUE	2020-11-18 17:28:31.091004+00:00	Female	Brown	None	None	FALSE	2	0	999000000000000	microchips/2020-11-18/24333007-b2ca-4743-8456-8f3a294c98f0.jpg	None			-1.83421	34.6891	FALSE	None		2020-11-18 11:03:11+00:00	matiko	2020-11-18 11:03:11+00:00	2020-11-18 14:04:19.025440+00:00	FALSE	c0d13269-4386-469a-bcd6-83de223588cc	Kibeyo	Kibeyo	Kisangura	Mugumu Town Council	no
eaec140a-94b0-436f-ad5c-3f9f218b25e8	1c078e62-e020-407d-80b5-d08c97dfe37e	7F2M-YNKZ	None		Central Point - Village	Kadogo	pets/2020-11-18/a65de29b-6ed5-4e98-80b0-29d3f69c9ecf.jpg	223.00,157.00,123.00,165.00,188.00,290.00	FALSE	FALSE	TRUE	2020-11-19 01:07:09.672245+00:00	Male	Black	None	None	FALSE	0	3	999000000000000	microchips/2020-11-18/eeaacd36-2ea9-431c-a8c1-2f7f0441f35b.jpg	None			-1.83399	34.6889	FALSE	None		2020-11-18 11:05:15+00:00	matiko	2020-11-18 11:05:15+00:00	2020-11-18 14:04:10.470693+00:00	FALSE	d39a51b5-dc24-4201-9788-8d728e835ee9	Kibeyo	Kibeyo	Kisangura	Mugumu Town Council	no
b468ac42-5b98-4e86-96d2-1ad8cde84655	76b98fa2-0444-4973-85f4-5e1b20e528a6	L8CQ-AGSG	None		Central Point - Village	Chui	pets/2020-11-18/54580eb3-21ce-4fc6-876e-9b4143490853.jpg	278.00,201.00,140.00,193.00,180.00,359.00	FALSE	FALSE	TRUE	2020-11-18 18:15:54.621081+00:00	Female	Brown	None	None	FALSE	3	0	999000000000000	microchips/2020-11-18/5c4985b2-ab61-4e37-9b8c-c1e186826937.jpg	None			-1.83399	34.6889	FALSE	None		2020-11-18 11:07:14+00:00	matiko	2020-11-18 11:07:14+00:00	2020-11-18 14:04:01.570738+00:00	FALSE	ff613818-7bff-4c01-97b1-3bbf854db739	Kibeyo	Kibeyo	Kisangura	Mugumu Town Council	no
1aee9c2b-c216-4957-8192-491befcf2bbb	206d2aaa-92ad-4fad-be72-ea937b5cbd94	VRXA-FVZL	None		Central Point - Village	Kiboko	pets/2020-11-18/975f97eb-93c8-42bb-8d91-d3a6b6c71a75.jpg	244.00,151.00,179.00,156.00,217.00,242.00	FALSE	FALSE	TRUE	2020-11-18 18:46:47.909877+00:00	Female	Brown	None	None	FALSE	3	0	999000000000000	microchips/2020-11-18/a82936e6-9e39-48df-ac9c-f3b5dceb5e9d.jpg	None			-1.81769	34.7108	FALSE	None		2020-11-18 11:09:23+00:00	matiko	2020-11-18 11:09:23+00:00	2020-11-18 14:03:53.766687+00:00	FALSE	4b23cfe5-ccf5-4a27-bf72-1cec1909444d	Kibeyo	Kibeyo	Kisangura	Mugumu Town Council	no
1a3e4a68-ac39-4965-8d48-ef6af786b572	93f80e59-6d52-42ec-92c4-e9dda9c40a23	EV59-HXM8	None		Central Point - Village	Pete	pets/2020-11-18/bbc3ef3c-a254-40df-bdc5-c82a50d29a77.jpg	327.00,203.00,211.00,202.00,271.00,330.00	FALSE	FALSE	TRUE	2020-11-18 18:03:46.135271+00:00	Female	Brown	None	None	FALSE	3	0	999000000000000	microchips/2020-11-18/fbb824cd-38b0-4ac1-b581-fc6f9009e5b7.jpg	None			-1.81769	34.7108	FALSE	None		2020-11-18 11:11:15+00:00	matiko	2020-11-18 11:11:15+00:00	2020-11-18 14:03:42.825892+00:00	FALSE	166811f2-49f5-4230-a7eb-cbf84b148381	Kibeyo	Kibeyo	Kisangura	Mugumu Town Council	no
5ba47824-6e03-4d6a-be26-8dbaefb52e85	6ebf675a-86c6-4243-a686-32ae9ef51a26	S3M9-M46X	None		Central Point - Village	Chui	pets/2020-11-18/b1c90e48-5a52-4022-a3e2-70ae7ea6b7f2.jpg	289.00,208.00,156.00,190.00,180.00,356.00	FALSE	FALSE	TRUE	2020-11-18 18:19:14.533469+00:00	Female	Black	None	None	FALSE	2	0	999000000000000	microchips/2020-11-18/00d5b950-6d55-4f1f-8d28-bebb96a6df4b.jpg	None			-1.81769	34.7108	FALSE	None		2020-11-18 11:13:14+00:00	matiko	2020-11-18 11:13:14+00:00	2020-11-18 14:03:32.172265+00:00	FALSE	d04e5710-55bc-4ded-a368-9fa5bab95003	Kibeyo	Kibeyo	Kisangura	Mugumu Town Council	no
faaf7bbd-081a-4877-8520-c8496566187d	400ae815-35be-4dd4-a78c-c2db220ab323	5X88-72RQ	None		Central Point - Village	Fujo	pets/2020-11-18/e4b2e809-d65e-467e-89a6-e65849aba30e.jpg	280.00,208.00,162.00,216.00,243.00,356.00	FALSE	FALSE	TRUE	2020-11-18 18:35:56.944231+00:00	Female	Black	None	None	FALSE	1	0	999000000000000	microchips/2020-11-18/c1892cec-67d9-46a1-8495-3cfc47c1436d.jpg	None			-1.81769	34.7108	FALSE	None		2020-11-18 11:15:35+00:00	matiko	2020-11-18 11:15:35+00:00	2020-11-18 14:03:23.086019+00:00	FALSE	d04e5710-55bc-4ded-a368-9fa5bab95003	Kibeyo	Kibeyo	Kisangura	Mugumu Town Council	no
8c65c5c5-045c-4c1e-b1ca-64d8f9a1722f	17884d74-56b4-4fd6-88f0-dd47c5a12613	4MPJ-5ALR	None		Central Point - Village	Pijo	pets/2020-11-18/6193092a-6e6a-42e6-b883-4c6ad73e570d.jpg	336.00,209.00,228.00,213.00,303.00,374.00	FALSE	FALSE	TRUE	2020-11-19 01:15:36.990788+00:00	Male	Brown	None	None	FALSE	2	0	999000000000000	microchips/2020-11-18/5eee1d6e-aa62-4c9c-9d06-91470c340175.jpg	None			-1.81769	34.7108	FALSE	None		2020-11-18 11:17:39+00:00	matiko	2020-11-18 11:17:39+00:00	2020-11-18 14:03:12.849402+00:00	FALSE	68d9a782-7495-4931-86a8-ad8431ac1ed2	Kibeyo	Kibeyo	Kisangura	Mugumu Town Council	no
718ff10d-f0d3-44ac-92a6-a6caa2edf5c8	ce11a51e-61c8-464a-9d93-6a482188b06e	ZEZ3-B53G	None		Central Point - Village	Kambodia	pets/2020-11-18/7f591bc7-7e17-4fc9-a0ab-5246f1a87587.jpg	261.00,112.00,156.00,115.00,236.00,228.00	FALSE	FALSE	TRUE	2020-11-18 19:47:58.575251+00:00	Male	Black	None	None	FALSE	6	0	999000000000000	microchips/2020-11-18/45469be2-ebe4-4b47-b7f7-fd67f28f5182.jpg	None			-1.81769	34.7108	FALSE	None		2020-11-18 11:20:13+00:00	matiko	2020-11-18 11:20:13+00:00	2020-11-18 14:03:02.976459+00:00	FALSE	241616f6-6609-4ce2-bb1b-3bc7b76d2d77	Kibeyo	Kibeyo	Kisangura	Mugumu Town Council	no
ec4e7161-d372-4bd3-a201-32528160f3dc	9ea11759-55de-4b6e-923f-de6402abe40a	4KG3-NNHB	None		Central Point - Village	Serengeti	pets/2020-11-18/22c53e4d-4666-4185-a436-07c299286571.jpg	307.00,176.00,202.00,166.00,235.00,305.00	FALSE	FALSE	TRUE	2020-11-18 17:57:41.103454+00:00	Female	Brown	None	None	FALSE	3	0	999000000000000	microchips/2020-11-18/0f13241a-4345-4f5e-955e-66a9fa1ad444.jpg	None			-1.81769	34.7108	FALSE	None		2020-11-18 11:22:14+00:00	matiko	2020-11-18 11:22:14+00:00	2020-11-18 14:02:51.516143+00:00	FALSE	4089e565-4202-44e8-81cb-bdfc0b163755	Kibeyo	Kibeyo	Kisangura	Mugumu Town Council	no
3373a941-830d-40da-b9d2-bf25af8f4506	c69477ba-0e65-451b-b398-75c322ea7625	JGZY-GTNS	None		Central Point - Village	Simba	pets/2020-11-18/3ef1e855-806c-4462-b1cd-fc13a4aeea23.jpg	305.00,178.00,192.00,174.00,233.00,309.00	FALSE	FALSE	TRUE	2020-11-18 19:58:24.702459+00:00	Male	Brown	None	None	FALSE	2	0	999000000000000	microchips/2020-11-18/be262b40-6512-44e5-9793-c8e2d7b9a90e.jpg	None			-1.81769	34.7108	FALSE	None		2020-11-18 11:23:47+00:00	matiko	2020-11-18 11:23:47+00:00	2020-11-18 14:02:41.591715+00:00	FALSE	4089e565-4202-44e8-81cb-bdfc0b163755	Kibeyo	Kibeyo	Kisangura	Mugumu Town Council	no
ce867cb8-07db-4fa6-ad7e-803815f1fb98	a8e6d714-59c5-482e-aba5-357ca7d70e9b	6SLB-VQ3Y	None		Central Point - Village	Simba	pets/2020-11-18/ac0fadca-f864-4aa0-a05d-98d885869b3a.jpg	315.00,208.00,203.00,200.00,241.00,344.00	FALSE	FALSE	TRUE	2020-11-18 21:27:08.385273+00:00	Male	Brown	None	None	FALSE	5	0	999000000000000	microchips/2020-11-18/37f102c1-37c5-4717-8566-f316476d2ac5.jpg	None			-1.8179	34.7108	FALSE	None		2020-11-18 11:26:03+00:00	matiko	2020-11-18 11:26:03+00:00	2020-11-18 14:02:31.565094+00:00	FALSE	b99f20b1-a458-4fde-843f-400f538b9e3b	Kibeyo	Kibeyo	Kisangura	Mugumu Town Council	no
16625d6b-8b5f-4b86-b127-3ba0a1c6f05a	baf4e952-0350-40d2-a530-51dff1217409	FV8J-L94K	None		Central Point - Village	Chui	pets/2020-11-18/ed99a5e5-19ac-4d93-8acc-8e723098d587.jpg	275.00,203.00,180.00,201.00,214.00,297.00	FALSE	FALSE	TRUE	2020-11-18 17:48:50.941758+00:00	Female	Black	None	None	FALSE	3	0	999000000000000	microchips/2020-11-18/46baf703-f72d-4e86-ac80-256022256685.jpg	None			-1.8179	34.7108	FALSE	None		2020-11-18 11:28:28+00:00	matiko	2020-11-18 11:28:28+00:00	2020-11-18 14:02:21.509209+00:00	FALSE	6538e59f-4bfb-4beb-8748-452f78e09ab8	Kibeyo	Kibeyo	Kisangura	Mugumu Town Council	no
fa1f43cb-37ff-4372-bc08-ba138b5daef6	651e29fd-128b-4fb6-bae9-e329aa3626fc	2R92-BM6D	None		Central Point - Village	Duma	pets/2020-11-18/de00ecd7-035f-4456-b8b5-ef989dd6f109.jpg	306.00,239.00,211.00,239.00,251.00,343.00	FALSE	FALSE	TRUE	2020-11-18 23:16:05.904297+00:00	Male	Brown	None	None	FALSE	3	0	999000000000000	microchips/2020-11-18/093e3557-67c8-40ee-b657-0dd128d78252.jpg	None			-1.8179	34.7108	FALSE	None		2020-11-18 11:31:55+00:00	matiko	2020-11-18 11:31:55+00:00	2020-11-18 14:02:09.492430+00:00	FALSE	9503b1e9-5e7c-4177-9e75-e3a95d8ed4a3	Kibeyo	Kibeyo	Kisangura	Mugumu Town Council	no
8e9fcb8c-d9cc-4ee5-afdc-5c8f3914e9fa	a7cd0051-f03b-4ac5-84bb-7fa1399605e3	ADSZ-LV5G	None		Central Point - Village	Popy	pets/2020-11-18/bb5ca6c3-c006-496f-a666-306a436c50be.jpg	262.00,152.00,147.00,165.00,221.00,299.00	FALSE	FALSE	TRUE	2020-11-18 21:29:10.714484+00:00	Male	Black	None	None	FALSE	0	6	999000000000000	microchips/2020-11-18/55a9dc71-d6c3-4e6e-88e1-175fb74e9a56.jpg	None			-1.44241	34.7055	FALSE	None		2020-11-18 11:35:49+00:00	matiko	2020-11-18 11:35:49+00:00	2020-11-18 14:02:00.636805+00:00	FALSE	789350d2-d141-4a13-8b0d-dded0fb5958f	Kibeyo	Kibeyo	Kisangura	Mugumu Town Council	no
597aa542-a0cb-4db5-bcf8-46e9eb14d442	ec4c9221-81e5-4f99-b43c-bb4e7043c370	TPLC-3K66	None		Central Point - Village	Filop	pets/2020-11-18/9e3d9272-138e-44f3-a5b0-ccda81b96ec4.jpg	299.00,198.00,182.00,196.00,235.00,319.00	FALSE	FALSE	TRUE	2020-11-18 17:29:17.156849+00:00	Female	Brown	None	None	FALSE	3	0	999000000000000	microchips/2020-11-18/79e670e1-9568-4031-9f06-977c553f7ef3.jpg	None			-1.81756	34.7107	FALSE	None		2020-11-18 11:39:34+00:00	matiko	2020-11-18 11:39:34+00:00	2020-11-18 14:01:48.408358+00:00	FALSE	4a9f2795-5814-4309-ba0e-c4e6f97017c6	Kibeyo	Kibeyo	Kisangura	Mugumu Town Council	no
c1084bd0-da47-40e6-9076-c87e4e1e4756	eb2adf65-b39e-476f-824e-f77625fb679f	FBT9-SREQ	None		Central Point - Village	Popy	pets/2020-11-18/5b755a9c-df3b-45dc-b8ad-acf24d45dc95.jpg	382.00,213.00,250.00,217.00,279.00,421.00	FALSE	FALSE	TRUE	2020-11-18 17:29:40.144944+00:00	Female	Black	None	None	FALSE	2	0	999000000000000	microchips/2020-11-18/a310afcb-cf8d-4501-b0f3-0f4be2f39077.jpg	None			-1.83399	34.6889	FALSE	None		2020-11-18 11:45:32+00:00	matiko	2020-11-18 11:45:32+00:00	2020-11-18 14:01:32.849870+00:00	FALSE	0c12873c-2106-4f42-b2a2-3507bd82193a	Kibeyo	Kibeyo	Kisangura	Mugumu Town Council	no
73d708c6-9d85-4346-86b6-915a7012fd54	82e0f7cb-4d6f-4efa-a77c-e6edc104279e	EN6E-74TT	None		Central Point - Village	Chui	pets/2020-11-18/54e1ed7d-6cc7-4bb6-9acc-55ab6385b0a6.jpg	218.00,169.00,142.00,173.00,177.00,297.00	FALSE	FALSE	TRUE	2020-11-18 22:25:49.626291+00:00	Male	Brown	None	None	FALSE	3	0	999000000000000	microchips/2020-11-18/dde1c0c8-c847-45f8-a456-173c6234e4f1.jpg	None			-1.83399	34.6889	FALSE	None		2020-11-18 11:47:26+00:00	matiko	2020-11-18 11:47:26+00:00	2020-11-18 14:01:20.222090+00:00	FALSE	0c12873c-2106-4f42-b2a2-3507bd82193a	Kibeyo	Kibeyo	Kisangura	Mugumu Town Council	no
0ae62f7c-e4a5-4bb8-8e9f-a8b0a375a23e	223ba290-bb4e-4db6-8336-d9b74ece49e5	R8BM-Q7J6	None		Central Point - Village	Chochi	pets/2020-11-18/7f2e743f-f9a3-4297-81dc-056a1c4802c9.jpg	239.00,173.00,119.00,180.00,189.00,340.00	FALSE	FALSE	TRUE	2020-11-18 18:46:01.887107+00:00	Female	Brown	None	None	FALSE	0	3	999000000000000	microchips/2020-11-18/95b46df4-c502-4356-a8de-73281c51d582.jpg	None			-1.83399	34.6889	FALSE	None		2020-11-18 11:48:37+00:00	matiko	2020-11-18 11:48:37+00:00	2020-11-18 14:01:08.263745+00:00	FALSE	0c12873c-2106-4f42-b2a2-3507bd82193a	Kibeyo	Kibeyo	Kisangura	Mugumu Town Council	no
50e0db5b-c0f9-44ec-8a1b-8d3cd722784e	17f13406-5e3b-4420-9b98-eb4f616653e2	6LQR-Y9A2	None		Central Point - Village	Munyunki	pets/2020-11-18/d8acd27b-59a7-4780-855e-734c0e3a96d0.jpg	298.00,262.00,213.00,254.00,245.00,372.00	FALSE	FALSE	TRUE	2020-11-19 01:14:29.262881+00:00	Male	Brown	None	None	FALSE	6	0	999000000000000	microchips/2020-11-18/46172f32-c6ea-4104-a8c2-79183ad4d049.jpg	None			-1.81761	34.7107	FALSE	None		2020-11-18 11:50:58+00:00	matiko	2020-11-18 11:50:58+00:00	2020-11-18 14:00:58.493868+00:00	FALSE	139815d8-3a13-4b1f-bb7d-8dba4a686a95	Kibeyo	Kibeyo	Kisangura	Mugumu Town Council	no
528e6b7d-116e-46bf-bed2-65af7315520a	259bdbec-6f08-43dd-9711-199a85014c83	SBNJ-WCM6	None		Central Point - Village	Rambo	pets/2020-11-19/8ba80409-df55-4c2c-9a43-9d430a731e6d.jpg	304.00,208.00,206.00,199.00,232.00,324.00	FALSE	FALSE	TRUE	2020-11-19 22:10:23.931732+00:00	Male	Brown	None	None	FALSE	9	0	999000000000000	microchips/2020-11-19/3599ae7b-ebf0-4f10-ac50-1ec60b06b9fb.jpg	None			-1.84997	34.6717	FALSE	None		2020-11-19 05:50:17+00:00	matiko	2020-11-19 05:50:17+00:00	2020-11-19 20:51:46.507561+00:00	FALSE	91fb5633-da1e-459b-b167-9f9b2abc0a3c	Seronga	Seronga	Morotonga	Mugumu Town Council	no
87045700-089e-4199-879c-f5f91871b768	a311b003-d711-48e7-9cec-23b5414983d8	J2NG-28QN	None		Central Point - Village	Jeck	pets/2020-11-19/c2e7227b-9b12-42cf-96e1-87db4997c06d.jpg	284.00,268.00,218.00,259.00,234.00,327.00	FALSE	FALSE	TRUE	2020-11-19 21:55:41.546495+00:00	Male	Black	None	None	FALSE	9	0	999000000000000	microchips/2020-11-19/4f8026d6-660a-42e9-9379-4bcfcc4f4294.jpg	None			-1.84171	34.6789	FALSE	None		2020-11-19 05:52:18+00:00	matiko	2020-11-19 05:52:18+00:00	2020-11-19 20:51:39.309163+00:00	FALSE	4a9d1417-0bd6-440e-8f9a-804730b20e56	Seronga	Seronga	Morotonga	Mugumu Town Council	no
e90f7af4-5024-42a1-bc0b-fec24121c36a	76b3824a-106d-44ed-8bb4-9f5f36e4672a	QACD-RDFG	None		Central Point - Village	Simba	pets/2020-11-19/84975ef1-e9b9-40a9-8002-0fb83032343d.jpg	262.00,248.00,188.00,242.00,210.00,330.00	FALSE	FALSE	TRUE	2020-11-19 22:00:35.417723+00:00	Male	Brown	None	None	FALSE	0	6	999000000000000	microchips/2020-11-19/70b489d3-d7c5-49da-b58c-c281329ac40a.jpg	None			-1.84171	34.6789	FALSE	None		2020-11-19 05:54:12+00:00	matiko	2020-11-19 05:54:12+00:00	2020-11-19 20:51:32.726043+00:00	FALSE	e424af67-132b-4a3f-996a-ec20abbad061	Seronga	Seronga	Morotonga	Mugumu Town Council	no
a75cee90-481b-4a2f-aca7-4c3558b68ec3	a62e3b5b-376e-4f63-91ba-a65c87899d93	AKT5-FYXJ	None		Central Point - Village	Kamanda	pets/2020-11-19/fdeedeb5-6e9a-4ae7-b034-7e04c1d9dc91.jpg	312.00,263.00,173.00,246.00,231.00,400.00	FALSE	FALSE	TRUE	2020-11-19 21:05:32.816709+00:00	Female	Black	None	None	FALSE	0	6	999000000000000	microchips/2020-11-19/6c302af8-abc2-40a9-bea5-8deb438ab6fc.jpg	None			-1.84997	34.6717	FALSE	None		2020-11-19 05:59:03+00:00	matiko	2020-11-19 05:59:03+00:00	2020-11-19 20:51:26.092105+00:00	FALSE	29c1a759-d834-4e07-99dc-cd1401fdfc4b	Seronga	Seronga	Morotonga	Mugumu Town Council	no
aa5834bd-811e-4640-ba21-60b2506299f8	6a88f5ea-6ffe-4be1-b083-f6422035eea9	DWK3-69ZD	None		Central Point - Village	Duma	pets/2020-11-19/9ecd9b82-fe1c-42c4-a7bc-c99cf3bd7953.jpg	313.00,237.00,179.00,241.00,272.00,377.00	FALSE	FALSE	TRUE	2020-11-19 22:01:56.497302+00:00	Male	Black	None	None	FALSE	3	0	999000000000000	microchips/2020-11-19/387c6706-8882-49aa-9ce6-11b45ba3d172.jpg	None			-1.84997	34.6717	FALSE	None		2020-11-19 06:00:47+00:00	matiko	2020-11-19 06:00:47+00:00	2020-11-19 20:51:19.557449+00:00	FALSE	29c1a759-d834-4e07-99dc-cd1401fdfc4b	Seronga	Seronga	Morotonga	Mugumu Town Council	no
551e58c1-54cb-4726-8987-ecc3c543860b	acdd9357-7283-4c5e-be2e-0ddf3238a1b9	RXBV-CSTV	None		Central Point - Village	Chui	pets/2020-11-19/625b7a31-59a2-4123-a1d2-b82a6694d843.jpg	316.00,248.00,168.00,245.00,247.00,430.00	FALSE	FALSE	TRUE	2020-11-19 21:05:05.828709+00:00	Female	Brown	None	None	FALSE	3	0	999000000000000	microchips/2020-11-19/656711f7-c68a-482c-baab-2f1d2a8a3d97.jpg	None			-1.84997	34.6717	FALSE	None		2020-11-19 06:02:04+00:00	matiko	2020-11-19 06:02:04+00:00	2020-11-19 20:51:12.387322+00:00	FALSE	29c1a759-d834-4e07-99dc-cd1401fdfc4b	Seronga	Seronga	Morotonga	Mugumu Town Council	no
9815f88f-e38c-45bc-87e1-90c27234a578	19107746-152e-48bd-8ced-968052f9afb7	WRP2-W75E	None		Central Point - Village	Simba	pets/2020-11-19/c61da143-8032-4aac-a039-c04da6bcd351.jpg	279.00,204.00,155.00,203.00,205.00,331.00	FALSE	FALSE	TRUE	2020-11-19 22:11:36.339406+00:00	Male	Black	None	None	FALSE	5	0	999000000000000	microchips/2020-11-19/0dad2566-8fdd-41c4-a86d-c3445f6b67d3.jpg	None			-1.84997	34.6717	FALSE	None		2020-11-19 06:03:22+00:00	matiko	2020-11-19 06:03:22+00:00	2020-11-19 20:51:05.542558+00:00	FALSE	29c1a759-d834-4e07-99dc-cd1401fdfc4b	Seronga	Seronga	Morotonga	Mugumu Town Council	no
f8886bad-3b18-43fa-95e3-3cc020f2790a	82baaa30-7bd0-4e53-a5b6-3864196fae59	X97V-5Z2Z	None		Central Point - Village	Pospa	pets/2020-11-19/3e51725f-8098-4ab3-b295-6ad14766ccb1.jpg	283.00,274.00,187.00,270.00,229.00,386.00	FALSE	FALSE	TRUE	2020-11-19 21:59:36.741377+00:00	Male	Brown	None	None	FALSE	2	0	999000000000000	microchips/2020-11-19/c9c019ce-43cc-4e37-8f14-ac159307fdf1.jpg	None			-1.84997	34.6717	FALSE	None		2020-11-19 06:05:17+00:00	matiko	2020-11-19 06:05:17+00:00	2020-11-19 20:50:58.634776+00:00	FALSE	58048432-acd1-4eaa-a740-869a382b8706	Seronga	Seronga	Morotonga	Mugumu Town Council	no
41babd97-72aa-4212-bedd-7d914012091e	71878562-44e1-4f87-8715-f27929a15c4c	QRCN-M4XQ	None		Central Point - Village	Pigo	pets/2020-11-19/e57fb1a1-22f6-49e1-b5aa-2da1cdb2b263.jpg	305.00,226.00,215.00,231.00,268.00,340.00	FALSE	FALSE	TRUE	2020-11-19 22:01:15.972812+00:00	Male	Black	None	None	FALSE	2	0	999000000000000	microchips/2020-11-19/2e1a07aa-c540-4b97-911a-0df06d7991d8.jpg	None			-1.84997	34.6717	FALSE	None		2020-11-19 06:07:14+00:00	matiko	2020-11-19 06:07:14+00:00	2020-11-19 20:50:52.354921+00:00	FALSE	23288b25-bc46-42eb-83cc-03b1b5cfd540	Seronga	Seronga	Morotonga	Mugumu Town Council	no
703a580f-5dff-4922-ab5c-987b7abbfd70	a51a1db3-8526-40e8-bfa3-dfffea8044d6	R2R4-L8QR	None		Central Point - Village	Tiger	pets/2020-11-19/b70bcac6-4975-46ac-ba94-4dd4c7c78b45.jpg	336.00,231.00,223.00,229.00,244.00,379.00	FALSE	FALSE	TRUE	2020-11-19 21:55:05.194357+00:00	Male	Brown	None	None	FALSE	3	0	999000000000000	microchips/2020-11-19/d4415ac4-4e60-4f48-a15d-0c04bd1cfe04.jpg	None			-1.84997	34.6717	FALSE	None		2020-11-19 06:09:00+00:00	matiko	2020-11-19 06:09:00+00:00	2020-11-19 20:50:45.221948+00:00	FALSE	b6ab150c-0eb5-44c4-99be-d6ac0e1e95fc	Seronga	Seronga	Morotonga	Mugumu Town Council	no
346a79b5-23ee-48b0-be88-dcf8a18c6adf	a1c1e7e8-807e-4344-830a-1202827bc37d	7B5P-Q5EF	None		Central Point - Village	Sadam	pets/2020-11-19/2a9d427f-be61-4f73-9734-ad4341781b8a.jpg	235.00,180.00,147.00,182.00,191.00,311.00	FALSE	FALSE	TRUE	2020-11-19 21:05:59.969299+00:00	Female	Brown	None	None	FALSE	0	8	999000000000000	microchips/2020-11-19/0991500d-8a2b-44d0-bc69-ade3e7c2658d.jpg	None			-1.84224	34.6779	FALSE	None		2020-11-19 06:11:09+00:00	matiko	2020-11-19 06:11:09+00:00	2020-11-19 20:50:38.493265+00:00	FALSE	bc3131da-c672-490c-b458-53d2a0af842b	Seronga	Seronga	Morotonga	Mugumu Town Council	no
c9e7d89a-51c6-40ac-8331-4230f0348648	6d7a705b-e237-4c56-8936-9133cc5a3bca	NYM6-RKZX	None		Central Point - Village	Spider	pets/2020-11-19/a7a5c3f5-d3d7-4c7c-9e99-a27c7cbd7abe.jpg	322.00,198.00,204.00,193.00,270.00,327.00	FALSE	FALSE	TRUE	2020-11-19 22:01:47.498147+00:00	Male	Brown	None	None	FALSE	3	0	999000000000000	microchips/2020-11-19/efc17c54-c4fe-47ac-9b89-68fc7eed333f.jpg	None			-1.84224	34.6779	FALSE	None		2020-11-19 06:13:21+00:00	matiko	2020-11-19 06:13:21+00:00	2020-11-19 20:50:31.701515+00:00	FALSE	a9949aa1-8892-4b33-95a8-61b505194ea0	Seronga	Seronga	Morotonga	Mugumu Town Council	no
eccf59c6-e8d9-45d1-8f58-c804f80e1ae5	ab4637ab-32d5-4db0-9a79-f4ade6952be6	VSGQ-NDPJ	None		Central Point - Village	Comon	pets/2020-11-19/e4b3553e-2616-43c1-88ee-53a25b107b23.jpg	304.00,208.00,213.00,195.00,237.00,293.00	FALSE	FALSE	TRUE	2020-11-19 21:36:31.577606+00:00	Male	Brown	None	None	FALSE	0	5	999000000000000	microchips/2020-11-19/d4f9c6c0-e642-4a0d-aee3-3aaabaf0c8a6.jpg	None			-1.84224	34.6779	FALSE	None		2020-11-19 06:14:38+00:00	matiko	2020-11-19 06:14:38+00:00	2020-11-19 20:50:24.754806+00:00	FALSE	a9949aa1-8892-4b33-95a8-61b505194ea0	Seronga	Seronga	Morotonga	Mugumu Town Council	no
0660d149-a23d-4846-8428-4e7c5b538016	83ebd368-b731-49f0-a222-9a49966f4e6d	7S6L-BMYX	None		Central Point - Village	Chui	pets/2020-11-19/f3e82945-5b42-4fdc-83ea-c13d79d6fd34.jpg	302.00,166.00,186.00,176.00,245.00,271.00	FALSE	FALSE	TRUE	2020-11-19 21:59:18.654694+00:00	Male	Brown	None	None	FALSE	5	0	999000000000000	microchips/2020-11-19/33666ce5-f72c-4ccb-a71f-28707013a584.jpg	None			-1.84224	34.6779	FALSE	None		2020-11-19 06:16:36+00:00	matiko	2020-11-19 06:16:36+00:00	2020-11-19 20:50:18.326943+00:00	FALSE	41b6e869-7df1-4c43-aeff-f86e862bdc23	Seronga	Seronga	Morotonga	Mugumu Town Council	no
10bea98d-d739-425d-ad4b-a12a9089e102	c0fc3ead-4df6-4db6-b5c5-fe2ae8d1bb96	2DWT-HPMZ	None		Central Point - Village	Masafa	pets/2020-11-19/7a53f732-5ee0-4931-954e-d3d530ec0647.jpg	327.00,269.00,234.00,260.00,262.00,380.00	FALSE	FALSE	TRUE	2020-11-19 21:03:49.107311+00:00	Female	Black	None	None	FALSE	0	6	999000000000000	microchips/2020-11-19/933119bd-a109-44e7-a4f1-4556f508db56.jpg	None			-1.84224	34.6779	FALSE	None		2020-11-19 06:17:50+00:00	matiko	2020-11-19 06:17:50+00:00	2020-11-19 20:50:11.808659+00:00	FALSE	41b6e869-7df1-4c43-aeff-f86e862bdc23	Seronga	Seronga	Morotonga	Mugumu Town Council	no
14793953-7c13-4365-9c22-80349be380f0	2280a6e3-1dce-497c-9da2-a18848ea15f9	3KEL-4DBS	None		Central Point - Village	Tiger	pets/2020-11-19/b471f078-331f-44fc-81c0-5bab9cd36e06.jpg	235.00,224.00,174.00,229.00,201.00,318.00	FALSE	FALSE	TRUE	2020-11-19 22:10:37.539643+00:00	Male	Brown	None	None	FALSE	4	0	999000000000000	microchips/2020-11-19/32c7928b-3986-4245-9837-670da0d66dd6.jpg	None			-1.84224	34.6779	FALSE	None		2020-11-19 06:21:17+00:00	matiko	2020-11-19 06:21:17+00:00	2020-11-19 20:50:05.701692+00:00	FALSE	c8dcb9f9-df49-477e-8bf0-8476429097fd	Seronga	Seronga	Morotonga	Mugumu Town Council	no
023ec2ff-2edf-4cf2-8e7b-b0d064ddfb66	6904db87-6c2c-4bf0-b580-6e37d89c948f	X84X-VHRF	None		Central Point - Village	Alubino	pets/2020-11-19/7cdabbfa-bf82-401c-8caf-abc2b5eca20f.jpg	282.00,299.00,166.00,292.00,216.00,440.00	FALSE	FALSE	TRUE	2020-11-19 21:09:45.801973+00:00	Female	Brown	None	None	FALSE	2	0	999000000000000	microchips/2020-11-19/efaddeb9-2f66-4926-9588-652f3712caf7.jpg	None			-1.85024	34.671	FALSE	None		2020-11-19 06:22:58+00:00	matiko	2020-11-19 06:22:58+00:00	2020-11-19 20:49:58.627237+00:00	FALSE	16682c0b-dffc-4e62-8c8a-72b0a26586fb	Seronga	Seronga	Morotonga	Mugumu Town Council	no
a8272b65-decb-4feb-9327-fd24f92b65ba	8b22b21c-c1b6-493c-b6e1-2b654ebc2686	2N8A-N4V3	None		Central Point - Village	Lalanyota	pets/2020-11-19/10553079-ce1d-45f6-ac7f-01db7401829f.jpg	326.00,264.00,212.00,274.00,258.00,388.00	FALSE	FALSE	TRUE	2020-11-19 21:07:30.093051+00:00	Female	Black	None	None	FALSE	6	0	999000000000000	microchips/2020-11-19/789aeb58-cc72-4270-a66f-1e4cedf56210.jpg	None			-1.85024	34.671	FALSE	None		2020-11-19 06:24:25+00:00	matiko	2020-11-19 06:24:25+00:00	2020-11-19 20:49:52.584918+00:00	FALSE	16682c0b-dffc-4e62-8c8a-72b0a26586fb	Seronga	Seronga	Morotonga	Mugumu Town Council	no
af60d42a-17e2-4e81-b093-f8d93dc98d22	7543e727-08db-4c12-b7f9-a6b29b4186fc	EM9Z-TC7R	None		Central Point - Village	Duma	pets/2020-11-19/ee613cbb-44de-4f04-ad5d-aaf24de3c583.jpg	274.00,159.00,162.00,158.00,197.00,273.00	FALSE	FALSE	TRUE	2020-11-19 22:00:44.435545+00:00	Male	Black	None	None	FALSE	4	0	999000000000000	microchips/2020-11-19/9069617c-4b3b-4039-8354-47d8592b9e7c.jpg	None			-1.85024	34.671	FALSE	None		2020-11-19 06:25:19+00:00	matiko	2020-11-19 06:25:19+00:00	2020-11-19 20:49:44.102974+00:00	FALSE	16682c0b-dffc-4e62-8c8a-72b0a26586fb	Seronga	Seronga	Morotonga	Mugumu Town Council	no
82b81c2d-08e3-4f2c-b693-22646f24e056	d0448092-f54d-4a5b-bb70-562fa5cc86d5	R5LW-R8WM	None		Central Point - Village	Tipe	pets/2020-11-19/fb86007c-9e99-4e21-86f4-13e8880a2c99.jpg	296.00,228.00,201.00,225.00,240.00,341.00	FALSE	FALSE	TRUE	2020-11-19 21:30:51.377771+00:00	Male	Black	None	None	FALSE	4	0	999000000000000	microchips/2020-11-19/c001b45f-be8d-418d-ba88-20f18eac4303.jpg	None			-1.85024	34.671	FALSE	None		2020-11-19 06:27:01+00:00	matiko	2020-11-19 06:27:01+00:00	2020-11-19 20:49:36.984247+00:00	FALSE	16682c0b-dffc-4e62-8c8a-72b0a26586fb	Seronga	Seronga	Morotonga	Mugumu Town Council	no
340bed0e-1a36-4067-b959-285bd0d9a9f8	2bb94ad7-bda8-46ac-90b3-c6bb61d79bae	63Y5-LL3Q	None		Central Point - Village	Simba	pets/2020-11-19/77deaba1-8542-4fc8-9256-6518cb84a6d5.jpg	275.00,253.00,187.00,249.00,208.00,341.00	FALSE	FALSE	TRUE	2020-11-19 22:09:38.723684+00:00	Male	Black	None	None	FALSE	3	0	999000000000000	microchips/2020-11-19/34e90c91-9e6e-43d8-9db1-cead03431cb5.jpg	None			-1.84224	34.6779	FALSE	None		2020-11-19 06:28:38+00:00	matiko	2020-11-19 06:28:38+00:00	2020-11-19 20:49:31.392550+00:00	FALSE	bf0a40b5-53a1-472b-8645-b104f9df2ee6	Seronga	Seronga	Morotonga	Mugumu Town Council	no
7e812d7d-9bdb-4fb2-ad1e-332e6f6cd9e6	bab775ec-c25d-4bcd-957f-5a9c1704cdb0	83JF-BW2B	None		Central Point - Village		pets/2020-11-19/0f008611-8124-4088-a4d9-9e833eec2b43.jpg	304.00,222.00,202.00,211.00,231.00,338.00	FALSE	FALSE	TRUE	2020-11-19 21:34:51.660946+00:00	Male	Brown	None	None	FALSE	5	0	999000000000000	microchips/2020-11-19/4bf9dd45-d08f-4846-9183-7f3d5eded701.jpg	None			-1.84224	34.6779	FALSE	None		2020-11-19 06:30:36+00:00	matiko	2020-11-19 06:30:36+00:00	2020-11-19 20:49:24.102481+00:00	FALSE	4a6ad29f-72d0-4277-a1a2-2663ab3cbb62	Seronga	Seronga	Morotonga	Mugumu Town Council	no
081bf28f-eaf1-4a12-8fd3-21a3236660b5	2edcb58a-f362-4052-8f89-1ad6f91f46ad	R564-CP2L	None		Central Point - Village	Popy	pets/2020-11-19/459066e1-1ff7-47d8-849d-007de45f2b6f.jpg	294.00,293.00,159.00,274.00,193.00,391.00	FALSE	FALSE	TRUE	2020-11-19 21:13:40.739548+00:00	Female	Brown	None	None	FALSE	0	3	999000000000000	microchips/2020-11-19/09a6dd3c-5057-4d28-8976-4700608e42c7.jpg	None			-1.84224	34.6779	FALSE	None		2020-11-19 06:31:58+00:00	matiko	2020-11-19 06:31:58+00:00	2020-11-19 20:49:17.712615+00:00	FALSE	4a6ad29f-72d0-4277-a1a2-2663ab3cbb62	Seronga	Seronga	Morotonga	Mugumu Town Council	no
4f5449b1-d1e5-4387-a630-152dd7c864de	2a68bde6-0db2-409d-9904-73a132641206	WQFB-KSY7	None		Central Point - Village	Wembe	pets/2020-11-19/6285b37e-eac2-4c87-bd5e-25169f9ce73f.jpg	316.00,212.00,182.00,197.00,228.00,324.00	FALSE	FALSE	TRUE	2020-11-19 21:14:03.662629+00:00	Female	Brown	None	None	FALSE	5	0	999000000000000	microchips/2020-11-19/6d1e7220-e60a-41bc-b9d8-cacc1dd83d00.jpg	None			-1.84224	34.6779	FALSE	None		2020-11-19 06:33:09+00:00	matiko	2020-11-19 06:33:09+00:00	2020-11-19 20:49:11.489763+00:00	FALSE	4a6ad29f-72d0-4277-a1a2-2663ab3cbb62	Seronga	Seronga	Morotonga	Mugumu Town Council	no
eea2a601-2d9d-4206-999c-1c133f666015	0fe95499-e1c9-49d3-89de-c1bb768be4f4	WNEB-3AW9	None		Central Point - Village	Simba	pets/2020-11-19/29327654-26b3-493c-89cd-fd4adc8d481c.jpg	304.00,220.00,173.00,215.00,219.00,365.00	FALSE	FALSE	TRUE	2020-11-19 22:12:44.597525+00:00	Male	Brown	None	None	FALSE	2	0	999000000000000	microchips/2020-11-19/7d5a1f2d-01a6-49b5-bfb8-20aa42f4066f.jpg	None			-1.84224	34.6779	FALSE	None		2020-11-19 06:35:00+00:00	matiko	2020-11-19 06:35:00+00:00	2020-11-19 20:49:05.085281+00:00	FALSE	1e961ad4-5d50-41de-b296-c5f9d13d3c63	Seronga	Seronga	Morotonga	Mugumu Town Council	no
d63b18a3-0ce1-42ac-b616-8c2d95e14712	dddd43a0-70f9-478a-9ae2-11f8ca83d6e5	HTDA-K4YC	None		Central Point - Village	Dog	pets/2020-11-19/bb0cc79a-7f03-4fe1-a054-fb6fd1164d3d.jpg	299.00,220.00,166.00,228.00,246.00,376.00	FALSE	FALSE	TRUE	2020-11-19 21:02:00.316757+00:00	Female	Brown	None	None	FALSE	0	4	999000000000000	microchips/2020-11-19/6fe68b48-67e1-4cc8-83d5-d0a7e4fa50bc.jpg	None			-1.84997	34.6717	FALSE	None		2020-11-19 06:36:36+00:00	matiko	2020-11-19 06:36:36+00:00	2020-11-19 20:48:57.836995+00:00	FALSE	29c1b05e-f37c-4e68-9bfb-4be65c97b428	Seronga	Seronga	Morotonga	Mugumu Town Council	no
0b56776f-ee28-484c-8c6b-5a9cd1bcd898	cea56e7b-a9bd-433e-9c2c-04cd0132a665	YKTH-CY4N	None		Central Point - Village	Yulla	pets/2020-11-19/bcfc217a-3d9a-4416-bf0a-4bda95045cf2.jpg	208.00,208.00,93.00,210.00,185.00,346.00	FALSE	FALSE	TRUE	2020-11-19 21:02:50.263225+00:00	Female	Brown	None	None	FALSE	4	0	999000000000000	microchips/2020-11-19/5f3ab987-2a40-4df3-8832-efa843fbec2c.jpg	None			-1.84147	34.6786	FALSE	None		2020-11-19 06:38:35+00:00	matiko	2020-11-19 06:38:35+00:00	2020-11-19 20:48:51.295465+00:00	FALSE	eef657c8-66d0-4541-a1bd-cf5381b1b041	Seronga	Seronga	Morotonga	Mugumu Town Council	no
6c3c540a-b1a1-4bcc-90aa-d5792d864b57	84dbbd31-c646-447c-aab0-2690a97e746f	X3S3-QZEF	None		Central Point - Village	Cheusi	pets/2020-11-19/be88f8e6-837d-4acf-a955-21aa1c86408c.jpg	272.00,202.00,162.00,203.00,217.00,354.00	FALSE	FALSE	TRUE	2020-11-19 21:08:06.247852+00:00	Female	Black	None	None	FALSE	2	0	999000000000000	microchips/2020-11-19/decbf8f0-d93b-41ec-bbd0-a3f2ab196f11.jpg	None			-1.84997	34.6717	FALSE	None		2020-11-19 06:40:29+00:00	matiko	2020-11-19 06:40:29+00:00	2020-11-19 20:48:43.631595+00:00	FALSE	86e5f2b4-90ce-4d2f-8555-0a3e17a5e1b0	Seronga	Seronga	Morotonga	Mugumu Town Council	no
af43b198-6508-4f98-930a-8fa71c3255a9	9616739a-4c75-4075-8d37-af30236ef672	WYMF-8DY4	None		Central Point - Village	Dragon	pets/2020-11-19/0519836a-598f-4787-a0ba-2c1cef526f56.jpg	268.00,193.00,163.00,186.00,210.00,344.00	FALSE	FALSE	TRUE	2020-11-19 21:57:16.650810+00:00	Male	Brown	None	None	FALSE	0	8	999000000000000	microchips/2020-11-19/d1d1d7b3-3329-44ce-9240-10da08a3b247.jpg	None			-1.84171	34.6789	FALSE	None		2020-11-19 06:43:04+00:00	matiko	2020-11-19 06:43:04+00:00	2020-11-19 20:48:36.819547+00:00	FALSE	ac50811a-ec39-4830-963a-56df32c22129	Seronga	Seronga	Morotonga	Mugumu Town Council	no
75a52855-a992-46c1-b387-5fc3675ed386	9cf951c6-5885-455f-8f92-1dc698b736b4	CRWK-Z53V	None		Central Point - Village	Usalama	pets/2020-11-19/f1cc3538-4fed-4e2f-95af-c988a2102420.jpg	272.00,193.00,172.00,186.00,212.00,336.00	FALSE	FALSE	TRUE	2020-11-19 21:56:44.947538+00:00	Male	Brown	None	None	FALSE	2	0	999000000000000	microchips/2020-11-19/9249d156-b37f-4a1d-8ce3-cce045424aba.jpg	None			-1.84224	34.6779	FALSE	None		2020-11-19 06:44:33+00:00	matiko	2020-11-19 06:44:33+00:00	2020-11-19 20:48:30.513922+00:00	FALSE	d436c02e-3820-45e1-a3c4-8b81e86629c4	Seronga	Seronga	Morotonga	Mugumu Town Council	no
d0c912fe-2ae9-4bc0-99a4-e812624158ca	6bee8687-1d05-406e-a571-8f94332cfdb0	MFBZ-Y22R	None		Central Point - Village	John	pets/2020-11-19/c87b40d1-30e3-4d0d-a361-efdc2fc2b564.jpg	302.00,219.00,223.00,216.00,252.00,336.00	FALSE	FALSE	TRUE	2020-11-19 22:01:52.005109+00:00	Male	Black	None	None	FALSE	8	0	999000000000000	microchips/2020-11-19/81f3f9d0-eac2-47d2-969b-c64b7bce43d2.jpg	None			-1.84997	34.6717	FALSE	None		2020-11-19 06:46:17+00:00	matiko	2020-11-19 06:46:17+00:00	2020-11-19 20:48:23.956601+00:00	FALSE	2cd16bfd-f0d4-4ab7-80c0-05080b0ae436	Seronga	Seronga	Morotonga	Mugumu Town Council	no
f241f705-2d13-4c70-9771-b42f4c169ed7	b0bc12b0-50e0-498c-b045-67a480968243	AAZ7-84R9	None		Central Point - Village	Simba	pets/2020-11-19/e51679a9-8a91-4919-bfcd-8c3a84a24f86.jpg	241.00,220.00,150.00,212.00,191.00,338.00	FALSE	FALSE	TRUE	2020-11-19 21:35:46.209048+00:00	Male	Black	None	None	FALSE	8	0	999000000000000	microchips/2020-11-19/3f82b52d-5eb6-495c-97e9-6d2e6a9eba60.jpg	None			-1.84997	34.6717	FALSE	None		2020-11-19 06:47:24+00:00	matiko	2020-11-19 06:47:24+00:00	2020-11-19 20:48:16.979027+00:00	FALSE	2cd16bfd-f0d4-4ab7-80c0-05080b0ae436	Seronga	Seronga	Morotonga	Mugumu Town Council	no
6a12a424-bdb6-4e82-a997-a50280ce4a4e	e06f513d-e694-4959-8037-840a664dbd46	Z247-8PAH	None		Central Point - Village	Stela	pets/2020-11-19/0ca5cfd3-efef-480d-b2b8-e7f2dfc652e1.jpg	286.00,162.00,188.00,153.00,246.00,225.00	FALSE	FALSE	TRUE	2020-11-19 21:01:33.047040+00:00	Female	Brown	None	None	FALSE	2	0	999000000000000	microchips/2020-11-19/0c855217-0f95-484f-a1c4-dd583cd3976a.jpg	None			-1.84997	34.6717	FALSE	None		2020-11-19 06:48:28+00:00	matiko	2020-11-19 06:48:28+00:00	2020-11-19 20:48:09.827875+00:00	FALSE	2cd16bfd-f0d4-4ab7-80c0-05080b0ae436	Seronga	Seronga	Morotonga	Mugumu Town Council	no
d1f9ee22-1d8c-4528-92fc-66514af44833	908b8e8b-ce52-4a07-afe3-9ca319b8b932	84B5-RPZK	None		Central Point - Village	Halima	pets/2020-11-19/743a8b62-eedd-4dbe-bd10-46b37cb03aa7.jpg	228.00,152.00,127.00,160.00,185.00,293.00	FALSE	FALSE	TRUE	2020-11-19 21:07:07.611322+00:00	Female	Black	None	None	FALSE	2	0	999000000000000	microchips/2020-11-19/f17a18be-5b18-4293-8a14-43a31655f1c4.jpg	None			-1.84997	34.6717	FALSE	None		2020-11-19 06:49:32+00:00	matiko	2020-11-19 06:49:32+00:00	2020-11-19 20:48:02.710622+00:00	FALSE	2cd16bfd-f0d4-4ab7-80c0-05080b0ae436	Seronga	Seronga	Morotonga	Mugumu Town Council	no
5a28375d-cbf7-461b-8b30-a07baf988e75	9c4b8dc8-f9d8-4b97-8c4a-4de35f9091c7	GPN3-73Y8	None		Central Point - Village	Shida	pets/2020-11-19/cbfbb6bb-f62b-41b0-bf8e-357dd177090e.jpg	245.00,200.00,136.00,203.00,194.00,365.00	FALSE	FALSE	TRUE	2020-11-19 21:06:13.482098+00:00	Female	Brown	None	None	FALSE	6	0	999000000000000	microchips/2020-11-19/f54118b3-96ca-4c4a-b7ca-ba457b0e7a7e.jpg	None			-1.84997	34.6717	FALSE	None		2020-11-19 06:52:28+00:00	matiko	2020-11-19 06:52:28+00:00	2020-11-19 20:47:56.034721+00:00	FALSE	b6a3f6a4-49f9-4f69-a9eb-f252cc8a30e1	Seronga	Seronga	Morotonga	Mugumu Town Council	no
04ed7460-fc10-4f8f-88aa-31da1d158f8a	7c0c8506-e1b5-4af5-a1c5-9bafdf33fcaa	X83Z-3299	None		Central Point - Village	Osu	pets/2020-11-19/10dbe697-b6f0-43f8-a217-65f265ce8ed1.jpg	237.00,198.00,74.00,189.00,163.00,353.00	FALSE	FALSE	TRUE	2020-11-19 21:08:55.901801+00:00	Female	Black	None	None	FALSE	2	0	999000000000000	microchips/2020-11-19/f9f3d72a-4c70-472e-883d-918022b00a9e.jpg	None			-1.84997	34.6717	FALSE	None		2020-11-19 06:53:45+00:00	matiko	2020-11-19 06:53:45+00:00	2020-11-19 20:47:50.129280+00:00	FALSE	b6a3f6a4-49f9-4f69-a9eb-f252cc8a30e1	Seronga	Seronga	Morotonga	Mugumu Town Council	no
bb8311e7-68c8-469b-9163-55909be2ca76	a0c7bbae-8001-481a-818f-2b99ad3d2dbd	WA75-XD4Q	None		Central Point - Village	Popy	pets/2020-11-19/06468a5e-b82a-4ac1-a311-e440ead72ae8.jpg	265.00,164.00,158.00,163.00,224.00,322.00	FALSE	FALSE	TRUE	2020-11-19 21:56:13.389361+00:00	Male	Brown	None	None	FALSE	2	0	999000000000000	microchips/2020-11-19/2eaa0ba1-d9ec-4aa8-abbe-baffe94c12af.jpg	None			-1.84997	34.6717	FALSE	None		2020-11-19 06:55:09+00:00	matiko	2020-11-19 06:55:09+00:00	2020-11-19 20:47:43.689200+00:00	FALSE	b6a3f6a4-49f9-4f69-a9eb-f252cc8a30e1	Seronga	Seronga	Morotonga	Mugumu Town Council	no
8fe104de-ee47-4c47-b1de-d1d2c0fe0b76	a1f9ab88-c78d-4527-9d31-27ef2e97e6a2	R3LR-GLPM	None		Central Point - Village	Kifaru	pets/2020-11-19/5c2ef8d8-a015-4d19-92e5-b19098e7da2a.jpg	339.00,276.00,194.00,278.00,262.00,431.00	FALSE	FALSE	TRUE	2020-11-19 21:05:55.348755+00:00	Female	Black	None	None	FALSE	0	3	999000000000000	microchips/2020-11-19/8b70e3d5-a319-4891-a344-5c521e8b7499.jpg	None			-1.84997	34.6717	FALSE	None		2020-11-19 06:56:46+00:00	matiko	2020-11-19 06:56:46+00:00	2020-11-19 20:47:37.284965+00:00	FALSE	b6a3f6a4-49f9-4f69-a9eb-f252cc8a30e1	Seronga	Seronga	Morotonga	Mugumu Town Council	no
981c67d6-92a0-4984-918f-be5405d7d3ac	65d904bb-a023-4d5f-a6d8-15771b0a36e4	L433-F4SS	None		Central Point - Village	Pijo	pets/2020-11-19/79451a7b-c2ca-47e8-a91f-9798d21906a7.jpg	337.00,228.00,204.00,220.00,255.00,408.00	FALSE	FALSE	TRUE	2020-11-19 21:09:50.345669+00:00	Female	Brown	None	None	FALSE	0	4	999000000000000	microchips/2020-11-19/36414b38-2e7a-4de7-b0ea-c8fcadde398e.jpg	None			-1.85329	34.6706	FALSE	None		2020-11-19 06:58:55+00:00	matiko	2020-11-19 06:58:55+00:00	2020-11-19 20:47:31.226015+00:00	FALSE	8b194e0a-c753-4651-94a2-7825166ac176	Seronga	Seronga	Morotonga	Mugumu Town Council	no
f6335c67-831e-494d-a91d-ddf5817c2ecb	fe093c76-f291-4710-a6ef-bd9b4e9e0597	S5MP-9YD7	None		Central Point - Village	Simba	pets/2020-11-19/de38cd9f-07dd-441c-8685-dd5b8027a98f.jpg	329.00,218.00,225.00,212.00,247.00,362.00	FALSE	FALSE	TRUE	2020-11-19 21:00:21.052199+00:00	Female	Brown	None	None	FALSE	2	0	999000000000000	microchips/2020-11-19/a1c11a90-d15c-475e-be04-f06c888d2a29.jpg	None			-1.85329	34.6706	FALSE	None		2020-11-19 07:00:10+00:00	matiko	2020-11-19 07:00:10+00:00	2020-11-19 20:47:25.413965+00:00	FALSE	8b194e0a-c753-4651-94a2-7825166ac176	Seronga	Seronga	Morotonga	Mugumu Town Council	no
a150382c-5b37-496a-b4fd-d9c51076ef99	c55f45b4-c5b7-428c-8625-4dad22b5f8b5	J6ND-HMWK	None		Central Point - Village	Spider	pets/2020-11-19/8980f0f7-97d4-46ec-a9e5-1f525c56ae33.jpg	259.00,178.00,150.00,179.00,199.00,321.00	FALSE	FALSE	TRUE	2020-11-19 21:33:20.926133+00:00	Male	Brown	None	None	FALSE	5	0	999000000000000	microchips/2020-11-19/66274517-6c96-41ed-b394-23a20ebd080b.jpg	None			-1.85329	34.6706	FALSE	None		2020-11-19 07:01:17+00:00	matiko	2020-11-19 07:01:17+00:00	2020-11-19 20:47:18.905826+00:00	FALSE	8b194e0a-c753-4651-94a2-7825166ac176	Seronga	Seronga	Morotonga	Mugumu Town Council	no
706c4bbe-1047-4a4b-8ebe-2967199f7978	7d4d5252-40e0-4ad5-93ef-884094dfe84a	AAH3-SGHC	None		Central Point - Village	Chui	pets/2020-11-19/92f9919e-bb32-4d87-933b-9d8a534c9088.jpg	299.00,227.00,172.00,226.00,221.00,378.00	FALSE	FALSE	TRUE	2020-11-19 21:08:51.398877+00:00	Female	Brown	None	None	FALSE	5	0	999000000000000	microchips/2020-11-19/31cf6f34-5a02-4044-8a50-7f12fa989b5f.jpg	None			-1.85329	34.6706	FALSE	None		2020-11-19 07:02:16+00:00	matiko	2020-11-19 07:02:16+00:00	2020-11-19 20:47:12.458769+00:00	FALSE	8b194e0a-c753-4651-94a2-7825166ac176	Seronga	Seronga	Morotonga	Mugumu Town Council	no
5ad79c8f-44b2-43d1-a78f-64bcf03d6ca5	b33fcb9b-26a5-429e-a721-2de512987152	T3JR-SWZQ	None		Central Point - Village	Simba	pets/2020-11-19/3dc83c08-0dcd-48e0-8290-40e8623210e0.jpg	305.00,208.00,226.00,202.00,266.00,314.00	FALSE	FALSE	TRUE	2020-11-19 21:04:43.209566+00:00	Female	Black	None	None	FALSE	3	0	999000000000000	microchips/2020-11-19/36f90e7d-0b60-4b79-90b6-b9748d196dee.jpg	None			-1.84224	34.6779	FALSE	None		2020-11-19 07:04:06+00:00	matiko	2020-11-19 07:04:06+00:00	2020-11-19 20:47:06.057772+00:00	FALSE	5194ce84-1dfc-43eb-968b-392da3515440	Seronga	Seronga	Morotonga	Mugumu Town Council	no
560e1685-5e7b-4caf-b469-64934d272d84	b66f3338-4abb-4f26-80eb-88c5d15b958c	MJ39-KDZN	None		Central Point - Village	Pijo	pets/2020-11-19/98566134-17e7-4c67-a626-701801944047.jpg	241.00,221.00,123.00,219.00,161.00,391.00	FALSE	FALSE	TRUE	2020-11-19 21:04:25.140221+00:00	Female	Brown	None	None	FALSE	2	0	999000000000000	microchips/2020-11-19/6c0e782c-6757-4eed-a3af-e77474148a63.jpg	None			-1.84224	34.6779	FALSE	None		2020-11-19 07:06:50+00:00	matiko	2020-11-19 07:06:50+00:00	2020-11-19 20:46:59.141945+00:00	FALSE	d16cf921-6969-4ca4-9e78-64f82344b19e	Seronga	Seronga	Morotonga	Mugumu Town Council	no
6d3a56e4-0629-4a04-b566-9f305ebd3e1c	e9e33fe2-9e60-43f7-982a-842d01791c85	EGRP-P2ZP	None		Central Point - Village	Jonsina	pets/2020-11-19/377fe365-f163-40b3-919e-836ca5d2a48a.jpg	229.00,278.00,165.00,270.00,207.00,343.00	FALSE	FALSE	TRUE	2020-11-19 21:27:36.517050+00:00	Male	Brown	None	None	FALSE	10	0	999000000000000	microchips/2020-11-19/3e635ac2-7f83-4b6e-aecb-08407cad4844.jpg	None			-1.85024	34.671	FALSE	None		2020-11-19 07:09:20+00:00	matiko	2020-11-19 07:09:20+00:00	2020-11-19 20:46:53.061414+00:00	FALSE	8ac66b98-613b-47c2-a880-90162045a137	Seronga	Seronga	Morotonga	Mugumu Town Council	no
e9057abb-64ad-4db1-956b-9be6fee4a8c4	b279ab82-38f3-4d67-8de5-d23e2902f03b	7DD2-6PKS	None		Central Point - Village	Simba	pets/2020-11-19/51e1a904-30ed-4c44-8800-730ebfdee547.jpg	262.00,231.00,142.00,230.00,202.00,350.00	FALSE	FALSE	TRUE	2020-11-19 21:35:32.540062+00:00	Male	Black	None	None	FALSE	1	0	999000000000000	microchips/2020-11-19/8c348f4c-d012-4d69-a9f8-a713d56ca7cf.jpg	None			-1.84224	34.6779	FALSE	None		2020-11-19 07:12:12+00:00	matiko	2020-11-19 07:12:12+00:00	2020-11-19 20:46:45.620598+00:00	FALSE	f564d600-4a91-484b-a7c4-c42bb3a08937	Seronga	Seronga	Morotonga	Mugumu Town Council	no
c05d391d-8ad8-40b3-825c-2aa5335c671d	eb661fe6-f68e-4a80-b9e6-05208ebe25e4	V6G4-2CDZ	None		Central Point - Village	Dudubaya	pets/2020-11-19/e3580fb4-a1ce-44b9-b2e7-cb36f44269a2.jpg	299.00,248.00,160.00,249.00,184.00,427.00	FALSE	FALSE	TRUE	2020-11-19 21:27:18.430931+00:00	Male	Brown	None	None	FALSE	6	0	999000000000000	microchips/2020-11-19/6fbf9ee8-4dae-42a1-a14f-8e9aa8f4ae87.jpg	None			-1.84224	34.6779	FALSE	None		2020-11-19 07:14:44+00:00	matiko	2020-11-19 07:14:44+00:00	2020-11-19 20:46:39.259870+00:00	FALSE	d56c5147-25c4-4f71-80dc-4301ef08af80	Seronga	Seronga	Morotonga	Mugumu Town Council	no
97c5469c-a12d-4d55-9c94-90e89ab2c330	97ab0144-a245-4e8d-9772-9d5f223ebbc1	ZMTJ-JCHQ	None		Central Point - Village		pets/2020-11-19/d2bb29e7-0ce2-477e-9257-7bf8e678cc59.jpg	262.00,210.00,168.00,192.00,187.00,349.00	FALSE	FALSE	TRUE	2020-11-19 21:06:31.510650+00:00	Female	Brown	None	None	FALSE	3	0	999000000000000	microchips/2020-11-19/32b70783-3d6a-484a-bb9c-ea17cf16d221.jpg	None			-1.84997	34.6717	FALSE	None		2020-11-19 07:16:23+00:00	matiko	2020-11-19 07:16:23+00:00	2020-11-19 20:46:33.126496+00:00	FALSE	6ba33da5-45fa-4d9d-8621-d486d27c1bee	Seronga	Seronga	Morotonga	Mugumu Town Council	no
eb5366f0-9da7-46de-b263-f35de954aebd	0e27d348-9516-4d1a-b37c-0c4feae8ed6e	S7DV-H8W9	None		Central Point - Village	Fyatua	pets/2020-11-19/38032195-396e-4359-b34d-d6531e286180.jpg	359.00,241.00,193.00,238.00,209.00,409.00	FALSE	FALSE	TRUE	2020-11-19 21:15:29.781268+00:00	Female	Brown	None	None	FALSE	0	6	999000000000000	microchips/2020-11-19/b1a5b180-8545-4d29-9a7d-f8b1ba6e2a37.jpg	None			-1.84224	34.6779	FALSE	None		2020-11-19 07:18:44+00:00	matiko	2020-11-19 07:18:44+00:00	2020-11-19 20:46:26.538730+00:00	FALSE	d9bf0103-bff6-4616-b9d1-4bc06d30a3a0	Seronga	Seronga	Morotonga	Mugumu Town Council	no
8c5d78fa-6b77-4f17-b797-e18a2886a113	528df07d-b6b7-45b5-8cc1-3a52e3cecac2	CYGV-ZTYY	None		Central Point - Village	Tiger	pets/2020-11-19/a1a6b331-3e71-445c-bb16-dddf751ba447.jpg	188.00,157.00,93.00,163.00,160.00,303.00	FALSE	FALSE	TRUE	2020-11-19 22:04:48.289375+00:00	Male	Black	None	None	FALSE	5	0	999000000000000	microchips/2020-11-19/f2b72fb6-d447-4e20-b5f1-1a3e20683c78.jpg	None			-1.84997	34.6717	FALSE	None		2020-11-19 07:20:19+00:00	matiko	2020-11-19 07:20:19+00:00	2020-11-19 20:46:20.545555+00:00	FALSE	fa73bb5a-5e8a-4e24-b5b5-45b74bb4d5c1	Seronga	Seronga	Morotonga	Mugumu Town Council	no
6af575c0-a89e-485e-8888-f5f456be2a15	2c6dc716-945e-4618-aca6-b78c7ac00bcb	R8RT-7JS8	None		Central Point - Village	Jeck	pets/2020-11-19/e9a9b198-ad62-4861-8f23-bdaf9d9aad09.jpg	272.00,198.00,135.00,195.00,214.00,429.00	FALSE	FALSE	TRUE	2020-11-19 21:13:54.478845+00:00	Female	Black	None	None	FALSE	1	0	999000000000000	microchips/2020-11-19/f4748fd9-0319-4792-a981-20a53164b230.jpg	None			-1.84997	34.6717	FALSE	None		2020-11-19 07:21:29+00:00	matiko	2020-11-19 07:21:29+00:00	2020-11-19 20:46:13.985101+00:00	FALSE	fa73bb5a-5e8a-4e24-b5b5-45b74bb4d5c1	Seronga	Seronga	Morotonga	Mugumu Town Council	no
b43bacb2-c8c1-43e3-9da4-4aca52202be2	982e17cc-ef3c-4787-8b02-20602125b561	SYPL-Z74S	None		Central Point - Village	Queen	pets/2020-11-19/619d14fb-a236-4cf7-a4f9-68c4bfceb691.jpg	326.00,205.00,180.00,206.00,257.00,397.00	FALSE	FALSE	TRUE	2020-11-19 21:06:26.959452+00:00	Female	Black	None	None	FALSE	0	6	999000000000000	microchips/2020-11-19/545811a5-3d78-47b9-8e56-a97dc48e44f1.jpg	None			-1.84997	34.6717	FALSE	None		2020-11-19 07:22:45+00:00	matiko	2020-11-19 07:22:45+00:00	2020-11-19 20:46:07.346938+00:00	FALSE	fa73bb5a-5e8a-4e24-b5b5-45b74bb4d5c1	Seronga	Seronga	Morotonga	Mugumu Town Council	no
037fc768-4b02-41b2-8123-54973aa459a7	0570fa90-5095-442a-8a4f-5f9835fb4413	VCVF-XBS2	None		Central Point - Village	Chuo	pets/2020-11-19/0ad8493b-69e1-4d21-bf2d-49bf45ee6e35.jpg	282.00,223.00,195.00,222.00,243.00,300.00	FALSE	FALSE	TRUE	2020-11-19 22:13:52.506189+00:00	Male	Brown	None	None	FALSE	2	0	999000000000000	microchips/2020-11-19/5655c28d-924f-4614-b3d0-c1d73248dcd2.jpg	None			-1.84224	34.6779	FALSE	None		2020-11-19 07:24:54+00:00	matiko	2020-11-19 07:24:54+00:00	2020-11-19 20:46:00.209514+00:00	FALSE	022073a2-13aa-4d02-bae8-cfbdfe9e7269	Seronga	Seronga	Morotonga	Mugumu Town Council	no
04bfe93b-eb4b-4b38-b304-bc48922a3272	ca73e17e-3f02-41c9-9365-1ad2f3601427	DQQ5-8ZHX	None		Central Point - Village	Dogi	pets/2020-11-19/94916cc8-572a-40be-9fa6-8056f1991a9b.jpg	247.00,186.00,123.00,179.00,176.00,318.00	FALSE	FALSE	TRUE	2020-11-19 21:32:17.507387+00:00	Male	Black	None	None	FALSE	0	5	999000000000000	microchips/2020-11-19/2cbcb146-b27e-4048-a6cb-07218d3ba273.jpg	None			-1.85329	34.6706	FALSE	None		2020-11-19 07:26:49+00:00	matiko	2020-11-19 07:26:49+00:00	2020-11-19 20:45:53.673781+00:00	FALSE	8de40c90-cfa5-4edd-9a02-04bcd0036e09	Seronga	Seronga	Morotonga	Mugumu Town Council	no
709804f0-5056-41f1-a23d-531d3c633a61	fe3a4795-af16-4183-a3d2-2e70e004ea56	F675-GLR6	None		Central Point - Village	Mombiro	pets/2020-11-19/c527db35-f257-4f11-900e-f1f0bd68fc21.jpg	255.00,145.00,110.00,140.00,206.00,335.00	FALSE	FALSE	TRUE	2020-11-19 21:00:12.058793+00:00	Female	Black	None	None	FALSE	0	4	999000000000000	microchips/2020-11-19/577999ee-29bd-4e2f-9d71-4d0cf0a9eaeb.jpg	None			-1.85329	34.6706	FALSE	None		2020-11-19 07:29:44+00:00	matiko	2020-11-19 07:29:44+00:00	2020-11-19 20:45:48.176482+00:00	FALSE	2b87ab59-74be-45f0-bddc-584ec94bea4b	Seronga	Seronga	Morotonga	Mugumu Town Council	no
e2d682c8-a2df-40c6-8fa5-4b3a125e1f83	5e9cd913-71e1-495b-9d74-74f5ebfb5bdf	VT6M-XRXS	None		Central Point - Village	Cheter	pets/2020-11-19/a666d13e-6f63-41df-847e-63705f2a75bf.jpg	273.00,299.00,137.00,289.00,213.00,509.00	FALSE	FALSE	TRUE	2020-11-19 22:03:13.372744+00:00	Male	Black	None	None	FALSE	0	4	999000000000000	microchips/2020-11-19/69c10dfb-43c6-47fd-832d-7cdce7a1f58a.jpg	None			-1.85329	34.6706	FALSE	None		2020-11-19 07:30:53+00:00	matiko	2020-11-19 07:30:53+00:00	2020-11-19 20:45:41.636104+00:00	FALSE	2b87ab59-74be-45f0-bddc-584ec94bea4b	Seronga	Seronga	Morotonga	Mugumu Town Council	no
7ba08d52-b9ff-4c5b-a8cd-4a55db892cea	9d82c462-493b-49b8-84e2-6778f6043b1b	NZVA-6TJP	None		Central Point - Village	Kayafa	pets/2020-11-19/024240fd-183a-4f20-8494-7f51dc7c6823.jpg	336.00,251.00,193.00,242.00,246.00,402.00	FALSE	FALSE	TRUE	2020-11-19 21:06:08.985539+00:00	Female	Black	None	None	FALSE	0	4	999000000000000	microchips/2020-11-19/14d3a0d7-559f-4212-9755-9731ab9f4585.jpg	None			-1.85329	34.6706	FALSE	None		2020-11-19 07:31:55+00:00	matiko	2020-11-19 07:31:55+00:00	2020-11-19 20:45:35.135822+00:00	FALSE	2b87ab59-74be-45f0-bddc-584ec94bea4b	Seronga	Seronga	Morotonga	Mugumu Town Council	no
1f7dc43e-8cc8-4146-99d0-51dad3574828	02b6f593-00a7-4e00-8bfd-226cc38941ec	V2HK-FAZN	None		Central Point - Village		pets/2020-11-19/8de48946-04ab-402c-9021-66bb320b6e46.jpg	329.00,240.00,186.00,244.00,231.00,467.00	FALSE	FALSE	TRUE	2020-11-19 21:16:10.540612+00:00	Female	Brown	None	None	FALSE	0	5	999000000000000	microchips/2020-11-19/041d55ba-496b-4824-bc88-7636002c0829.jpg	None			-1.85329	34.6706	FALSE	None		2020-11-19 07:33:30+00:00	matiko	2020-11-19 07:33:30+00:00	2020-11-19 20:45:29.099720+00:00	FALSE	66205dd8-7120-4d79-a3a3-ffe9928048f9	Seronga	Seronga	Morotonga	Mugumu Town Council	no
36636e5c-4e58-44f9-8623-e42cd2f62466	ffc82cad-3501-4b03-9f1b-a1d57ca481a8	696D-4YX6	None		Central Point - Village	Simba	pets/2020-11-19/8b23a2c7-31ea-43ff-aa91-fd0226d8111f.jpg	288.00,231.00,151.00,234.00,211.00,472.00	FALSE	FALSE	TRUE	2020-11-19 21:00:07.538747+00:00	Female	Black	None	None	FALSE	4	0	999000000000000	microchips/2020-11-19/7da730d7-978f-4b80-ab5d-e2b1f7c83ae6.jpg	None			-1.85329	34.6706	FALSE	None		2020-11-19 07:35:33+00:00	matiko	2020-11-19 07:35:33+00:00	2020-11-19 20:45:23.472657+00:00	FALSE	66205dd8-7120-4d79-a3a3-ffe9928048f9	Seronga	Seronga	Morotonga	Mugumu Town Council	no
9a33c6ef-d7f2-4401-9d24-85dce863c84e	9262a60e-436c-4995-9b04-5b50c037c2f5	NT3N-PKED	None		Central Point - Village	Doctor	pets/2020-11-19/d76414d9-3c39-40f7-98d6-c73c9e1e7bfe.jpg	302.00,218.00,170.00,208.00,240.00,366.00	FALSE	FALSE	TRUE	2020-11-19 21:57:39.368860+00:00	Male	Black	None	None	FALSE	4	0	999000000000000	microchips/2020-11-19/bd3ec97e-8a94-45b8-ad5d-5e39afd62f6f.jpg	None			-1.85024	34.671	FALSE	None		2020-11-19 07:37:23+00:00	matiko	2020-11-19 07:37:23+00:00	2020-11-19 20:45:18.347330+00:00	FALSE	c9051dfb-a931-4ae0-8e2c-cdd1339a6a40	Seronga	Seronga	Morotonga	Mugumu Town Council	no
807e36b7-3f29-4a47-b906-9fca43472841	06ec10d6-a0e0-47fa-8838-bb0590a4fd5a	ZYYP-2V9L	None		Central Point - Village	Kimbunga	pets/2020-11-19/0247e5c4-8b5a-4d57-84cf-a81b5f8cffd3.jpg	275.00,220.00,164.00,220.00,219.00,356.00	FALSE	FALSE	TRUE	2020-11-19 22:13:39.004359+00:00	Male	Brown	None	None	FALSE	2	0	999000000000000	microchips/2020-11-19/4bbe2809-4c8c-46ac-b28e-b61662490bb8.jpg	None			-1.84171	34.6789	FALSE	None		2020-11-19 07:38:59+00:00	matiko	2020-11-19 07:38:59+00:00	2020-11-19 20:45:13.431837+00:00	FALSE	5a34c0f0-af96-4b26-bb22-21f85154cb2d	Seronga	Seronga	Morotonga	Mugumu Town Council	no
6f09ecd6-59b1-4f2e-bcd1-a255e9becb13	a3f2603b-394e-4f27-b5ff-b85bf409cf90	CSXP-LXK8	None		Central Point - Village	Samunge	pets/2020-11-19/0fdf1aa3-6697-4344-b389-60f82428c325.jpg	334.00,228.00,188.00,232.00,249.00,410.00	FALSE	FALSE	TRUE	2020-11-19 21:55:18.946067+00:00	Male	Black	None	None	FALSE	4	0	999000000000000	microchips/2020-11-19/3c3b5d52-0a98-403b-9c71-033825a56541.jpg	None			-1.84171	34.6789	FALSE	None		2020-11-19 07:39:58+00:00	matiko	2020-11-19 07:39:58+00:00	2020-11-19 20:45:08.250992+00:00	FALSE	5a34c0f0-af96-4b26-bb22-21f85154cb2d	Seronga	Seronga	Morotonga	Mugumu Town Council	no	wrong color
bf2998fe-d58d-47b7-b401-82d18a61476b	48b30748-bddd-4621-9f48-647f1d5b4f81	P358-HXQN	None		Central Point - Village	Simba	pets/2020-11-19/cc682c8c-60b1-450e-b068-eb76580dde82.jpg	343.00,204.00,192.00,202.00,273.00,414.00	FALSE	FALSE	TRUE	2020-11-19 22:06:09.802213+00:00	Male	Black	None	None	FALSE	3	0	999000000000000	microchips/2020-11-19/7dc01a45-c560-4827-b621-253314b1d680.jpg	None			-1.84021	34.6782	FALSE	None		2020-11-19 07:41:39+00:00	matiko	2020-11-19 07:41:39+00:00	2020-11-19 20:45:03.073768+00:00	FALSE	e941bc1b-9520-4019-8d76-a46965424004	Seronga	Seronga	Morotonga	Mugumu Town Council	no
10c6ec85-9a19-4ffb-b7b1-733bfced4ed7	efcc0fa4-4a7c-4232-88e6-b713f5fd8c05	N27S-4RRX	None		Central Point - Village	Fataki	pets/2020-11-19/badc476e-5ff5-4ebc-8791-75bf1a6e3fed.jpg	303.00,227.00,189.00,216.00,212.00,355.00	FALSE	FALSE	TRUE	2020-11-19 21:01:10.623975+00:00	Female	Brown	None	None	FALSE	3	0	999000000000000	microchips/2020-11-19/77622d4d-12df-44ad-8f3e-aadbf6084b12.jpg	None			-1.84147	34.6786	FALSE	None		2020-11-19 07:43:23+00:00	matiko	2020-11-19 07:43:23+00:00	2020-11-19 20:44:57.770805+00:00	FALSE	bf391a29-0e20-4483-b351-8557c327bab8	Seronga	Seronga	Morotonga	Mugumu Town Council	no
bce0cff6-669d-4e39-8789-9c07d6a9dcb4	324e66ec-511c-445a-aeb2-0d873e98d516	A4FZ-3NTS	None		Central Point - Village	Cheter	pets/2020-11-19/eaf4351e-d621-419a-9e3d-c21f3d18177a.jpg	324.00,212.00,205.00,212.00,261.00,306.00	FALSE	FALSE	TRUE	2020-11-19 22:08:35.196419+00:00	Male	Black	None	None	FALSE	5	0	999000000000000	microchips/2020-11-19/add9b7f5-0be2-4c2c-9059-a704c5ef244e.jpg	None			-1.84147	34.6786	FALSE	None		2020-11-19 07:44:21+00:00	matiko	2020-11-19 07:44:21+00:00	2020-11-19 20:44:52.644615+00:00	FALSE	bf391a29-0e20-4483-b351-8557c327bab8	Seronga	Seronga	Morotonga	Mugumu Town Council	no
6fd4a455-53ae-475a-9989-aa3d79646f66	c41bd9f4-1c2b-4685-8d59-fab08ceeefb7	KQ63-6VMS	None		Central Point - Village	Simba	pets/2020-11-19/50eb6d11-f38a-4c9a-a63d-60c959bdde22.jpg	338.00,270.00,213.00,261.00,237.00,462.00	FALSE	FALSE	TRUE	2020-11-19 21:33:39.037704+00:00	Male	Black	None	None	FALSE	3	0	999000000000000	microchips/2020-11-19/d7513649-89b9-41c5-ba91-ec3bc77297f7.jpg	None			-1.84147	34.6786	FALSE	None		2020-11-19 07:45:28+00:00	matiko	2020-11-19 07:45:28+00:00	2020-11-19 20:44:47.620798+00:00	FALSE	bf391a29-0e20-4483-b351-8557c327bab8	Seronga	Seronga	Morotonga	Mugumu Town Council	no
b5410949-ec14-41fa-8e40-188d0a26b4b8	4c58e375-fe73-4e69-baca-d3c888469d5f	7G7W-J37H	None		Central Point - Village	Geregencha	pets/2020-11-19/7d0be07b-248c-4de9-ada1-ff9bc34c2894.jpg	313.00,168.00,183.00,151.00,282.00,335.00	FALSE	FALSE	TRUE	2020-11-19 22:05:42.784752+00:00	Male	Brown	None	None	FALSE	5	0	999000000000000	microchips/2020-11-19/b5a26ec9-cf25-4801-9cc2-88aee55e19a8.jpg	None			-1.84021	34.6782	FALSE	None		2020-11-19 07:47:03+00:00	matiko	2020-11-19 07:47:03+00:00	2020-11-19 20:44:41.944206+00:00	FALSE	9bb3935b-47d6-4e64-8ad4-90ca0e6c3274	Seronga	Seronga	Morotonga	Mugumu Town Council	no
d203afd6-7f06-4128-84c0-ce0b051b910c	db689714-d809-40ca-8a24-a72410145a65	AX7A-7CB2	None		Central Point - Village	Supertiger	pets/2020-11-19/6133eb38-d29f-4c6d-84fb-9f8e2701392a.jpg	300.00,150.00,158.00,148.00,213.00,255.00	FALSE	FALSE	TRUE	2020-11-19 21:02:18.604890+00:00	Female	Black	None	None	FALSE	0	3	999000000000000	microchips/2020-11-19/60da665e-65e6-4d67-a178-d3d5f8b66448.jpg	None			-1.84021	34.6782	FALSE	None		2020-11-19 07:48:15+00:00	matiko	2020-11-19 07:48:15+00:00	2020-11-19 20:44:36.780366+00:00	FALSE	9bb3935b-47d6-4e64-8ad4-90ca0e6c3274	Seronga	Seronga	Morotonga	Mugumu Town Council	no
d8183a04-73e9-4ab7-94c6-049f87a4cb74	4d1927af-8a75-4183-95cf-072f0d266df0	3C28-BES8	None		Central Point - Village	Chui	pets/2020-11-19/28675c80-ea23-4d4b-a86b-2864c6b221d4.jpg	286.00,281.00,164.00,280.00,230.00,395.00	FALSE	FALSE	TRUE	2020-11-19 22:05:33.708903+00:00	Male	Black	None	None	FALSE	4	0	999000000000000	microchips/2020-11-19/3b1c4cec-cf42-493b-bc4c-5f42629b7f1c.jpg	None			-1.85329	34.6706	FALSE	None		2020-11-19 07:49:39+00:00	matiko	2020-11-19 07:49:39+00:00	2020-11-19 20:44:31.433357+00:00	FALSE	02b64d92-d6f0-4ff8-9363-df60675290a6	Seronga	Seronga	Morotonga	Mugumu Town Council	no
7b9114f8-3348-4bb9-b1b7-88ce5e97a653	94888a9d-1e2a-49e8-9b85-8d0dee932db7	CLPK-953N	None		Central Point - Village	Cheter	pets/2020-11-19/a8f14479-5996-42c6-a7f6-5194fd64f220.jpg	229.00,287.00,121.00,282.00,204.00,382.00	FALSE	FALSE	TRUE	2020-11-19 21:57:25.836452+00:00	Male	Black	None	None	FALSE	0	3	999000000000000	microchips/2020-11-19/62226723-9b6e-440e-b517-a2ba4c5524c2.jpg	None			-1.85329	34.6706	FALSE	None		2020-11-19 07:50:43+00:00	matiko	2020-11-19 07:50:43+00:00	2020-11-19 20:44:26.670736+00:00	FALSE	02b64d92-d6f0-4ff8-9363-df60675290a6	Seronga	Seronga	Morotonga	Mugumu Town Council	no
af463832-e405-4780-80ec-d0a041dc4371	b121dc50-ddf5-4211-82ff-cf858d490762	GVXG-N9KH	None		Central Point - Village	Popy	pets/2020-11-19/c8fd713c-2b7e-49ca-9fc4-f5ce751dfe08.jpg	276.00,188.00,167.00,185.00,206.00,336.00	FALSE	FALSE	TRUE	2020-11-19 21:04:47.707728+00:00	Female	Black	None	None	FALSE	0	7	999000000000000	microchips/2020-11-19/d22507f2-4e9f-407d-8f7c-115b20be68da.jpg	None			-1.84224	34.6779	FALSE	None		2020-11-19 07:52:18+00:00	matiko	2020-11-19 07:52:18+00:00	2020-11-19 20:44:21.206083+00:00	FALSE	3a738f2b-b2dc-4ec4-b7aa-cb7fed61bfaa	Seronga	Seronga	Morotonga	Mugumu Town Council	no
8e52f0ec-a1db-4e75-ad2d-54e4535c6ff2	6e505e5d-f933-4997-9ae1-d353c122f1b7	86SS-JHXA	None		Central Point - Village	Simba	pets/2020-11-19/f5541234-79d7-42cc-b700-fb62b6d7631a.jpg	287.00,194.00,162.00,186.00,235.00,340.00	FALSE	FALSE	TRUE	2020-11-19 22:01:33.982430+00:00	Male	Black	None	None	FALSE	3	0	999000000000000	microchips/2020-11-19/2ec542b2-7b06-43d2-8fe4-cd487c644b10.jpg	None			-1.84224	34.6779	FALSE	None		2020-11-19 07:53:27+00:00	matiko	2020-11-19 07:53:27+00:00	2020-11-19 20:44:14.384291+00:00	FALSE	3a738f2b-b2dc-4ec4-b7aa-cb7fed61bfaa	Seronga	Seronga	Morotonga	Mugumu Town Council	no
8cb3215f-4e1e-4702-a6dd-c8197b14715f	ca8963d6-e036-4152-a05d-8f98b59d32f9	M2N3-ZVXK	None		Central Point - Village	Tiger	pets/2020-11-19/53c39d20-8e6a-488c-be0f-fdef8d2fabb9.jpg	275.00,235.00,169.00,225.00,224.00,355.00	FALSE	FALSE	TRUE	2020-11-19 21:32:12.945913+00:00	Male	White	None	None	FALSE	2	0	999000000000000	microchips/2020-11-19/86595872-9cdc-4bb6-a31b-d864697731a7.jpg	None			-1.85024	34.671	FALSE	None		2020-11-19 07:56:02+00:00	matiko	2020-11-19 07:56:02+00:00	2020-11-19 20:44:07.579402+00:00	FALSE	c41b72e9-428c-4e0d-8ca0-c12d11da0b4b	Seronga	Seronga	Morotonga	Mugumu Town Council	no
267b66f7-1101-441e-b650-e78ed789e40a	f2daadfa-591b-4d4b-9b71-bac8bd5e4971	CJT9-X57Z	None		Central Point - Village	Tecno	pets/2020-11-19/d40231eb-f1e9-409b-822f-bf3bdea725ca.jpg	243.00,176.00,106.00,168.00,155.00,350.00	FALSE	FALSE	TRUE	2020-11-19 21:18:31.080282+00:00	Male	Brown	None	None	FALSE	4	0	999000000000000	microchips/2020-11-19/b1463588-ce1d-4c70-94f5-6249398d4878.jpg	None			-1.85024	34.671	FALSE	None		2020-11-19 07:57:11+00:00	matiko	2020-11-19 07:57:11+00:00	2020-11-19 20:44:00.265553+00:00	FALSE	c41b72e9-428c-4e0d-8ca0-c12d11da0b4b	Seronga	Seronga	Morotonga	Mugumu Town Council	no
daf9d08b-3b18-4623-9f73-f9b67104c418	722385e5-5a1f-49f6-943b-1847535cc1f4	Q2B5-QLXY	None		Central Point - Village	Tobi	pets/2020-11-19/ab3da162-17d3-48d5-ae8b-498cfb250ef0.jpg	265.00,202.00,125.00,197.00,169.00,422.00	FALSE	FALSE	TRUE	2020-11-19 22:01:11.414661+00:00	Male	Black	None	None	FALSE	4	0	999000000000000	microchips/2020-11-19/ae6b1278-9030-47ec-82c0-e094abd0c846.jpg	None			-1.85024	34.671	FALSE	None		2020-11-19 07:58:28+00:00	matiko	2020-11-19 07:58:28+00:00	2020-11-19 20:43:52.899224+00:00	FALSE	c41b72e9-428c-4e0d-8ca0-c12d11da0b4b	Seronga	Seronga	Morotonga	Mugumu Town Council	no
f4a7634e-69e6-4242-865b-53c01a77bf60	1dec4d7b-9c47-401e-9866-e2945cbcea28	QEGP-D9BM	None		Central Point - Village	Simba	pets/2020-11-19/8911f3a4-918b-4d90-a21f-f3db9f832b1e.jpg	176.00,192.00,96.00,199.00,161.00,302.00	FALSE	FALSE	TRUE	2020-11-19 22:11:09.255841+00:00	Male	Brown	None	None	FALSE	3	0	999000000000000	microchips/2020-11-19/e77e69b6-7ee3-4e59-ab55-300099c0f80c.jpg	None			-1.85024	34.671	FALSE	None		2020-11-19 07:59:40+00:00	matiko	2020-11-19 07:59:40+00:00	2020-11-19 20:43:46.491728+00:00	FALSE	c41b72e9-428c-4e0d-8ca0-c12d11da0b4b	Seronga	Seronga	Morotonga	Mugumu Town Council	no
80c5d250-a39c-4f2c-9ec4-4a5bd21b8144	c21fb1d2-1fd1-4b35-9ff3-0280a4472fb9	SD4G-RMBC	None		Central Point - Village	Chelsea	pets/2020-11-19/633d09ad-3f01-41c7-84a1-086275bd9ff8.jpg	317.00,169.00,187.00,163.00,272.00,369.00	FALSE	FALSE	TRUE	2020-11-19 21:33:48.123361+00:00	Male	Brown	None	None	FALSE	8	0	999000000000000	microchips/2020-11-19/15be14ba-0a63-4c37-80aa-01070ab7dc55.jpg	None			-1.85024	34.671	FALSE	None		2020-11-19 08:01:23+00:00	matiko	2020-11-19 08:01:23+00:00	2020-11-19 20:43:41.087488+00:00	FALSE	c41b72e9-428c-4e0d-8ca0-c12d11da0b4b	Seronga	Seronga	Morotonga	Mugumu Town Council	no
ff88b322-918b-4872-9028-566fc459149f	cfdf2be9-b5d1-4503-9818-6344b9ca4c78	4Q2S-7D45	None		Central Point - Village	Scud	pets/2020-11-19/22c8367e-f665-4e46-bcc6-56ffd23f553c.jpg	306.00,240.00,172.00,228.00,228.00,385.00	FALSE	FALSE	TRUE	2020-11-19 21:31:00.528215+00:00	Male	Black	None	None	FALSE	0	2	999000000000000	microchips/2020-11-19/e11f739e-e292-4868-b314-0d79d70f4b07.jpg	None			-1.84147	34.6786	FALSE	None		2020-11-19 08:03:31+00:00	matiko	2020-11-19 08:03:31+00:00	2020-11-19 20:43:35.613853+00:00	FALSE	4535b671-b2c5-44c5-90de-36883b0c284b	Seronga	Seronga	Morotonga	Mugumu Town Council	no
22ce16b3-75d5-4811-904b-0f490192f4a7	e09396a3-6f96-4550-b08e-179fd2dfc555	4Z7Z-EV8M	None		Central Point - Village	Simba	pets/2020-11-19/39b3c005-9f88-4557-8bdc-b0bdebb16eef.jpg	336.00,246.00,234.00,243.00,248.00,396.00	FALSE	FALSE	TRUE	2020-11-19 21:01:28.543721+00:00	Female	Brown	None	None	FALSE	0	5	999000000000000	microchips/2020-11-19/50a37b7a-1f4e-4100-9753-b42311b3a34f.jpg	None			-1.84224	34.6779	FALSE	None		2020-11-19 08:06:11+00:00	matiko	2020-11-19 08:06:11+00:00	2020-11-19 20:43:28.250308+00:00	FALSE	99c3969b-2f7a-46b5-88aa-93c519286ac3	Seronga	Seronga	Morotonga	Mugumu Town Council	no
7e2445ba-dbee-46c1-9f24-d04b9d07452e	fb470ba4-91a0-4512-9fb9-3c6de965c4c2	ZE58-CQ5Y	None		Central Point - Village	Spider	pets/2020-11-19/f3b708b8-d489-4f39-811d-9511c003edd2.jpg	356.00,181.00,205.00,160.00,236.00,327.00	FALSE	FALSE	TRUE	2020-11-19 21:17:14.189293+00:00	Male	Brown	None	None	FALSE	5	0	999000000000000	microchips/2020-11-19/11e6ee71-07c5-4e81-b333-2fc5f58f268c.jpg	None			-1.84224	34.6779	FALSE	None		2020-11-19 08:08:17+00:00	matiko	2020-11-19 08:08:17+00:00	2020-11-19 20:43:22.258133+00:00	FALSE	8d74f620-362c-457e-9c02-a2cbcc9b765a	Seronga	Seronga	Morotonga	Mugumu Town Council	no
1f46fa03-18d6-4dc3-b9e4-3c82dccbbe59	bd0cf218-a8b1-4736-bd04-de3d19131ab3	4WLQ-VRBE	None		Central Point - Village	Cheter	pets/2020-11-19/anklueyk-48c0-4db8-b772-1a979038c7fb.jpg	263.00,143.00,157.00,146.00,213.00,274.00	FALSE	FALSE	TRUE	2020-11-19 21:34:33.408383+00:00	Male	Black	None	None	FALSE	3	0	999000000000000	microchips/2020-11-19/7nuzibmq-87de-43ff-987a-590df9c4b36c.jpg	None			-1.84147	34.6786	FALSE	None		2020-11-19 08:10:45+00:00	matiko	2020-11-19 08:13:28+00:00	2020-11-19 20:43:17.183002+00:00	FALSE	28192aa1-f63f-40e1-88a9-1dcfc437a712	Seronga	Seronga	Morotonga	Mugumu Town Council	no
bea57254-8567-4b29-93e8-fb0ea01ffd15	c47d571c-76b2-44b2-984e-d08633592d96	KNBR-GYV6	None		Central Point - Village	Tiger	pets/2020-11-19/1f3e3f83-f4c1-45b1-8bf6-032b1ae8c8c8.jpg	346.00,163.00,224.00,149.00,240.00,339.00	FALSE	FALSE	TRUE	2020-11-19 21:33:30.028491+00:00	Male	Black	None	None	FALSE	3	0	999000000000000	microchips/2020-11-19/07ef5582-7854-4b64-867d-cd4278632b05.jpg	None			-1.84997	34.6717	FALSE	None		2020-11-19 08:17:58+00:00	matiko	2020-11-19 08:17:58+00:00	2020-11-19 20:43:10.976581+00:00	FALSE	96784c68-278d-4b0c-aa54-30a4d381f953	Seronga	Seronga	Morotonga	Mugumu Town Council	no
9cb31f10-a30b-4bad-87c9-3154e6fcc031	daba1bcf-6c0a-45ca-867f-8b91f4fd7690	HY9W-8R5G	None		Central Point - Village	Masta	pets/2020-11-19/c5cadcea-0c3b-4c9d-89a7-cfc34b21d4bc.jpg	275.00,243.00,129.00,258.00,258.00,482.00	FALSE	FALSE	TRUE	2020-11-19 21:29:25.247498+00:00	Male	Black	None	None	FALSE	5	0	999000000000000	microchips/2020-11-19/761daff3-724c-4c93-be4f-3a80ab5fab27.jpg	None			-1.84997	34.6717	FALSE	None		2020-11-19 08:19:16+00:00	matiko	2020-11-19 08:19:16+00:00	2020-11-19 20:43:06.207708+00:00	FALSE	96784c68-278d-4b0c-aa54-30a4d381f953	Seronga	Seronga	Morotonga	Mugumu Town Council	no
cc7c64f0-6f03-4e98-a4c7-1677f2c83376	3b2b60ae-2fcc-4e83-9471-2679f48f29ce	LRWA-TFER	None		Central Point - Village	Simba	pets/2020-11-19/e7a4130f-d4e6-4232-b67c-8fc46fd810d0.jpg	373.00,150.00,264.00,154.00,317.00,273.00	FALSE	FALSE	TRUE	2020-11-19 22:08:07.863392+00:00	Male	Black	None	None	FALSE	3	0	999000000000000	microchips/2020-11-19/aa141062-d4bf-4f4e-9bfd-c14cecb3dfcf.jpg	None			-1.84997	34.6717	FALSE	None		2020-11-19 08:20:44+00:00	matiko	2020-11-19 08:20:44+00:00	2020-11-19 20:43:00.322022+00:00	FALSE	96784c68-278d-4b0c-aa54-30a4d381f953	Seronga	Seronga	Morotonga	Mugumu Town Council	no
545f77da-111d-4f45-9bc5-3788fbe156d4	82ac1385-f881-4e83-8109-23bf13730f3e	CYWN-NKP4	None		Central Point - Village	Anunu	pets/2020-11-19/edcc379a-20ba-42a9-9a1d-2f717654dbc4.jpg	276.00,222.00,161.00,227.00,209.00,417.00	FALSE	FALSE	TRUE	2020-11-19 21:08:15.261800+00:00	Female	Black	None	None	FALSE	0	8	999000000000000	microchips/2020-11-19/0ce67ad4-e95f-4100-9772-1fc588abd3a2.jpg	None			-1.84224	34.6779	FALSE	None		2020-11-19 08:24:15+00:00	matiko	2020-11-19 08:24:15+00:00	2020-11-19 20:42:54.736170+00:00	FALSE	b8af2c2b-e753-4fda-8a53-7b6ae052337e	Seronga	Seronga	Morotonga	Mugumu Town Council	no
99ca777a-f711-4c8d-a0d8-3acd8f0c04f0	cd72b3a1-e624-419d-a6d2-5e5669c63107	CDY5-8HB4	None		Central Point - Village	Simba	pets/2020-11-19/4d559179-fda2-4ff5-acdc-562343167957.jpg	330.00,195.00,197.00,187.00,263.00,346.00	FALSE	FALSE	TRUE	2020-11-19 21:31:27.665464+00:00	Male	Brown	None	None	FALSE	11	0	999000000000000	microchips/2020-11-19/541ef0e3-eca1-41c5-9c13-e24eb20499d7.jpg	None			-1.84997	34.6717	FALSE	None		2020-11-19 08:25:59+00:00	matiko	2020-11-19 08:25:59+00:00	2020-11-19 20:42:49.006182+00:00	FALSE	ed62ad00-2732-4e0b-ae32-e2b8e0123d8b	Seronga	Seronga	Morotonga	Mugumu Town Council	no
86712606-d2a2-48b2-acbd-5d7e195146c6	c9bcfba8-f298-45f4-993f-2ebfe47f9355	9ZZ7-ST6S	None		Central Point - Village	Fujo	pets/2020-11-19/2301b3d7-385e-4f97-acf5-771b49d6c246.jpg	298.00,264.00,190.00,261.00,217.00,460.00	FALSE	FALSE	TRUE	2020-11-19 21:32:26.554329+00:00	Male	Brown	None	None	FALSE	7	0	999000000000000	microchips/2020-11-19/32fad039-4f90-4a06-b35a-7a523bb8176c.jpg	None			-1.84997	34.6717	FALSE	None		2020-11-19 08:27:04+00:00	matiko	2020-11-19 08:27:04+00:00	2020-11-19 20:42:43.708471+00:00	FALSE	ed62ad00-2732-4e0b-ae32-e2b8e0123d8b	Seronga	Seronga	Morotonga	Mugumu Town Council	no
75aa9ed5-ff78-4c16-935c-f45bbf74f447	d2abfaf3-9509-4299-bb47-7094a06af0b6	YNSV-KBYN	None		Central Point - Village	Spider	pets/2020-11-19/943d64c6-4692-4d9e-bede-09e1e56aa402.jpg	354.00,275.00,197.00,251.00,239.00,503.00	FALSE	FALSE	TRUE	2020-11-19 21:30:37.818035+00:00	Male	Brown	None	None	FALSE	6	0	999000000000000	microchips/2020-11-19/ceae54e8-38a5-4023-84a6-4d7554c16d67.jpg	None			-1.84224	34.6779	FALSE	None		2020-11-19 08:31:12+00:00	matiko	2020-11-19 08:31:12+00:00	2020-11-19 20:42:37.063465+00:00	FALSE	01246950-f0f9-47dc-b492-8b965ab3f32b	Seronga	Seronga	Morotonga	Mugumu Town Council	no
9a6c37b5-41c5-4b99-b3e4-98e5c9120b0f	b2705d94-8078-4590-abc2-249e8e088a8a	RFTA-MK4A	None		Central Point - Village	Cobra	pets/2020-11-19/6110541a-831a-4a85-8b65-ce8fe0f7434c.jpg	413.00,253.00,281.00,239.00,304.00,428.00	FALSE	FALSE	TRUE	2020-11-19 21:35:37.135788+00:00	Male	Black	None	None	FALSE	8	0	999000000000000	microchips/2020-11-19/54f2f293-1876-4440-8e84-30db17f48a4b.jpg	None			-1.84224	34.6779	FALSE	None		2020-11-19 08:32:21+00:00	matiko	2020-11-19 08:32:21+00:00	2020-11-19 20:42:31.258742+00:00	FALSE	01246950-f0f9-47dc-b492-8b965ab3f32b	Seronga	Seronga	Morotonga	Mugumu Town Council	no
6ea97a4f-5e24-4cfc-8890-d74b435c0fb7	d363d4ff-2953-4516-946e-26ffa4d33353	2J5L-XVP6	None		Central Point - Village	Cheter	pets/2020-11-19/30ca6123-24a0-422d-9584-8d8f3ac7dceb.jpg	361.00,239.00,200.00,227.00,249.00,380.00	FALSE	FALSE	TRUE	2020-11-19 21:30:33.307344+00:00	Male	Black	None	None	FALSE	5	0	999000000000000	microchips/2020-11-19/4e6f7dec-91cc-4335-80bb-6f3c3002684e.jpg	None			-1.84997	34.6717	FALSE	None		2020-11-19 08:34:26+00:00	matiko	2020-11-19 08:34:26+00:00	2020-11-19 20:42:25.449192+00:00	FALSE	dfd74dff-7eee-403c-893c-47d730fb2489	Seronga	Seronga	Morotonga	Mugumu Town Council	no
8c362b9e-147c-488f-b4a4-b44598ef2561	62ddb061-5a08-4a74-a3db-3445a2489300	6BJB-ZCTR	None		Central Point - Village	Popy	pets/2020-11-19/3af0a38a-261e-4ff6-ae9f-8d22ec3e5682.jpg	214.00,230.00,97.00,227.00,167.00,398.00	FALSE	FALSE	TRUE	2020-11-19 22:02:50.665188+00:00	Male	Black	None	None	FALSE	2	0	999000000000000	microchips/2020-11-19/f52fde5e-bc6f-47a2-b718-011d0484ea0b.jpg	None			-1.84997	34.6717	FALSE	None		2020-11-19 08:35:22+00:00	matiko	2020-11-19 08:35:22+00:00	2020-11-19 20:42:18.661269+00:00	FALSE	dfd74dff-7eee-403c-893c-47d730fb2489	Seronga	Seronga	Morotonga	Mugumu Town Council	no
66160732-d2c6-40b1-80ce-6be46efa79bf	56651d79-d1e3-42a1-9e25-9193700855ba	LHJ5-4KFG	None		Central Point - Village	Masta	pets/2020-11-19/d41e88e1-e217-48a0-a71e-78af0d238e89.jpg	236.00,235.00,107.00,223.00,167.00,384.00	FALSE	FALSE	TRUE	2020-11-19 22:04:03.094251+00:00	Male	Black	None	None	FALSE	0	2	999000000000000	microchips/2020-11-19/f0d14717-0370-4b6f-ae9f-60b9a784da57.jpg	None			-1.84997	34.6717	FALSE	None		2020-11-19 08:36:22+00:00	matiko	2020-11-19 08:36:22+00:00	2020-11-19 20:42:11.971415+00:00	FALSE	dfd74dff-7eee-403c-893c-47d730fb2489	Seronga	Seronga	Morotonga	Mugumu Town Council	no
7999a093-5692-4f5b-80d5-6cf9c609c1f1	6fa4c40a-fa0e-4835-a53a-07e366c4a82a	G6CF-64K9	None		Central Point - Village	People	pets/2020-11-19/39f07a56-8ce8-4d38-b930-8ed05740a183.jpg	265.00,294.00,137.00,289.00,164.00,490.00	FALSE	FALSE	TRUE	2020-11-19 22:01:29.489888+00:00	Male	Brown	None	None	FALSE	0	3	999000000000000	microchips/2020-11-19/e21243dd-6d25-46a1-bb3c-51f7812cecdb.jpg	None			-1.84997	34.6717	FALSE	None		2020-11-19 08:37:55+00:00	matiko	2020-11-19 08:37:55+00:00	2020-11-19 20:42:06.763099+00:00	FALSE	79a07382-2a0b-4256-a135-dbe1769ac4eb	Seronga	Seronga	Morotonga	Mugumu Town Council	no
d358ab10-c7c4-40ac-a93a-9ababa62ed46	88073c6f-e6df-490f-86b0-387bfec26e60	69PN-ZBKX	None		Central Point - Village	Body	pets/2020-11-19/1f43e8f4-f785-4e47-9e5a-5e9a090dd796.jpg	327.00,258.00,194.00,252.00,228.00,505.00	FALSE	FALSE	TRUE	2020-11-19 21:07:48.214507+00:00	Female	Brown	None	None	FALSE	4	0	999000000000000	microchips/2020-11-19/5a3533c0-d721-4b21-bab2-d9a0c90a0e67.jpg	None			-1.84997	34.6717	FALSE	None		2020-11-19 08:39:08+00:00	matiko	2020-11-19 08:39:08+00:00	2020-11-19 20:41:43.074163+00:00	FALSE	79a07382-2a0b-4256-a135-dbe1769ac4eb	Seronga	Seronga	Morotonga	Mugumu Town Council	no
4e4e9eba-0ec7-4b4f-993b-092eb81598d6	ecf2c84f-c557-4117-b944-6960fc311226	4ZVZ-HBVR	None		Central Point - Village	Pajero	pets/2020-11-19/74f10a80-937d-4b5b-81dc-8cb7e9d5ec9b.jpg	349.00,227.00,189.00,213.00,231.00,499.00	FALSE	FALSE	TRUE	2020-11-19 21:27:04.873980+00:00	Male	Black	None	None	FALSE	3	0	999000000000000	microchips/2020-11-19/d8ff1a71-b920-483e-adac-04f0c429e11d.jpg	None			-1.84997	34.6717	FALSE	None		2020-11-19 08:40:22+00:00	matiko	2020-11-19 08:40:22+00:00	2020-11-19 20:41:36.112061+00:00	FALSE	daa6a905-b8b4-4a1c-ab31-bd0c60adf689	Seronga	Seronga	Morotonga	Mugumu Town Council	no
68e2d64b-b03d-4dc3-84ec-7dc2842074ab	77ccb7e4-0df1-46f1-9731-ddc58580d31a	D2EH-RM85	None		Central Point - Village	Polisi	pets/2020-11-19/72f82dc2-8d42-4c6c-a635-b29513a3ac8c.jpg	334.00,211.00,198.00,192.00,228.00,402.00	FALSE	FALSE	TRUE	2020-11-19 22:00:26.418419+00:00	Male	Black	None	None	FALSE	2	0	999000000000000	microchips/2020-11-19/dac54ae6-47e5-44a6-b263-5fcf65a3eff1.jpg	None			-1.84997	34.6717	FALSE	None		2020-11-19 08:41:27+00:00	matiko	2020-11-19 08:41:27+00:00	2020-11-19 20:41:29.646671+00:00	FALSE	daa6a905-b8b4-4a1c-ab31-bd0c60adf689	Seronga	Seronga	Morotonga	Mugumu Town Council	no
f0a61be5-3a31-48b2-896e-cee4fafe9986	e2c118f3-cbe5-4273-9cda-b48fc1ad0e38	3YL5-V9R4	None		Central Point - Village	Jambazi	pets/2020-11-19/4d630071-b4d0-4345-8358-67effb2e3bdd.jpg	289.00,235.00,153.00,233.00,225.00,429.00	FALSE	FALSE	TRUE	2020-11-19 21:28:26.366954+00:00	Male	Brown	None	None	FALSE	2	0	999000000000000	microchips/2020-11-19/5a11a18e-1c53-43a3-921b-a21314dcacb5.jpg	None			-1.84997	34.6717	FALSE	None		2020-11-19 08:42:34+00:00	matiko	2020-11-19 08:42:34+00:00	2020-11-19 20:41:21.862638+00:00	FALSE	daa6a905-b8b4-4a1c-ab31-bd0c60adf689	Seronga	Seronga	Morotonga	Mugumu Town Council	no
f21aa60a-e8dc-49bc-a831-f998c439568e	a0041dd4-e59a-4f10-90d6-3b0ac8b62cad	5ZGQ-7394	None		Central Point - Village	Simba	pets/2020-11-19/0c74b52f-d319-4b66-a8a8-33c6526b9490.jpg	303.00,231.00,146.00,231.00,207.00,371.00	FALSE	FALSE	TRUE	2020-11-19 21:56:22.363434+00:00	Male	Brown	None	None	FALSE	0	6	999000000000000	microchips/2020-11-19/7397e498-bd96-4770-a618-4df193c0e014.jpg	None			-1.84021	34.6782	FALSE	None		2020-11-19 08:43:49+00:00	matiko	2020-11-19 08:43:49+00:00	2020-11-19 20:41:13.905609+00:00	FALSE	c322db05-6d6c-4664-b744-c71b731f5b9f	Seronga	Seronga	Morotonga	Mugumu Town Council	no
e0e5def6-10bd-4ad3-9c78-4f4e7ab2e1a6	3914d668-04bb-4f7e-a349-68efa1d1dcf0	KXWM-SHM7	None		Central Point - Village	Chui	pets/2020-11-19/fb7d15c8-7fa7-4f21-8854-349a32c49545.jpg	233.00,187.00,101.00,196.00,185.00,387.00	FALSE	FALSE	TRUE	2020-11-19 22:08:16.930406+00:00	Male	Black	None	None	FALSE	1	0	999000000000000	microchips/2020-11-19/486ef527-9e75-4a8e-acae-1478d0fff7cd.jpg	None			-1.84021	34.6782	FALSE	None		2020-11-19 08:46:02+00:00	matiko	2020-11-19 08:46:02+00:00	2020-11-19 20:40:58.505413+00:00	FALSE	c322db05-6d6c-4664-b744-c71b731f5b9f	Seronga	Seronga	Morotonga	Mugumu Town Council	no
96d82210-ebe2-47a3-a78d-c7de04572d4a	02a60d99-c865-44fe-b15c-ee65fa45c34e	2A4E-FTN9	None		Central Point - Village	Simba	pets/2020-11-19/e18a4a73-7790-4f41-a149-0f939b7d4af7.jpg	371.00,194.00,227.00,168.00,227.00,366.00	FALSE	FALSE	TRUE	2020-11-19 21:16:19.591617+00:00	Female	Black	None	None	FALSE	0	2	999000000000000	microchips/2020-11-19/52246ccb-f4f3-4dfb-90a2-357cdfa16fd8.jpg	None			-1.84021	34.6782	FALSE	None		2020-11-19 08:48:45+00:00	matiko	2020-11-19 08:48:45+00:00	2020-11-19 20:40:49.382498+00:00	FALSE	8eea879d-b1e3-43ce-b2c1-3aca8dbed248	Seronga	Seronga	Morotonga	Mugumu Town Council	no
26564c61-040d-4c01-b7b1-1927ee0eb7ad	51ee287e-b6a1-4fbf-8950-4999bafd4dbf	PLXP-QK9D	None		Central Point - Village	Tiger	pets/2020-11-19/5527cb52-08d2-4f8a-bbad-80a58b6daa90.jpg	235.00,108.00,153.00,111.00,243.00,189.00	FALSE	FALSE	TRUE	2020-11-19 22:05:01.832021+00:00	Male	Black	None	None	FALSE	4	0	999000000000000	microchips/2020-11-19/6857c36d-e849-4213-b2d3-6c1caff5ce91.jpg	None			-1.84021	34.6782	FALSE	None		2020-11-19 08:50:54+00:00	matiko	2020-11-19 08:50:54+00:00	2020-11-19 20:40:41.790361+00:00	FALSE	e557281c-ac6a-4781-8b02-25b243d227a8	Seronga	Seronga	Morotonga	Mugumu Town Council	no
73bae9df-3b09-44ca-bf31-a1378ea22e5a	3bd4bb0c-c11e-4ebb-8e74-2e927910ed78	P67K-C5RF	None		Central Point - Village	Chui	pets/2020-11-19/139b4fa0-a614-446f-afd3-50c922335813.jpg	598.00,154.00,491.00,141.00,507.00,270.00	FALSE	TRUE	TRUE	2020-11-19 22:07:58.572169+00:00	Male	Black	None	None	FALSE	2	0	999000000000000	microchips/2020-11-19/2cca10dd-d878-47ef-a621-65a887cbc8c1.jpg	None			-1.84997	34.6717	FALSE	None		2020-11-19 08:52:12+00:00	matiko	2020-11-19 08:52:12+00:00	2020-11-19 20:40:34.466577+00:00	FALSE	cc4d7d1b-c80d-4840-a0e9-488702ce9fe9	Seronga	Seronga	Morotonga	Mugumu Town Council	yes	bad image human
23c0740f-ba3e-40a5-b16b-102d8ea723d1	5c132034-8201-4994-a96e-0f12fcef123b	92NT-CLD9	None		Central Point - Village	Tiger	pets/2020-11-19/b1227741-4f52-4f16-a1ec-bc42af2f8c84.jpg	299.00,126.00,178.00,141.00,289.00,339.00	FALSE	FALSE	TRUE	2020-11-19 22:03:17.912629+00:00	Male	Brown	None	None	FALSE	2	0	999000000000000	microchips/2020-11-19/eeb90742-a4f1-417a-9846-5660ac2f7546.jpg	None			-1.84997	34.6717	FALSE	None		2020-11-19 08:53:06+00:00	matiko	2020-11-19 08:53:06+00:00	2020-11-19 20:40:27.503306+00:00	FALSE	cc4d7d1b-c80d-4840-a0e9-488702ce9fe9	Seronga	Seronga	Morotonga	Mugumu Town Council	no
ed235e94-3d86-4a94-b9a1-6f335a7ba6f5	930b5726-4eda-4b4b-bbfd-d6b24c779750	86TN-WPKL	None		Central Point - Village	Tiger	pets/2020-11-19/4b857e85-8d89-4344-8b24-4af18d1946fc.jpg		TRUE	FALSE	TRUE	2020-11-19 21:57:30.409265+00:00	Male	Black	Brown	None	FALSE	4	0	999000000000000	microchips/2020-11-19/16cfa73c-0a8b-45c4-8bbb-05a6ed81f1e3.jpg	None			-1.84224	34.6779	FALSE	None		2020-11-19 08:55:01+00:00	matiko	2020-11-19 08:55:01+00:00	2020-11-19 20:40:20.799618+00:00	FALSE	c3ea2230-49e4-4dac-954e-8c24631f7a6b	Seronga	Seronga	Morotonga	Mugumu Town Council	yes	bad image
5fa6ee1e-30fb-40b3-a452-9db5909c3ff4	0fdfea58-e341-4439-b2e1-ce4921f14181	8V5C-QXPY	None		Central Point - Village	Scopion	pets/2020-11-19/b8c8aaa6-d3b3-4022-bf03-0b7534454fed.jpg	362.00,208.00,208.00,223.00,314.00,365.00	FALSE	FALSE	TRUE	2020-11-19 22:12:49.137783+00:00	Male	Black	None	None	FALSE	3	0	999000000000000	microchips/2020-11-19/5ac2e418-72ca-4d79-b594-2330c0de1c52.jpg	None			-1.85329	34.6706	FALSE	None		2020-11-19 08:56:26+00:00	matiko	2020-11-19 08:56:26+00:00	2020-11-19 20:40:13.945116+00:00	FALSE	4cac28f0-e3b4-4316-99b2-1ac21773b038	Seronga	Seronga	Morotonga	Mugumu Town Council	no
e0ddc415-f1d3-45cc-971a-71311f995ee3	e46d4149-089d-40a5-a4c3-424f551a3023	FWA9-6QP3	None		Central Point - Village	Jembe	pets/2020-11-19/af11049d-7c5a-4160-800a-db1859dc7237.jpg	324.00,144.00,154.00,133.00,189.00,333.00	FALSE	FALSE	TRUE	2020-11-19 21:28:12.819583+00:00	Male	Black	Brown	None	FALSE	3	0	999000000000000	microchips/2020-11-19/b3e046b4-50bb-4386-9f43-8533e24fb858.jpg	None			-1.85329	34.6706	FALSE	None		2020-11-19 08:59:39+00:00	matiko	2020-11-19 08:59:39+00:00	2020-11-19 20:40:07.843662+00:00	FALSE	5e7ac39c-8343-4832-9556-02cdc2a92fec	Seronga	Seronga	Morotonga	Mugumu Town Council	no
df413443-99ab-4431-84db-2fd869ab3073	27291c11-064f-4b63-b958-7fbfd6df35e3	396T-KJP2	None		Central Point - Village	Spider	pets/2020-11-19/adef7a66-17ec-4094-acf2-e606a6d1e474.jpg	341.00,177.00,186.00,177.00,213.00,347.00	FALSE	FALSE	TRUE	2020-11-19 21:14:12.716100+00:00	Female	Brown	None	None	FALSE	3	0	999000000000000	microchips/2020-11-19/72d6da59-7d2f-4ff9-9dbf-924d3d154a63.jpg	None			-1.85329	34.6706	FALSE	None		2020-11-19 09:00:58+00:00	matiko	2020-11-19 09:00:58+00:00	2020-11-19 20:40:01.396227+00:00	FALSE	5e7ac39c-8343-4832-9556-02cdc2a92fec	Seronga	Seronga	Morotonga	Mugumu Town Council	no
05ff1d45-fa13-4d8a-b13c-54136a3daf82	6982f603-091e-4c60-8169-976753b16415	H4FT-X37R	None		Central Point - Village	Mess	pets/2020-11-19/f29447c0-fc27-4f90-b3c2-5a77877aa609.jpg	315.00,207.00,171.00,201.00,209.00,428.00	FALSE	TRUE	TRUE	2020-11-19 21:09:36.728294+00:00	Female	Black	None	None	FALSE	3	0	999000000000000	microchips/2020-11-19/7dbcbbed-a567-4bc8-947a-286f66e50cc6.jpg	None			-1.85329	34.6706	FALSE	None		2020-11-19 09:02:32+00:00	matiko	2020-11-19 09:02:32+00:00	2020-11-19 20:39:53.266289+00:00	FALSE	9fe27297-6f51-43f7-a287-9807fe466c57	Seronga	Seronga	Morotonga	Mugumu Town Council	yes	bad image human
c98462db-29d4-434b-a743-b9f30bf0a36b	a24e61db-6e6a-4bab-a087-86a0379904bc	3PVD-ZYD5	None		Central Point - Village	Chui	pets/2020-11-19/6ae07213-3c3f-41e1-b98d-8de77a1624fc.jpg	341.00,204.00,175.00,181.00,215.00,370.00	FALSE	FALSE	TRUE	2020-11-19 21:55:50.674698+00:00	Male	Brown	None	None	FALSE	9	0	999000000000000	microchips/2020-11-19/21ce4db5-c799-4797-9183-33f0d1630644.jpg	None			-1.85329	34.6706	FALSE	None		2020-11-19 09:03:48+00:00	matiko	2020-11-19 09:03:48+00:00	2020-11-19 20:39:46.500703+00:00	FALSE	9fe27297-6f51-43f7-a287-9807fe466c57	Seronga	Seronga	Morotonga	Mugumu Town Council	no
22ecfb04-7efc-4fbc-a5aa-8444a8d100b0	64cda181-b698-4f63-bc66-6071c76b21b6	XVMD-MJ86	None		Central Point - Village	Simba	pets/2020-11-19/d3e548d6-afb0-4eed-8a24-0a2c60006a90.jpg	330.00,214.00,241.00,203.00,216.00,275.00	FALSE	FALSE	TRUE	2020-11-19 22:02:19.006339+00:00	Male	Black	None	None	FALSE	4	0	999000000000000	microchips/2020-11-19/97a51197-c0fc-471e-868f-216ca1b39fef.jpg	None			-1.84997	34.6717	FALSE	None		2020-11-19 09:06:43+00:00	matiko	2020-11-19 09:06:43+00:00	2020-11-19 20:39:39.484352+00:00	FALSE	1d7e6c6f-195a-4a3d-99b2-3eee7852b9f9	Seronga	Seronga	Morotonga	Mugumu Town Council	no
894eb165-e415-4f84-8d98-eb09515309ab	3f7a2a69-ce4c-48fb-b57a-178124faeb20	BRMZ-5MT8	None		Central Point - Village	Simba	pets/2020-11-19/f4592501-8591-44f2-b4ae-8c5d57f20186.jpg	333.00,231.00,160.00,241.00,254.00,483.00	FALSE	FALSE	TRUE	2020-11-19 21:12:19.578426+00:00	Female	Brown	None	None	FALSE	0	3	999000000000000	microchips/2020-11-19/a9f8064c-0a74-48d7-9e54-c93501b956d9.jpg	None			-1.84224	34.6779	FALSE	None		2020-11-19 09:08:32+00:00	matiko	2020-11-19 09:08:32+00:00	2020-11-19 20:39:32.081734+00:00	FALSE	f7869b47-5acf-4318-9ce6-195b2ff44e44	Seronga	Seronga	Morotonga	Mugumu Town Council	no
fae553f4-3a29-48c2-9470-b6dc29ce2c24	99e8efb1-9257-4f1b-98a4-bdd34ed572c3	HN2C-Z8L3	None		Central Point - Village	Popy	pets/2020-11-19/2aed7a69-7203-4406-a60d-e72bedf50e95.jpg	301.00,231.00,186.00,225.00,234.00,378.00	FALSE	FALSE	TRUE	2020-11-19 21:06:17.980850+00:00	Female	Brown	None	None	FALSE	5	0	999000000000000	microchips/2020-11-19/cb347c54-01d7-43dd-a7a5-3c2b7b33d751.jpg	None			-1.84997	34.6717	FALSE	None		2020-11-19 09:10:13+00:00	matiko	2020-11-19 09:10:13+00:00	2020-11-19 20:39:26.473284+00:00	FALSE	86d3f2c4-5e39-49aa-abb4-d65122f078f8	Seronga	Seronga	Morotonga	Mugumu Town Council	no
5268d7f3-4a40-4391-833e-d924407aceee	d64fe0d6-5c78-449b-80ab-97df0bd01112	N3SD-S85C	None		Central Point - Village	Simba	pets/2020-11-19/a4b0972f-c6b7-40c8-8376-02b169376e67.jpg	273.00,174.00,157.00,165.00,222.00,313.00	FALSE	FALSE	TRUE	2020-11-19 21:30:10.554269+00:00	Male	Brown	None	None	FALSE	0	3	999000000000000	microchips/2020-11-19/495e9341-a2a1-42d3-a4a8-108232bab8a8.jpg	None			-1.84997	34.6717	FALSE	None		2020-11-19 09:12:05+00:00	matiko	2020-11-19 09:12:05+00:00	2020-11-19 20:39:18.445929+00:00	FALSE	a483ee37-a2b2-4242-ae7a-a170dca059d5	Seronga	Seronga	Morotonga	Mugumu Town Council	no
bd1db8b3-09b7-4f2b-99ef-447253745c69	9b811ece-beac-49ef-9fd8-7c735b6f1fe4	2F3G-N52G	None		Central Point - Village	Cheter	pets/2020-11-19/346bc515-7832-4148-b095-db9352d3fcbd.jpg	351.00,207.00,221.00,187.00,270.00,371.00	FALSE	FALSE	TRUE	2020-11-19 21:56:53.942680+00:00	Male	Black	None	None	FALSE	3	0	999000000000000	microchips/2020-11-19/e561bfa0-cf21-46fa-8b8c-dd9a3dc01ad1.jpg	None			-1.84997	34.6717	FALSE	None		2020-11-19 09:13:21+00:00	matiko	2020-11-19 09:13:21+00:00	2020-11-19 20:39:12.225859+00:00	FALSE	a483ee37-a2b2-4242-ae7a-a170dca059d5	Seronga	Seronga	Morotonga	Mugumu Town Council	no
9d95848e-f093-45af-8083-6d1dd25e0443	2dc7c3e8-ac00-46b3-961b-4e428e7057b6	WWXF-HAVY	None		Central Point - Village	Duma	pets/2020-11-19/d5688e30-b0c1-45c2-af76-1bbd5e74343e.jpg	277.00,169.00,131.00,166.00,219.00,334.00	FALSE	FALSE	TRUE	2020-11-19 22:09:29.543454+00:00	Male	Brown	None	None	FALSE	3	0	999000000000000	microchips/2020-11-19/b4ca85a5-d377-4db2-a1c9-75b4fac84ce3.jpg	None			-1.84997	34.6717	FALSE	None		2020-11-19 09:14:36+00:00	matiko	2020-11-19 09:14:36+00:00	2020-11-19 20:39:05.380693+00:00	FALSE	a483ee37-a2b2-4242-ae7a-a170dca059d5	Seronga	Seronga	Morotonga	Mugumu Town Council	no
5a56d572-d657-4e6d-92b8-086da18df5c6	4596ccf5-c41b-48ee-b41b-63d7a27b34c7	SPE8-CT3R	None		Central Point - Village	Pijo	pets/2020-11-19/9fd10a99-e627-4019-a222-a9d7cda400b5.jpg	277.00,285.00,134.00,269.00,192.00,399.00	FALSE	FALSE	TRUE	2020-11-19 22:06:45.995367+00:00	Male	Brown	None	None	FALSE	0	2	999000000000000	microchips/2020-11-19/df6e18c2-7fe6-453c-80e6-21b44eeed579.jpg	None			-1.84997	34.6717	FALSE	None		2020-11-19 09:15:46+00:00	matiko	2020-11-19 09:15:46+00:00	2020-11-19 20:38:59.043102+00:00	FALSE	a483ee37-a2b2-4242-ae7a-a170dca059d5	Seronga	Seronga	Morotonga	Mugumu Town Council	no
c26c6b7f-2c61-4c2a-9407-bfc8df3dec69	466c693d-567e-4409-b434-e0ad6568ccd8	3Z4F-SPML	None		Central Point - Village	Popy	pets/2020-11-19/e86ee8fb-00ea-45a9-8f24-ffb05285b07c.jpg	302.00,332.00,167.00,315.00,194.00,493.00	FALSE	FALSE	TRUE	2020-11-19 22:06:32.431905+00:00	Male	Brown	None	None	FALSE	0	2	999000000000000	microchips/2020-11-19/ae2ee6e8-37e3-40d7-8f75-ec95ce6d0850.jpg	None			-1.84997	34.6717	FALSE	None		2020-11-19 09:17:32+00:00	matiko	2020-11-19 09:17:32+00:00	2020-11-19 20:38:54.182196+00:00	FALSE	12afb3aa-2063-45d0-81e4-8f337c66f01d	Seronga	Seronga	Morotonga	Mugumu Town Council	no
7dc50b68-b202-4649-9358-01f0b8172ef7	8f4dfec7-e4f9-49bb-b119-3fac6eb134f5	8KQL-XTWY	None		Central Point - Village	Queen	pets/2020-11-19/ebec4f38-65ee-4bf1-b728-4b1e7773268c.jpg	316.00,231.00,180.00,219.00,231.00,388.00	FALSE	FALSE	TRUE	2020-11-19 21:07:12.084686+00:00	Female	Black	None	None	FALSE	0	3	999000000000000	microchips/2020-11-19/21bfce12-506c-45ac-b3d1-a496164dd5e1.jpg	None			-1.84997	34.6717	FALSE	None		2020-11-19 09:19:00+00:00	matiko	2020-11-19 09:19:00+00:00	2020-11-19 20:38:49.423855+00:00	FALSE	b7458b39-80a4-47dd-8797-069cda9abb82	Seronga	Seronga	Morotonga	Mugumu Town Council	no
374a538b-f04c-40f9-9f01-724fd8456d63	f34063c8-7cb1-4c09-8fbb-b1daee8df08c	Y23R-KREX	None		Central Point - Village	Fujo	pets/2020-11-19/b76aa037-00e5-4a13-8978-dae6b05a0dc5.jpg	274.00,231.00,175.00,240.00,268.00,352.00	FALSE	FALSE	TRUE	2020-11-19 21:18:26.541369+00:00	Male	Black	None	None	FALSE	2	0	999000000000000	microchips/2020-11-19/21808095-85f5-47ec-bf26-0e4bcaf45f36.jpg	None			-1.84997	34.6717	FALSE	None		2020-11-19 09:20:34+00:00	matiko	2020-11-19 09:20:34+00:00	2020-11-19 20:38:44.715555+00:00	FALSE	6ecc976f-3658-4939-836f-df866d45954f	Seronga	Seronga	Morotonga	Mugumu Town Council	no
341423b9-6dad-4e57-a52e-5798671c7860	72a18f05-e862-47f1-971f-6b24d623a2a5	5NSZ-GLLL	None		Central Point - Village	Dogy	pets/2020-11-19/f8c6c2b4-9c18-42ba-b6b3-6a53065e5d3f.jpg	327.00,193.00,173.00,214.00,281.00,428.00	FALSE	FALSE	TRUE	2020-11-19 22:01:06.910963+00:00	Male	Brown	None	None	FALSE	2	0	999000000000000	microchips/2020-11-19/9ef2fbe6-884e-40e9-b176-9e93095b15ee.jpg	None			-1.84224	34.6779	FALSE	None		2020-11-19 09:22:37+00:00	matiko	2020-11-19 09:22:37+00:00	2020-11-19 20:38:39.181889+00:00	FALSE	eb22c97a-e5c9-4339-9387-33f93164d8fc	Seronga	Seronga	Morotonga	Mugumu Town Council	no
b8a00ed5-8d45-4ac3-97b5-9bc742ae335a	ccc76b56-4439-4164-b25c-78f70aa465ee	942Q-H5GQ	None		Central Point - Village	Macho	pets/2020-11-19/c86438a5-5a07-4445-bb88-ecdc29659d27.jpg	311.00,229.00,180.00,220.00,224.00,381.00	FALSE	FALSE	TRUE	2020-11-19 21:02:59.332713+00:00	Female	Black	None	None	FALSE	3	0	999000000000000	microchips/2020-11-19/f0cf90d0-92b5-4a31-b64a-c80ab3376ce3.jpg	None			-1.84224	34.6779	FALSE	None		2020-11-19 09:26:45+00:00	matiko	2020-11-19 09:26:45+00:00	2020-11-19 20:38:33.709087+00:00	FALSE	81dc633b-acbf-44a0-8500-ce3230a435ad	Seronga	Seronga	Morotonga	Mugumu Town Council	no
b7a26e7e-9a68-4e18-80ef-893c59c7e841	88c6759a-e7ae-4c30-ba46-0271965822b1	252H-6CVH	None		Central Point - Village	Spider	pets/2020-11-19/eb7bf1ea-5de6-47e2-aa7a-d56b7f1de6a2.jpg	322.00,214.00,161.00,173.00,169.00,432.00	FALSE	FALSE	TRUE	2020-11-19 21:58:51.505820+00:00	Male	Black	None	None	FALSE	3	0	999000000000000	microchips/2020-11-19/280bdcd2-2c94-4302-b10c-16c98f228294.jpg	None			-1.84224	34.6779	FALSE	None		2020-11-19 09:28:02+00:00	matiko	2020-11-19 09:28:02+00:00	2020-11-19 20:38:27.482639+00:00	FALSE	81dc633b-acbf-44a0-8500-ce3230a435ad	Seronga	Seronga	Morotonga	Mugumu Town Council	no
97adb0e9-1971-45dd-a2dc-07a4a78a0dc7	1a22f725-57ef-4dc0-ad09-350c5cc46c79	H4N2-7Z4R	None		Central Point - Village	Kamanda	pets/2020-11-19/60e857a9-9b01-4710-a930-80110c611aca.jpg	321.00,208.00,217.00,200.00,265.00,321.00	FALSE	FALSE	TRUE	2020-11-19 22:11:27.369407+00:00	Male	Brown	None	None	FALSE	5	0	999000000000000	microchips/2020-11-19/a71457de-d0b0-49fd-9281-65d33e2a2bb4.jpg	None			-1.84997	34.6717	FALSE	None		2020-11-19 09:30:44+00:00	matiko	2020-11-19 09:30:44+00:00	2020-11-19 20:38:21.495050+00:00	FALSE	0980c845-77dd-4b62-b548-36122e18f1bf	Seronga	Seronga	Morotonga	Mugumu Town Council	no
f429db9d-fd30-44f7-8f2d-b404e4e6fb09	fc1a948c-2323-4bfd-9494-99f10eee4c87	G2KC-ARV4	None		Central Point - Village	Duma	pets/2020-11-19/da0fcaba-f683-4e1a-aa75-7a3b1f3a943d.jpg	378.00,207.00,251.00,192.00,321.00,372.00	FALSE	FALSE	TRUE	2020-11-19 21:17:05.131838+00:00	Male	White	None	None	FALSE	5	0	999000000000000	microchips/2020-11-19/e8f7a4a0-fda8-4dd2-bed8-1ed0b9bd9622.jpg	None			-1.85329	34.6706	FALSE	None		2020-11-19 09:32:31+00:00	matiko	2020-11-19 09:32:31+00:00	2020-11-19 20:38:15.999610+00:00	FALSE	c9982a68-16a3-4b96-8433-6fef96b4b2f6	Seronga	Seronga	Morotonga	Mugumu Town Council	no
e06bd3f6-bf9e-46ed-a961-dc9f47543248	f1397bc0-9574-42bc-adc2-d0f9b3b6b392	ZE9G-V66E	None		Central Point - Village	Max	pets/2020-11-19/bd8983ec-c981-4fa7-bb34-306750a51743.jpg	266.00,157.00,165.00,153.00,175.00,297.00	FALSE	FALSE	TRUE	2020-11-19 21:26:41.856452+00:00	Male	Brown	None	None	FALSE	2	0	999000000000000	microchips/2020-11-19/901e0bac-9f47-48cb-a0ec-70e80d4eedff.jpg	None			-1.85329	34.6706	FALSE	None		2020-11-19 09:34:12+00:00	matiko	2020-11-19 09:34:12+00:00	2020-11-19 20:38:09.858395+00:00	FALSE	a3c638a8-d4a9-418d-9588-5821696a15a6	Seronga	Seronga	Morotonga	Mugumu Town Council	no
ab1864b8-df40-4462-9b9f-4336ec7c355d	0130a3a5-8c09-41ad-ba03-630773728125	9WYX-X5L7	None		Central Point - Village	Papy	pets/2020-11-19/604a4730-735d-4220-a285-2a00d3708a24.jpg	264.00,167.00,168.00,167.00,224.00,305.00	FALSE	FALSE	TRUE	2020-11-19 21:16:28.624204+00:00	Female	Brown	None	None	FALSE	0	6	999000000000000	microchips/2020-11-19/858ed057-aa48-4555-b110-1bad6768cb8d.jpg	None			-1.84997	34.6717	FALSE	None		2020-11-19 09:35:52+00:00	matiko	2020-11-19 09:35:52+00:00	2020-11-19 20:38:02.913432+00:00	FALSE	e2a34edf-3b95-4006-aead-5075db1c2c0f	Seronga	Seronga	Morotonga	Mugumu Town Council	no
22d107e7-2275-435f-aed0-0af30c9bf99b	589fa98b-13e7-45f6-ba23-fcbc6d3e51b9	QTR3-E692	None		Central Point - Village	Masikio	pets/2020-11-19/a398c414-d12a-441a-bdc6-4c5223b01806.jpg	281.00,186.00,133.00,194.00,225.00,405.00	FALSE	FALSE	TRUE	2020-11-19 21:10:48.980195+00:00	Female	Brown	None	None	FALSE	3	0	999000000000000	microchips/2020-11-19/47576dd7-a8ad-4b39-9be6-b7fbdb166ca3.jpg	None			-1.84997	34.6717	FALSE	None		2020-11-19 09:37:40+00:00	matiko	2020-11-19 09:37:40+00:00	2020-11-19 20:37:56.447959+00:00	FALSE	fb7ec51f-7b57-40bd-9772-aa9b468531b5	Seronga	Seronga	Morotonga	Mugumu Town Council	no
42caf0c4-1c6e-4261-8c32-ff031f7b05f6	75af0be6-5de4-42bd-81a8-b89c59000c6f	GPSW-PBV9	None		Central Point - Village	Simba	pets/2020-11-19/5d68b117-6c95-4581-b662-ab8993ab370b.jpg	285.00,217.00,124.00,224.00,162.00,482.00	FALSE	FALSE	TRUE	2020-11-19 21:09:09.509761+00:00	Female	Brown	None	None	FALSE	4	0	999000000000000	microchips/2020-11-19/70240b50-12e2-4197-8934-3b1ef3e21e2a.jpg	None			-1.84224	34.6779	FALSE	None		2020-11-19 09:40:14+00:00	matiko	2020-11-19 09:40:14+00:00	2020-11-19 20:37:49.584717+00:00	FALSE	e7488ade-f4ab-4b88-bef4-eda26d0482d4	Seronga	Seronga	Morotonga	Mugumu Town Council	no
763278f7-3d64-4dc7-8090-b43b8a5d9c39	af9b7e72-ae64-4ff7-bca6-b4bd4912326c	YMMX-5PD8	None		Central Point - Village	Chui	pets/2020-11-19/3d3dca3d-0260-4f4d-be93-3509f0d3557b.jpg	321.00,270.00,208.00,270.00,255.00,403.00	FALSE	FALSE	TRUE	2020-11-19 21:36:04.350999+00:00	Male	Black	Brown	None	FALSE	5	0	999000000000000	microchips/2020-11-19/f5508bad-cf7d-42ba-bb20-ad1027ac1886.jpg	None			-1.84224	34.6779	FALSE	None		2020-11-19 09:41:15+00:00	matiko	2020-11-19 09:41:15+00:00	2020-11-19 20:37:42.550758+00:00	FALSE	e7488ade-f4ab-4b88-bef4-eda26d0482d4	Seronga	Seronga	Morotonga	Mugumu Town Council	no
c5b563df-24aa-47c3-97b7-12b11888e951	b63430e8-8e00-41a8-a3e3-4523f07302b2	MVLP-6ABY	None		Central Point - Village	Sontome	pets/2020-11-19/bf32e571-25d8-4597-a19f-8bec94cd6cea.jpg	267.00,223.00,136.00,211.00,219.00,356.00	FALSE	FALSE	TRUE	2020-11-19 21:04:29.646480+00:00	Female	Brown	Black	None	FALSE	5	0	999000000000000	microchips/2020-11-19/f26a370e-06b1-4689-9ea3-ee02c7b8b5d3.jpg	None			-1.84021	34.6782	FALSE	None		2020-11-19 09:44:02+00:00	matiko	2020-11-19 09:44:02+00:00	2020-11-19 20:37:30.350524+00:00	FALSE	aecc6e62-1af1-4556-8f80-aac3c28c8631	Seronga	Seronga	Morotonga	Mugumu Town Council	no
25bee1fe-1dd8-432e-a911-e5e7161803fd	60d7a7f3-4efb-4a45-9a98-e7c1b0008edd	GMZA-6PP7	None		Central Point - Village	Rk	pets/2020-11-19/d05bad0e-ffdb-4646-ac15-29a5de3c7df9.jpg	247.00,103.00,108.00,106.00,139.00,235.00	FALSE	FALSE	TRUE	2020-11-19 21:10:12.851453+00:00	Female	Black	None	None	FALSE	1	0	999000000000000	microchips/2020-11-19/495f3f59-9019-4751-9e8b-ab30c57a4936.jpg	None			-1.85329	34.6706	FALSE	None		2020-11-19 09:45:45+00:00	matiko	2020-11-19 09:45:45+00:00	2020-11-19 20:37:18.590843+00:00	FALSE	042d8c60-41ab-4c1e-944f-c1f06a36d9b8	Seronga	Seronga	Morotonga	Mugumu Town Council	no
254b372d-4e82-4586-9565-afcd9adb397c	2a92b4ff-861c-481f-ae55-7bcb9a0288ef	J8TQ-6DPC	None		Central Point - Village	Chui	pets/2020-11-19/081dc362-c45b-44e5-bc55-7ed67033fc39.jpg	262.00,174.00,184.00,172.00,226.00,277.00	FALSE	FALSE	TRUE	2020-11-19 22:09:52.322250+00:00	Male	Black	Black	None	FALSE	2	0	999000000000000	microchips/2020-11-19/a98e8532-ee8b-42b0-9888-fb83df3d1c6f.jpg	None			-1.85329	34.6706	FALSE	None		2020-11-19 09:48:17+00:00	matiko	2020-11-19 09:48:17+00:00	2020-11-19 20:37:10.382370+00:00	FALSE	ad7439fe-c933-4443-9ab0-71b334bcc7b1	Seronga	Seronga	Morotonga	Mugumu Town Council	no
cd1f6f7e-ebbc-4f0b-a16d-f173c612d280	8291d9fe-f1c7-4b12-a142-3b56f9f2421e	WYXJ-E8X8	None		Central Point - Village	Popy	pets/2020-11-19/422dc2c6-887c-4e17-842e-2a2b1ad3a5d7.jpg	289.00,238.00,168.00,241.00,219.00,426.00	FALSE	FALSE	TRUE	2020-11-19 21:59:45.805763+00:00	Male	Brown	None	None	FALSE	7	0	999000000000000	microchips/2020-11-19/019109fa-9131-4032-b2ee-34a3baec0a24.jpg	None			-1.85024	34.671	FALSE	None		2020-11-19 09:50:39+00:00	matiko	2020-11-19 09:50:39+00:00	2020-11-19 20:37:02.451227+00:00	FALSE	6240abc0-8c36-41cd-8bc3-2495186e8b82	Seronga	Seronga	Morotonga	Mugumu Town Council	no
d1a91655-895f-400d-b449-defd3157834d	c42576e0-8c33-4c55-be85-7b15c39e1304	E83J-6RJ3	None		Central Point - Village	Gadafi	pets/2020-11-19/44507103-ca30-4c51-b9c3-a60dcef4bdc8.jpg	319.00,186.00,211.00,181.00,239.00,350.00	FALSE	FALSE	TRUE	2020-11-19 21:33:34.543663+00:00	Male	Brown	None	None	FALSE	4	0	999000000000000	microchips/2020-11-19/936cf35f-1837-4302-b970-3bb50f69a8fb.jpg	None			-1.85024	34.671	FALSE	None		2020-11-19 09:52:37+00:00	matiko	2020-11-19 09:52:37+00:00	2020-11-19 20:36:54.751035+00:00	FALSE	8be73b5a-5aa7-42e5-a9e3-cecdb1cbcf27	Seronga	Seronga	Morotonga	Mugumu Town Council	no
4535a8ae-1ef3-479b-a668-17695fc1176b	cf09b2d5-0cb4-4442-96bc-4a07847b93bc	6PEB-KBA3	None		Central Point - Village	Popy	pets/2020-11-19/d74c84fb-686c-45e2-87eb-f3a4afcbea75.jpg	240.00,143.00,119.00,141.00,164.00,329.00	FALSE	FALSE	TRUE	2020-11-19 21:31:18.602815+00:00	Male	Brown	None	None	FALSE	2	0	999000000000000	microchips/2020-11-19/796f3519-f50e-4cb0-a3d3-854ba28a5a13.jpg	None			-1.85024	34.671	FALSE	None		2020-11-19 09:54:01+00:00	matiko	2020-11-19 09:54:01+00:00	2020-11-19 20:36:46.329820+00:00	FALSE	8be73b5a-5aa7-42e5-a9e3-cecdb1cbcf27	Seronga	Seronga	Morotonga	Mugumu Town Council	no
f684c9f9-addd-4e45-95df-e1f6f5ea5b97	cfdf9397-4642-433b-bcd3-62b8cc3bcbdf	S264-NHFK	None		Central Point - Village	Simba	pets/2020-11-19/a2dbbe19-23dd-43f6-a973-a863df17e0d5.jpg	304.00,171.00,165.00,163.00,205.00,314.00	FALSE	FALSE	TRUE	2020-11-19 21:02:45.758238+00:00	Female	Brown	None	None	FALSE	5	0	999000000000000	microchips/2020-11-19/83ad27f0-5db8-416e-80d3-619aa9bd0a19.jpg	None			-1.85024	34.671	FALSE	None		2020-11-19 09:55:16+00:00	matiko	2020-11-19 09:55:16+00:00	2020-11-19 20:36:38.869608+00:00	FALSE	8be73b5a-5aa7-42e5-a9e3-cecdb1cbcf27	Seronga	Seronga	Morotonga	Mugumu Town Council	no
cc0b1785-9612-4021-ba85-5df58de62e52	128ecd70-fc13-40ad-8320-6992abf64fe6	YLM8-5HKY	None		Central Point - Village	Tiger	pets/2020-11-19/cccba483-fe87-4cc1-9276-008887ff59a5.jpg	305.00,168.00,174.00,150.00,251.00,325.00	FALSE	FALSE	TRUE	2020-11-19 22:12:26.154787+00:00	Male	Black	None	None	FALSE	2	0	999000000000000	microchips/2020-11-19/01e7eb17-abc0-4c2d-8a4f-141c7ba14c07.jpg	None			-1.85024	34.671	FALSE	None		2020-11-19 09:57:36+00:00	matiko	2020-11-19 09:57:36+00:00	2020-11-19 20:36:30.278643+00:00	FALSE	8d235ee5-662f-42c0-aae3-8d7e90f0176b	Seronga	Seronga	Morotonga	Mugumu Town Council	no
8c049985-aed2-4f78-be1e-d411601a1863	92103463-d942-4bd8-a9d6-3e406d90fc7b	B646-TEC9	None		Central Point - Village	Chui	pets/2020-11-19/95lis8lq-6c81-4357-b45f-8043caa7924f.jpg	324.00,188.00,201.00,169.00,244.00,296.00	FALSE	FALSE	TRUE	2020-11-19 21:06:58.637271+00:00	Female	Brown	None	None	FALSE	0	2	999000000000000	microchips/2020-11-19/9rxuvviq-c589-44dd-a48b-a6b954f744a5.jpg	None			-1.84224	34.6779	FALSE	None		2020-11-19 10:00:47+00:00	matiko	2020-11-19 10:05:09+00:00	2020-11-19 20:36:22.686573+00:00	FALSE	216c7e04-75c7-469c-8126-bd0437e185b9	Mutukura	Mutukura	Morotonga	Mugumu Town Council	no
cf2f7155-771c-4de8-9103-3ad7d3634659	5306fdc0-703b-4624-9e3c-75bb34f4c24c	SSQL-XL2J	None		Central Point - Village	Polisj	pets/2020-11-19/df6ed839-1229-4be3-8f90-b1828f56d704.jpg	313.00,172.00,163.00,192.00,250.00,312.00	FALSE	FALSE	TRUE	2020-11-19 22:04:39.291769+00:00	Male	Brown	None	None	FALSE	6	0	999000000000000	microchips/2020-11-19/3d493ca7-89b6-4ada-b739-48448ccbfc17.jpg	None			-1.85329	34.6706	FALSE	None		2020-11-19 10:07:45+00:00	matiko	2020-11-19 10:07:45+00:00	2020-11-19 20:36:15.592159+00:00	FALSE	fbec398d-3207-4408-9293-a023e1aaf998	Romakendo	Romakendo	Morotonga	Mugumu Town Council	no
8db95b80-5702-446b-b989-29b5e7ef0574	eae7704b-f75a-4010-b8f0-cfee3b00b760	LMM4-SN9E	None		Central Point - Village	Popy	pets/2020-11-19/a9d89fbb-10aa-473a-8316-c1e7526d8867.jpg	344.00,217.00,249.00,220.00,309.00,329.00	FALSE	FALSE	TRUE	2020-11-19 21:27:22.937307+00:00	Male	Black	None	None	FALSE	5	0	999000000000000	microchips/2020-11-19/17b71f41-6e38-4a8e-800e-6262d30081d1.jpg	None			-1.85024	34.671	FALSE	None		2020-11-19 10:12:56+00:00	matiko	2020-11-19 10:12:56+00:00	2020-11-19 20:36:08.725786+00:00	FALSE	9249e3b2-6244-4ae3-a863-7119f8d941c0	Romakendo	Romakendo	Morotonga	Mugumu Town Council	no
a4498502-eaaa-446b-97f7-8eca5484e800	dfdd6193-55f4-4395-afa0-af323aee623b	DLLF-GBZP	None		Central Point - Village	Tiger	pets/2020-11-19/07416138-55f3-438b-afd4-cbe2497c3fcd.jpg	279.00,185.00,185.00,172.00,199.00,280.00	FALSE	FALSE	TRUE	2020-11-19 21:01:37.600612+00:00	Female	Brown	None	None	FALSE	3	0	999000000000000	microchips/2020-11-19/c6835d86-7d59-4f96-892a-e6e7f2eaabda.jpg	None			-1.84171	34.6789	FALSE	None		2020-11-19 10:15:16+00:00	matiko	2020-11-19 10:15:16+00:00	2020-11-19 20:36:02.384801+00:00	FALSE	330a1aed-0a28-4a67-8870-65f9f3947d55	Romakendo	Romakendo	Morotonga	Mugumu Town Council	no
0a4c93f3-6ec4-498d-b57d-7407167ac239	d8771468-7110-4fbc-aa27-9eef0488dfd9	Z67D-TSCG	None		Central Point - Village	Polisi	pets/2020-11-19/a7cc0069-4b31-4ea6-98eb-49aeeced0a80.jpg	280.00,197.00,189.00,207.00,240.00,276.00	FALSE	FALSE	TRUE	2020-11-19 21:29:47.940384+00:00	Male	Black	None	None	FALSE	3	0	999000000000000	microchips/2020-11-19/27b1849a-a0d6-4de7-ab1d-b3e2cc49845c.jpg	None			-1.84171	34.6789	FALSE	None		2020-11-19 10:16:43+00:00	matiko	2020-11-19 10:16:43+00:00	2020-11-19 20:35:55.716227+00:00	FALSE	330a1aed-0a28-4a67-8870-65f9f3947d55	Romakendo	Romakendo	Morotonga	Mugumu Town Council	no
d7f15acd-e765-4e28-894e-77390dbbef77	3ee4c26b-c81e-4944-9974-8cc2f48134a2	A2PL-EF2J	None		Central Point - Village	Hasira	pets/2020-11-19/a8440a17-c7d9-40b9-b201-62786b533c03.jpg	299.00,207.00,208.00,210.00,278.00,291.00	FALSE	FALSE	TRUE	2020-11-19 22:07:44.942818+00:00	Male	Brown	None	None	FALSE	6	0	999000000000000	microchips/2020-11-19/5a6cacd0-54e6-4e0a-aefb-255ad502bf8b.jpg	None			-1.85024	34.671	FALSE	None		2020-11-19 10:19:26+00:00	matiko	2020-11-19 10:19:26+00:00	2020-11-19 20:35:48.989593+00:00	FALSE	49458ab4-88a1-44ab-b659-f1ae96234ab8	Mutukura	Mutukura	Morotonga	Mugumu Town Council	no
a85dd7e4-b17e-4f81-a986-a71dbd1741d3	fca08fed-2535-41cb-8f1f-2062777d4343	RDCM-HT2P	None		Central Point - Village	Machete	pets/2020-11-19/2ee06cf3-c04b-43a0-85d3-a35c8234e74c.jpg	331.00,125.00,239.00,123.00,295.00,198.00	FALSE	FALSE	TRUE	2020-11-19 21:17:00.598248+00:00	Male	Brown	None	None	FALSE	6	0	999000000000000	microchips/2020-11-19/224a7f18-c411-4817-9e2a-862c888d7962.jpg	None			-1.85329	34.6706	FALSE	None		2020-11-19 10:21:11+00:00	matiko	2020-11-19 10:21:11+00:00	2020-11-19 20:35:41.511360+00:00	FALSE	b39487e5-cb58-4c6c-a8e7-70e42813be1b	Romakendo	Romakendo	Morotonga	Mugumu Town Council	no
8c231c99-333f-49c7-83f9-70d3a1fb2eaf	3df195d2-b45d-4dc4-b00c-fa4f4fc1332d	KGT8-MZFX	None		Central Point - Village	Cheter	pets/2020-11-19/36c14422-9357-47f8-b055-9fdee96e6a93.jpg	297.00,208.00,212.00,208.00,261.00,265.00	FALSE	FALSE	TRUE	2020-11-19 21:12:28.559665+00:00	Female	Black	None	None	FALSE	3	0	999000000000000	microchips/2020-11-19/f657df81-8b83-43d9-95c6-b43be0aa6d71.jpg	None			-1.85024	34.671	FALSE	None		2020-11-19 10:23:16+00:00	matiko	2020-11-19 10:23:16+00:00	2020-11-19 20:35:34.428762+00:00	FALSE	a199753a-20d7-4f5f-9639-40507cbcf398	Mutukura	Mutukura	Morotonga	Mugumu Town Council	no
1b7772e2-d2f5-42de-afb4-18c43a00b6fb	437ce932-1353-44d2-8340-9cbf90606f65	RNX9-YYZF	None		Central Point - Village	Simba	pets/2020-11-19/930cdcf5-4d14-4be3-967e-11c3d1dce279.jpg	359.00,195.00,235.00,202.00,320.00,307.00	FALSE	FALSE	TRUE	2020-11-19 22:06:50.506325+00:00	Male	Black	None	None	FALSE	2	0	999000000000000	microchips/2020-11-19/292f2b3f-70a2-4355-a5b5-369069dcadeb.jpg	None			-1.85024	34.671	FALSE	None		2020-11-19 10:24:45+00:00	matiko	2020-11-19 10:24:45+00:00	2020-11-19 20:35:27.387130+00:00	FALSE	a199753a-20d7-4f5f-9639-40507cbcf398	Mutukura	Mutukura	Morotonga	Mugumu Town Council	no
fb05acae-4e1e-4f0f-8e49-06e706d5f7f8	c80e991d-3297-480f-a2c1-784f2f1dd463	SS3T-ATMX	None		Central Point - Village	Pospa	pets/2020-11-19/a7dafba7-1d9a-4d7c-9c5a-4294fbbf46b2.jpg	307.00,170.00,198.00,174.00,276.00,246.00	FALSE	FALSE	TRUE	2020-11-19 21:32:44.695923+00:00	Male	Brown	None	None	FALSE	5	0	999000000000000	microchips/2020-11-19/8d2ebb83-f06c-47d8-b552-747c9eeeea9b.jpg	None					FALSE	None		2020-11-19 10:29:19+00:00	matiko	2020-11-19 10:29:19+00:00	2020-11-19 20:35:20.690367+00:00	FALSE	d379ccc9-9718-49d7-8123-9f45aa454b22	Romakendo	Romakendo	Morotonga	Mugumu Town Council	no
2e8b3d06-745c-47b9-9e3b-ec1ce9ec5f9e	31c0e882-7984-438f-8e16-0735436043df	22LC-JS3Z	None		Central Point - Village	Chui	pets/2020-11-19/095331c0-5e1c-4ca9-9c58-f09956b16c6e.jpg	305.00,233.00,188.00,221.00,232.00,340.00	FALSE	FALSE	TRUE	2020-11-19 22:08:48.770396+00:00	Male	Brown	None	None	FALSE	2	0	999000000000000	microchips/2020-11-19/91c8027c-1d9e-46fc-ba76-a96173551b0d.jpg	None			-1.85269	34.6742	FALSE	None		2020-11-19 10:30:37+00:00	matiko	2020-11-19 10:30:37+00:00	2020-11-19 20:35:14.008482+00:00	FALSE	d379ccc9-9718-49d7-8123-9f45aa454b22	Romakendo	Romakendo	Morotonga	Mugumu Town Council	no
14d3359d-1118-48cf-9790-c502d2093ab9	48a26429-8cf3-4210-8820-4c0335d2922b	EP24-M5WM	None		Central Point - Village	Bonge	pets/2020-11-19/c1f88131-2c99-4353-821b-9fd425a8e13f.jpg	334.00,176.00,212.00,175.00,260.00,280.00	FALSE	FALSE	TRUE	2020-11-19 22:06:14.336497+00:00	Male	Black	None	None	FALSE	1	0	999000000000000	microchips/2020-11-19/d4210865-98e9-4ced-9cef-db7e66b3f280.jpg	None			-1.85269	34.6742	FALSE	None		2020-11-19 10:32:56+00:00	matiko	2020-11-19 10:32:56+00:00	2020-11-19 20:35:06.231182+00:00	FALSE	f3eb324b-e488-4b5f-b96c-7912dbb83a0e	Mutukura	Mutukura	Morotonga	Mugumu Town Council	no
fb881a5b-a45c-4189-91c4-cd746f32e845	9258e3f5-14d3-4586-8baf-4c56aa709059	JX8L-5T3C	None		Central Point - Village	Cheter	pets/2020-11-19/d941cb53-2a45-4f05-81de-d9cc116a1c87.jpg	318.00,136.00,203.00,137.00,246.00,265.00	FALSE	FALSE	TRUE	2020-11-19 21:57:48.374852+00:00	Male	Brown	None	None	FALSE	7	0	999000000000000	microchips/2020-11-19/0f7af9ee-9874-4f81-96b4-839c48d50f02.jpg	None			-1.85269	34.6742	FALSE	None		2020-11-19 10:37:16+00:00	matiko	2020-11-19 10:37:16+00:00	2020-11-19 20:35:00.729687+00:00	FALSE	f3eb324b-e488-4b5f-b96c-7912dbb83a0e	Mutukura	Mutukura	Morotonga	Mugumu Town Council	no
4528da06-af43-42ac-b49f-eda67fa497d0	d882b477-a9c5-4780-b11f-0d9e626ce634	YKJ2-WF2B	None		Central Point - Village	Dubu	pets/2020-11-19/f2b8f8d8-695a-4010-ba17-15965ae9ec36.jpg	293.00,232.00,187.00,239.00,246.00,305.00	FALSE	FALSE	TRUE	2020-11-19 21:29:43.407781+00:00	Male	Brown	None	None	FALSE	4	0	999000000000000	microchips/2020-11-19/204ec6de-04ba-4ac8-a80d-2a59b3cd110e.jpg	None			-1.85273	34.6742	FALSE	None		2020-11-19 10:39:14+00:00	matiko	2020-11-19 10:39:14+00:00	2020-11-19 20:34:53.807171+00:00	FALSE	073341b0-ee28-4f09-8cbc-cd4345ba8440	Romakendo	Romakendo	Morotonga	Mugumu Town Council	no
3b96ffde-be89-4cb0-b687-a75f5c2d753d	6faf9353-017d-48ce-9fb1-87456d25f4f8	REW8-27GL	None		Central Point - Village	Boxer	pets/2020-11-19/f27a600b-9125-4cf6-b989-2848c09a8701.jpg	314.00,249.00,194.00,250.00,247.00,324.00	FALSE	FALSE	TRUE	2020-11-19 22:01:24.975196+00:00	Male	Black	None	None	FALSE	0	5	999000000000000	microchips/2020-11-19/3ccd73be-78b0-4105-bb97-210f276c7ecd.jpg	None			-1.8526	34.6742	FALSE	None		2020-11-19 10:41:59+00:00	matiko	2020-11-19 10:41:59+00:00	2020-11-19 20:34:48.222134+00:00	FALSE	931c84c2-ef81-404a-ada6-1300cdf389b7	Mutukura	Mutukura	Morotonga	Mugumu Town Council	no
b4898ac8-4eea-4226-af30-f5d42d79c24e	cadca661-998e-4db9-82d1-438153540d76	K33J-M554	None		Central Point - Village	Polisi	pets/2020-11-19/3a1e6759-e372-433c-9ea3-41e775e7c1f6.jpg	316.00,176.00,211.00,175.00,265.00,261.00	FALSE	FALSE	TRUE	2020-11-19 21:32:03.878066+00:00	Male	Black	None	None	FALSE	3	0	999000000000000	microchips/2020-11-19/3fceaa4b-d225-4d92-a643-f05d91855433.jpg	None			-1.8526	34.6742	FALSE	None		2020-11-19 10:42:58+00:00	matiko	2020-11-19 10:42:58+00:00	2020-11-19 20:34:43.680901+00:00	FALSE	931c84c2-ef81-404a-ada6-1300cdf389b7	Mutukura	Mutukura	Morotonga	Mugumu Town Council	no
14d64193-2617-4b0d-9932-6b58aedcff9b	53af0000-98e6-4414-b6f6-e56bcba60321	W6ND-XR9G	None		Central Point - Village	Jambazi	pets/2020-11-19/1dfbc045-f0f3-44c6-856f-b4b7e2f973d7.jpg	338.00,225.00,215.00,218.00,276.00,370.00	FALSE	FALSE	TRUE	2020-11-19 22:04:34.775375+00:00	Male	Brown	None	None	FALSE	2	0	999000000000000	microchips/2020-11-19/d46892ab-10d9-4f9c-8226-9f563b69a195.jpg	None			-1.8526	34.6742	FALSE	None		2020-11-19 10:44:08+00:00	matiko	2020-11-19 10:44:08+00:00	2020-11-19 20:34:36.101579+00:00	FALSE	931c84c2-ef81-404a-ada6-1300cdf389b7	Mutukura	Mutukura	Morotonga	Mugumu Town Council	no
d526f17e-bcb8-4b3a-9930-ed0eab5f7448	93b92a17-8db1-45df-a027-29fcd758bc54	792R-PEV3	None		Central Point - Village	Sindano	pets/2020-11-19/33c513dd-9615-4cce-9139-542cb0206bfc.jpg	290.00,201.00,168.00,200.00,220.00,306.00	FALSE	FALSE	TRUE	2020-11-19 21:06:54.117658+00:00	Female	Black	None	None	FALSE	3	0	999000000000000	microchips/2020-11-19/248d38ac-c3e7-4021-b450-8313687aed4e.jpg	None			-1.8526	34.6742	FALSE	None		2020-11-19 10:45:22+00:00	matiko	2020-11-19 10:45:22+00:00	2020-11-19 20:34:30.937917+00:00	FALSE	931c84c2-ef81-404a-ada6-1300cdf389b7	Mutukura	Mutukura	Morotonga	Mugumu Town Council	no
c495eabf-2e11-4d33-8f46-753069bca0e5	4228d769-d38b-4afa-ae6c-a070215bb3ab	BXFT-AFML	None		Central Point - Village	Chiter	pets/2020-11-19/5f5debce-0fd6-4533-ab7a-d3ccd3558fcc.jpg	343.00,209.00,231.00,200.00,263.00,324.00	FALSE	FALSE	TRUE	2020-11-19 21:12:01.334836+00:00	Female	Brown	None	None	FALSE	1	0	999000000000000	microchips/2020-11-19/2e7d2285-a39b-4fb5-afd5-73fc53afed15.jpg	None			-1.85258	34.6741	FALSE	None		2020-11-19 10:47:31+00:00	matiko	2020-11-19 10:47:31+00:00	2020-11-19 20:34:24.156174+00:00	FALSE	2e5a87c2-543d-480d-b6d0-7fb2d4e23915	Romakendo	Romakendo	Morotonga	Mugumu Town Council	no
4fb54107-dc1c-4748-9cd9-6eabbc9051ab	c9b0a568-c859-4185-9fe6-1ac1d2680c5a	5J9G-BZVA	None		Central Point - Village	Chui	pets/2020-11-19/2425b9d6-491e-43b5-bc72-cb722f9ecce5.jpg	364.00,194.00,237.00,193.00,280.00,384.00	FALSE	FALSE	TRUE	2020-11-19 21:32:31.145436+00:00	Male	Brown	None	None	FALSE	6	0	999000000000000	microchips/2020-11-19/637c55cb-018c-4604-b8b1-0ab8f4cd8241.jpg	None			-1.85269	34.6742	FALSE	None		2020-11-19 10:51:12+00:00	matiko	2020-11-19 10:51:12+00:00	2020-11-19 20:34:17.438943+00:00	FALSE	da710b6e-687a-4479-887f-7b4108423b6b	Mutukura	Mutukura	Morotonga	Mugumu Town Council	no
a0354512-8bd1-4a07-8b61-947304a9a602	8d4ba245-a1ad-4e55-9337-9a75bfe11b50	8RYX-T8NA	None		Central Point - Village	Pegi	pets/2020-11-19/ffeb0f09-b102-4e73-847b-a0681d418f0c.jpg	302.00,190.00,214.00,198.00,290.00,291.00	FALSE	FALSE	TRUE	2020-11-19 21:58:19.928375+00:00	Male	Brown	None	None	FALSE	8	0	999000000000000	microchips/2020-11-19/dce613cd-d6cc-48a0-a708-253a9cb3fdb3.jpg	None			-1.85269	34.6742	FALSE	None		2020-11-19 10:53:04+00:00	matiko	2020-11-19 10:53:04+00:00	2020-11-19 20:34:12.450564+00:00	FALSE	da710b6e-687a-4479-887f-7b4108423b6b	Mutukura	Mutukura	Morotonga	Mugumu Town Council	no
b9805cff-175c-41f7-bd6f-03f2b53da11c	8d7c08c9-4442-4d2f-94b0-81bd25dce0e9	6AQ5-XAAZ	None		Central Point - Village	Simba	pets/2020-11-19/ec39962e-8de7-490b-85e9-ef72475f235f.jpg	321.00,237.00,161.00,242.00,249.00,380.00	FALSE	FALSE	TRUE	2020-11-19 21:58:15.389327+00:00	Male	Black	None	None	FALSE	0	2	999000000000000	microchips/2020-11-19/005c1dd1-3efe-4904-a836-0c26e53c8f44.jpg	None			-1.85269	34.6742	FALSE	None		2020-11-19 10:54:24+00:00	matiko	2020-11-19 10:54:24+00:00	2020-11-19 20:34:06.971191+00:00	FALSE	da710b6e-687a-4479-887f-7b4108423b6b	Mutukura	Mutukura	Morotonga	Mugumu Town Council	no
b300e07d-db46-497b-86d5-2b42375f6bd1	d5d9429a-600b-4765-8916-3bb962707f25	XQ9M-32JX	None		Central Point - Village	Fujo	pets/2020-11-19/e7e09adb-e7a8-4556-bccd-f7e4c6bbdb21.jpg	307.00,160.00,183.00,155.00,233.00,300.00	FALSE	FALSE	TRUE	2020-11-19 21:30:19.701307+00:00	Male	Brown	None	None	FALSE	3	0	999000000000000	microchips/2020-11-19/2cac0984-5cf2-4c13-b801-0969e83cb4bf.jpg	None			-1.85277	34.6742	FALSE	None		2020-11-19 10:56:14+00:00	matiko	2020-11-19 10:56:14+00:00	2020-11-19 20:34:00.006030+00:00	FALSE	a2d814a7-4114-4e81-94cf-3ae2534ecc6b	Romakendo	Romakendo	Morotonga	Mugumu Town Council	no
346b0ce2-c6dc-46f3-a037-48b6bb0e907e	4043b029-7d83-452a-bbb3-07a37799e43b	X28B-4YPM	None		Central Point - Village	Simba	pets/2020-11-19/dd6ae8d7-b840-4781-ac7e-db41a600caea.jpg	315.00,182.00,179.00,177.00,235.00,305.00	FALSE	FALSE	TRUE	2020-11-19 22:07:26.779968+00:00	Male	Brown	None	None	FALSE	0	6	999000000000000	microchips/2020-11-19/6ab08de2-7c40-4eac-99cc-5e5dcd50982c.jpg	None			-1.85266	34.6742	FALSE	None		2020-11-19 10:57:52+00:00	matiko	2020-11-19 10:57:52+00:00	2020-11-19 20:33:53.001669+00:00	FALSE	6d69a9de-533e-4e24-8f27-9a1a91388277	Romakendo	Romakendo	Morotonga	Mugumu Town Council	no
49dde0b6-5975-4ed5-90e5-4e787f5c9e8b	c5c94984-c7e2-4154-8e78-5e2e6df327fa	KP3C-VHYN	None		Central Point - Village	Popy	pets/2020-11-19/19e1cf9d-bdca-4bd8-ba52-ba6e019fa748.jpg	240.00,237.00,172.00,227.00,200.00,291.00	FALSE	FALSE	TRUE	2020-11-19 21:03:26.573365+00:00	Female	Black	None	None	FALSE	3	0	999000000000000	microchips/2020-11-19/5a8a4921-4886-4033-97e3-9a8713cce879.jpg	None			-1.85262	34.6742	FALSE	None		2020-11-19 11:00:09+00:00	matiko	2020-11-19 11:00:09+00:00	2020-11-19 20:33:43.853785+00:00	FALSE	3b850e4a-3d8b-4a11-950f-21fc12ec9ba8	Seronga	Seronga	Morotonga	Mugumu Town Council	no
ae8c59af-c0cb-4d3a-96f2-1b7bf8637152	4b16d88e-a3ed-410c-9a70-259a3e47313d	FKRX-SKGG	None		Central Point - Village	Mchina	pets/2020-11-19/eb52f94c-e8b7-489e-92ab-ddc4aefad68f.jpg	299.00,184.00,172.00,196.00,236.00,337.00	FALSE	FALSE	TRUE	2020-11-19 22:05:56.281264+00:00	Male	Brown	None	None	FALSE	3	0	999000000000000	microchips/2020-11-19/7065dc8f-9d4b-4b7f-9418-524c87bc511b.jpg	None			-1.85262	34.6742	FALSE	None		2020-11-19 11:01:35+00:00	matiko	2020-11-19 11:01:35+00:00	2020-11-19 20:33:36.937775+00:00	FALSE	3b850e4a-3d8b-4a11-950f-21fc12ec9ba8	Seronga	Seronga	Morotonga	Mugumu Town Council	no
7f416b02-16b2-4ca7-bc4b-5736b036bfa3	31efc90d-cb41-40d6-a030-6850d6ad9f16	CAMF-T3LK	None		Central Point - Village	Chui	pets/2020-11-19/32424001-4f30-4b48-836d-f37ed18a4eb7.jpg	297.00,193.00,195.00,194.00,260.00,308.00	FALSE	FALSE	TRUE	2020-11-19 22:08:44.255003+00:00	Male	Black	None	None	FALSE	2	0	999000000000000	microchips/2020-11-19/19e1924e-e72b-4ba0-9b88-5be6811afdbe.jpg	None			-1.85262	34.6742	FALSE	None		2020-11-19 11:02:45+00:00	matiko	2020-11-19 11:02:45+00:00	2020-11-19 20:33:31.079887+00:00	FALSE	3b850e4a-3d8b-4a11-950f-21fc12ec9ba8	Seronga	Seronga	Morotonga	Mugumu Town Council	no
c8d1db0a-ddfd-408c-a594-6d03d6293173	a2459716-083a-41d6-afba-ba6e31be1892	VHTF-3BH5	None		Central Point - Village	Jonsina	pets/2020-11-19/92f5c917-8497-4e5a-a5ea-55203270ea48.jpg	323.00,224.00,220.00,223.00,257.00,333.00	FALSE	FALSE	TRUE	2020-11-19 21:55:55.286414+00:00	Male	Brown	None	None	FALSE	3	0	999000000000000	microchips/2020-11-19/d6959afe-b644-4303-8d67-2e365a998d79.jpg	None			-1.8527	34.6743	FALSE	None		2020-11-19 11:04:26+00:00	matiko	2020-11-19 11:04:26+00:00	2020-11-19 20:33:24.053275+00:00	FALSE	5886c4ec-b27d-4541-93d2-2d874c22119d	Romakendo	Romakendo	Morotonga	Mugumu Town Council	no
9e2b29d2-eb4f-45c1-85fd-b1f7faef2cb5	3f530f97-015f-4c1c-aa69-a325f5cf388b	VZMH-BLK5	None		Central Point - Village	Supertiger	pets/2020-11-19/1257e18f-f2a3-4a9c-a995-9249b971a916.jpg	335.00,151.00,222.00,148.00,289.00,252.00	FALSE	FALSE	TRUE	2020-11-19 22:07:35.817953+00:00	Male	Black	None	None	FALSE	4	0	999000000000000	microchips/2020-11-19/8eef054e-f6c7-4569-bcbe-e34da1ed046c.jpg	None			-1.85267	34.6742	FALSE	None		2020-11-19 11:07:28+00:00	matiko	2020-11-19 11:07:28+00:00	2020-11-19 20:33:17.207667+00:00	FALSE	fca46a53-a67d-4d26-a598-98b1920c689e	Romakendo	Romakendo	Morotonga	Mugumu Town Council	no
198dfd3e-6281-4914-b088-726e7f653963	63630ba3-39d3-4b96-896b-cffee1589ccc	2LL6-AMDE	None		Central Point - Village	Scudy	pets/2020-11-19/ca032ba2-c9f8-4e0d-9c1c-786d61fbcc11.jpg	273.00,182.00,145.00,184.00,221.00,298.00	FALSE	FALSE	TRUE	2020-11-19 22:02:37.115911+00:00	Male	Brown	None	None	FALSE	5	0	999000000000000	microchips/2020-11-19/7f505b1b-78ce-4ba7-a7cc-49e53e506850.jpg	None			-1.85275	34.6742	FALSE	None		2020-11-19 11:14:39+00:00	matiko	2020-11-19 11:14:39+00:00	2020-11-19 20:33:10.719547+00:00	FALSE	5a87abe0-4526-47cc-a8e2-2c766547d3dd	Romakendo	Romakendo	Morotonga	Mugumu Town Council	no
9c1a99d7-5aa3-479c-b0b4-153f7850f378	bf43bd04-7875-4215-8424-262f44cb325f	KSYD-DFZN	None		Central Point - Village	Scud	pets/2020-11-19/dc5229d3-238f-4537-8a53-2b8a82533003.jpg	314.00,167.00,167.00,161.00,228.00,336.00	FALSE	FALSE	TRUE	2020-11-19 21:34:24.352912+00:00	Male	Brown	None	None	FALSE	4	0	999000000000000	microchips/2020-11-19/6a2c035d-6027-4ccf-8012-b2d7bedb82eb.jpg	None			-1.85275	34.6742	FALSE	None		2020-11-19 11:15:47+00:00	matiko	2020-11-19 11:15:47+00:00	2020-11-19 20:33:03.465284+00:00	FALSE	5a87abe0-4526-47cc-a8e2-2c766547d3dd	Romakendo	Romakendo	Morotonga	Mugumu Town Council	no
11ec2d33-7479-46c6-b062-185159968b51	7f69e342-8a08-496d-99ba-a26ab688a238	4YN8-VND6	None		Central Point - Village	Simba	pets/2020-11-19/n5cvv9qj-e72b-4b6a-9763-1bae146c0f10.jpg	265.00,159.00,163.00,165.00,218.00,276.00	FALSE	FALSE	TRUE	2020-11-19 21:08:37.798718+00:00	Female	Brown	None	None	FALSE	3	0	999000000000000	microchips/2020-11-19/84pxdu21-f0a4-411f-82c3-5ad5c1257b11.jpg	None			-1.85274	34.6742	FALSE	None		2020-11-19 11:17:48+00:00	matiko	2020-11-19 11:18:36+00:00	2020-11-19 20:32:55.944165+00:00	FALSE	262c3a89-eaad-4d21-81c2-7d72b7968c25	Romakendo	Romakendo	Morotonga	Mugumu Town Council	no
66fb206b-a27f-4676-bb78-6533762af2e4	13ab39fb-b084-4fff-8f52-727af21d2d30	3KYH-B4YS	None		Central Point - Village	Feny	pets/2020-11-19/d009e845-7a0a-44aa-bda2-65daf296db04.jpg	302.00,197.00,190.00,193.00,241.00,294.00	FALSE	FALSE	TRUE	2020-11-19 22:12:21.558786+00:00	Male	Brown	None	None	FALSE	3	0	999000000000000	microchips/2020-11-19/85f2c3fc-7808-4603-b5b8-139fa597de21.jpg	None			-1.85266	34.6742	FALSE	None		2020-11-19 11:22:04+00:00	matiko	2020-11-19 11:22:04+00:00	2020-11-19 20:32:47.796951+00:00	FALSE	3fcf155d-d1d5-45f8-92ea-ea0cc55daf86	Romakendo	Romakendo	Morotonga	Mugumu Town Council	no
e6a98545-044f-473d-ad6c-02fe1d2264fa	74615808-0853-4d1f-8ed3-2861344df0bc	WTQJ-RN33	None		Central Point - Village	Fiter	pets/2020-11-19/2f1afdf6-dfea-419d-8bd6-31866f2e6621.jpg	316.00,238.00,194.00,237.00,258.00,300.00	FALSE	FALSE	TRUE	2020-11-19 22:00:48.910565+00:00	Male	Brown	None	None	FALSE	0	3	999000000000000	microchips/2020-11-19/37a2cf4e-f02f-4701-a0dc-783415cb9cd7.jpg	None			-1.85266	34.6742	FALSE	None		2020-11-19 11:23:15+00:00	matiko	2020-11-19 11:23:15+00:00	2020-11-19 20:32:39.395157+00:00	FALSE	3fcf155d-d1d5-45f8-92ea-ea0cc55daf86	Romakendo	Romakendo	Morotonga	Mugumu Town Council	no
81bd9902-fb36-40a6-a6d5-38825299b09e	35e0e6be-c395-4bb1-9720-36fac53b0c68	VGKV-NHHC	None		Central Point - Village	Chitet	pets/2020-11-19/974c665c-e2e9-4129-9a03-2e3410a71a1f.jpg	365.00,185.00,233.00,176.00,260.00,339.00	FALSE	FALSE	TRUE	2020-11-19 21:13:04.661508+00:00	Female	Brown	None	None	FALSE	5	0	999000000000000	microchips/2020-11-19/2df6b08c-3468-4d0d-bbbb-f169686cbca9.jpg	None			-1.85267	34.6741	FALSE	None		2020-11-19 11:24:51+00:00	matiko	2020-11-19 11:24:51+00:00	2020-11-19 20:32:33.235924+00:00	FALSE	664f0e52-61a1-47b1-87f4-874b5713e555	Romakendo	Romakendo	Morotonga	Mugumu Town Council	no
6be2f462-e971-403f-8882-86f483b13729	3c18ed19-a47f-4ad4-80b5-c426f1ca3643	526B-8G7E	None		Central Point - Village	Olike	pets/2020-11-19/0e88df7d-c7b3-46ad-a1cd-de552a7b0b85.jpg	319.00,178.00,205.00,176.00,261.00,257.00	FALSE	FALSE	TRUE	2020-11-19 22:07:53.964270+00:00	Male	Brown	None	None	FALSE	0	7	999000000000000	microchips/2020-11-19/9addec30-85db-4df2-81e0-287d05b6bfa8.jpg	None			-1.85265	34.6742	FALSE	None		2020-11-19 11:26:48+00:00	matiko	2020-11-19 11:26:48+00:00	2020-11-19 20:32:24.500032+00:00	FALSE	284eb337-7f19-477c-8c54-03b68e952469	Romakendo	Romakendo	Morotonga	Mugumu Town Council	no
39908da1-7bb2-4df6-bb23-435e76eeb813	92ab7e23-531e-47b3-956d-c369cc40b9bd	4H6P-2SA5	None		Central Point - Village	Jonta	pets/2020-11-19/95034646-ed42-4012-ac6e-98b5ff3c1d1a.jpg	326.00,158.00,194.00,140.00,249.00,296.00	FALSE	FALSE	TRUE	2020-11-19 21:57:34.885045+00:00	Male	White	None	Brown	FALSE	0	7	999000000000000	microchips/2020-11-19/1b1990b1-21b9-4972-a3e7-dd4f170fff70.jpg	None			-1.85265	34.6741	FALSE	None		2020-11-19 11:28:37+00:00	matiko	2020-11-19 11:28:37+00:00	2020-11-19 20:32:15.410823+00:00	FALSE	7caf27f5-d7c9-4ad0-b282-89c566c8c46d	Romakendo	Romakendo	Morotonga	Mugumu Town Council	no
e12d703a-9654-4a73-81eb-7501ef85ba8e	610d4d7e-3893-4f47-a724-5f995257f6e4	YGHB-5H9Q	None		Central Point - Village	Trump	pets/2020-11-19/fd5b0b6b-41b8-4e47-aff5-3b45fe7bf4c0.jpg	328.00,205.00,213.00,202.00,290.00,262.00	FALSE	FALSE	TRUE	2020-11-19 22:02:59.751323+00:00	Male	Black	None	None	FALSE	5	0	999000000000000	microchips/2020-11-19/13b2acde-347f-4b0f-8bb3-4838ddfc038b.jpg	None			-1.85265	34.6741	FALSE	None		2020-11-19 11:30:07+00:00	matiko	2020-11-19 11:30:07+00:00	2020-11-19 20:32:08.005296+00:00	FALSE	44b410f3-676b-4a5e-9530-b7a08a2278fa	Seronga	Seronga	Morotonga	Mugumu Town Council	no
b7097b2d-75c5-4b3d-bd4e-ed8808ead1b9	fd83330d-1c87-48bd-b5e7-d0ae74ff3501	FPE6-7M93	None		Central Point - Village	Ninja	pets/2020-11-19/38b8d509-5a75-4568-bf85-b0e9f66c8e0b.jpg	320.00,159.00,189.00,148.00,248.00,282.00	FALSE	FALSE	TRUE	2020-11-19 21:16:51.401319+00:00	Male	Brown	None	None	FALSE	5	0	999000000000000	microchips/2020-11-19/9e79115f-4bbd-40eb-a991-2eb9bfd85cee.jpg	None			-1.85265	34.6741	FALSE	None		2020-11-19 11:31:36+00:00	matiko	2020-11-19 11:31:36+00:00	2020-11-19 20:32:00.136151+00:00	FALSE	44b410f3-676b-4a5e-9530-b7a08a2278fa	Seronga	Seronga	Morotonga	Mugumu Town Council	no
18a446b9-c9a5-4b9b-abad-f0662249e1f4	f7427735-5ab5-4d32-b670-6782c267eba4	WHEC-P26V	None		Central Point - Village	Mbagara	pets/2020-11-19/300aee3e-05a9-4995-8639-a691d4882aca.jpg	347.00,283.00,246.00,268.00,283.00,388.00	FALSE	FALSE	TRUE	2020-11-19 21:17:36.793489+00:00	Male	Black	None	None	FALSE	5	0	999000000000000	microchips/2020-11-19/4167acb0-527e-420b-8756-0ea1891172a4.jpg	None			-1.85265	34.6741	FALSE	None		2020-11-19 11:33:26+00:00	matiko	2020-11-19 11:33:26+00:00	2020-11-19 20:31:52.606883+00:00	FALSE	3b30fa84-e851-4d22-8aea-560ab2595263	Mutukura	Mutukura	Morotonga	Mugumu Town Council	no
22419b3a-a37f-402b-b313-b0fa895487a9	22126a82-9bc0-41c2-a5c0-88506e4c07c1	Z3NG-TTNH	None		Central Point - Village	Popy	pets/2020-11-19/a28d2aff-7775-4381-bde1-2964299fc404.jpg	314.00,278.00,192.00,290.00,272.00,389.00	FALSE	FALSE	TRUE	2020-11-19 22:10:42.113048+00:00	Male	Brown	None	None	FALSE	3	0	999000000000000	microchips/2020-11-19/87ea7fd3-619a-43be-a0be-fb5af67be246.jpg	None			-1.85265	34.6741	FALSE	None		2020-11-19 11:35:46+00:00	matiko	2020-11-19 11:35:46+00:00	2020-11-19 20:31:45.462582+00:00	FALSE	3b30fa84-e851-4d22-8aea-560ab2595263	Mutukura	Mutukura	Morotonga	Mugumu Town Council	no
e8ecaf5c-7cf4-43c0-bb69-5f6e277ccd2c	11fce0d2-69f0-4f7b-b99e-90a07f28b670	WH6P-86Z5	None		Central Point - Village	Bosco	pets/2020-11-19/dc25c901-00c0-40a2-a2a4-572cc6cc9cdb.jpg	252.00,161.00,142.00,158.00,177.00,273.00	FALSE	FALSE	TRUE	2020-11-19 22:12:30.708004+00:00	Male	Brown	None	None	FALSE	3	0	999000000000000	microchips/2020-11-19/767dcc9f-1e5f-42b6-a864-6aca7bb88810.jpg	None			-1.85275	34.6743	FALSE	None		2020-11-19 11:38:57+00:00	matiko	2020-11-19 11:38:57+00:00	2020-11-19 20:31:38.462202+00:00	FALSE	6ac64252-4dd0-46a9-b20c-981baed03a8d	Mutukura	Mutukura	Morotonga	Mugumu Town Council	no
f1b64c07-b29b-42f9-ac0f-55846d5fa51e	c5bdf642-52db-4bb5-bf22-429d091bdf3a	Q265-4NDQ	None		Central Point - Village	Bosco	pets/2020-11-19/333661c6-acb6-487e-9ba9-c1015123644f.jpg	315.00,205.00,189.00,209.00,238.00,307.00	FALSE	FALSE	TRUE	2020-11-19 21:33:11.807162+00:00	Male	Brown	None	None	FALSE	3	0	999000000000000	microchips/2020-11-19/6a57a5d9-f779-4f9a-a702-ec3bf4c409f2.jpg	None			-1.85275	34.6743	FALSE	None		2020-11-19 11:39:55+00:00	matiko	2020-11-19 11:39:55+00:00	2020-11-19 20:31:31.042637+00:00	FALSE	6ac64252-4dd0-46a9-b20c-981baed03a8d	Mutukura	Mutukura	Morotonga	Mugumu Town Council	no
651708fb-3ad4-4c59-8aa0-d530c4be4a84	517b03ad-e75b-42dd-8c2b-c0c836d460de	PX3Y-8WPK	None		Central Point - Village	Tiger	pets/2020-11-19/9758db97-5950-4259-a9c6-e8bd9c846e16.jpg	293.00,174.00,172.00,170.00,223.00,304.00	FALSE	FALSE	TRUE	2020-11-19 22:05:06.454103+00:00	Male	Black	None	None	FALSE	2	0	999000000000000	microchips/2020-11-19/e4a7c8a3-af02-4ef7-a76b-fe501a3a32bd.jpg	None			-1.85275	34.6743	FALSE	None		2020-11-19 11:41:00+00:00	matiko	2020-11-19 11:41:00+00:00	2020-11-19 20:31:23.636905+00:00	FALSE	6ac64252-4dd0-46a9-b20c-981baed03a8d	Mutukura	Mutukura	Morotonga	Mugumu Town Council	no
031cfdec-f139-4afa-a4c2-15d06d04f210	0f3c869d-93e2-468a-834a-cdc785846962	6XWD-9232	None		Central Point - Village	Tiger	pets/2020-11-19/453c3149-10fd-4923-aebb-5b64d927920a.jpg	304.00,213.00,190.00,206.00,244.00,285.00	FALSE	FALSE	TRUE	2020-11-19 22:12:53.712320+00:00	Male	Black	None	None	FALSE	0	5	999000000000000	microchips/2020-11-19/480b85fd-11dc-42ad-bf71-e2f690808fff.jpg	None			-1.85271	34.6742	FALSE	None		2020-11-19 11:42:31+00:00	matiko	2020-11-19 11:42:31+00:00	2020-11-19 20:31:16.247402+00:00	FALSE	86935454-333b-4e3a-88fd-4be98e11e098	Romakendo	Romakendo	Morotonga	Mugumu Town Council	no
0dd941ed-f435-414b-b4be-d1be5c615bce	8cc12014-e832-478e-9e49-2bd14c137caf	PQGJ-SFRL	None		Central Point - Village	Simba	pets/2020-11-19/daf474bd-6148-4837-98b8-6ac986a4b2f7.jpg	311.00,173.00,223.00,170.00,264.00,223.00	FALSE	FALSE	TRUE	2020-11-19 21:58:28.951237+00:00	Male	Brown	None	None	FALSE	3	0	999000000000000	microchips/2020-11-19/a49cd119-a2d8-4ba6-9823-6e82f7bd32ad.jpg	None			-1.85271	34.6742	FALSE	None		2020-11-19 11:43:48+00:00	matiko	2020-11-19 11:43:48+00:00	2020-11-19 20:31:09.420110+00:00	FALSE	86935454-333b-4e3a-88fd-4be98e11e098	Romakendo	Romakendo	Morotonga	Mugumu Town Council	no
27a93247-12e6-48b0-b6ef-9bdcab668f98	dd5ac640-67f1-491e-976e-946c2a035185	7MLF-MX5P	None		Central Point - Village	Pijo	pets/2020-11-19/ee370863-e80b-49c8-a496-33b00de3653c.jpg	368.00,124.00,221.00,124.00,273.00,338.00	FALSE	FALSE	TRUE	2020-11-19 21:02:09.454336+00:00	Female	Black	None	None	FALSE	4	0	999000000000000	microchips/2020-11-19/0ad190d7-9b17-4aeb-bbd2-de509c170bc2.jpg	None			-1.85265	34.6742	FALSE	None		2020-11-19 11:47:22+00:00	matiko	2020-11-19 11:47:22+00:00	2020-11-19 20:31:01.077108+00:00	FALSE	33364d53-f022-4b46-94d4-e067900a8fbf	Seronga	Seronga	Morotonga	Mugumu Town Council	no
9e763818-a52f-49a4-a516-c23478a79d55	b3922ea0-a946-464e-9758-b3142d7dcaae	MNRV-8YRW	None		Central Point - Village	Cobra	pets/2020-11-19/b634ab3e-95f4-49e5-90de-03e8cc295035.jpg	182.00,182.00,87.00,194.00,122.00,270.00	FALSE	FALSE	TRUE	2020-11-19 21:35:28.025231+00:00	Male	Brown	None	None	FALSE	4	0	999000000000000	microchips/2020-11-19/5d6d87ed-276b-4d0e-ab49-35698961f10f.jpg	None			-1.85272	34.6742	FALSE	None		2020-11-19 11:49:50+00:00	matiko	2020-11-19 11:49:50+00:00	2020-11-19 20:30:53.533087+00:00	FALSE	58fee665-ee80-4da8-a292-09753bef5204	Seronga	Seronga	Morotonga	Mugumu Town Council	no
68137270-41ea-4e0c-8950-6a1f0779106e	abd002ca-11b8-4e4c-bc75-6bba08d86e77	CANT-XZCW	None		Central Point - Village	Osca	pets/2020-11-19/z95l3nee-d7f0-4788-aca0-1d0dc43bb32c.jpg	317.00,264.00,184.00,257.00,227.00,450.00	FALSE	FALSE	TRUE	2020-11-19 21:36:27.023609+00:00	Male	Brown	None	None	FALSE	6	0	999000000000000	microchips/2020-11-19/m2uyoi6v-5e5a-4f28-8ec2-5c4b3ba8fea0.jpg	None			-1.85266	34.6743	FALSE	None		2020-11-19 11:51:22+00:00	matiko	2020-11-19 11:55:56+00:00	2020-11-19 20:30:37.580663+00:00	FALSE	167851d5-626f-4384-a7c1-96cb26878654	Seronga	Seronga	Morotonga	Mugumu Town Council	no
ce9c62aa-a032-4a42-9ca4-40516199edc9	460e4183-a65b-49fe-b11b-865861fca116	QTMM-NZXP	None		Central Point - Village	Tiger	pets/2020-11-19/4fb8bb56-0b86-4fb9-8b33-af8ad2a9e679.jpg	256.00,233.00,122.00,236.00,159.00,345.00	FALSE	FALSE	TRUE	2020-11-19 22:06:41.471050+00:00	Male	Black	None	None	FALSE	1	0	999000000000000	microchips/2020-11-19/6f032a41-a169-4ec0-b66d-94a5cf1222fc.jpg	None			-1.85264	34.6743	FALSE	None		2020-11-19 11:59:10+00:00	matiko	2020-11-19 11:59:10+00:00	2020-11-19 20:30:29.698150+00:00	FALSE	fa21f592-2aac-4ae4-a86b-a3440c18fb3b	Seronga	Seronga	Morotonga	Mugumu Town Council	no
1e482029-b99b-4174-8ecc-9bee7c0e5715	653f4e5a-7e83-42b4-83a9-e3105cf66b9e	W5ET-BSBY	None		Central Point - Village	Fujo	pets/2020-11-19/96a18f37-6827-4295-b1ff-5a40f84d9769.jpg	257.00,224.00,147.00,225.00,207.00,314.00	FALSE	FALSE	TRUE	2020-11-19 21:09:59.329671+00:00	Female	Black	None	None	FALSE	0	2	999000000000000	microchips/2020-11-19/6a4bc2e3-5ffa-4357-830c-0a7c08f1293b.jpg	None			-1.85278	34.6742	FALSE	None		2020-11-19 12:01:36+00:00	matiko	2020-11-19 12:01:36+00:00	2020-11-19 20:30:23.008704+00:00	FALSE	26c2d58f-98de-4cfc-a6d2-9119f4b061da	Seronga	Seronga	Morotonga	Mugumu Town Council	no
1594fa7c-4cbc-4d9f-a22f-0338ac6c0ab5	52862280-18fb-436b-97ef-92108d627923	NE7D-J664	None		Central Point - Village	Pabro	pets/2020-11-19/dc8dfd90-abfb-4524-8251-33873820d895.jpg	293.00,258.00,178.00,265.00,236.00,441.00	FALSE	FALSE	TRUE	2020-11-19 21:11:07.041875+00:00	Female	Black	None	None	FALSE	2	0	999000000000000	microchips/2020-11-19/ba078f11-6365-4525-8e6f-8c3931e16d31.jpg	None			-1.8526	34.6743	FALSE	None		2020-11-19 12:02:56+00:00	matiko	2020-11-19 12:02:56+00:00	2020-11-19 20:30:16.605127+00:00	FALSE	b81b69b8-0c9e-49e1-b7ac-3f7790ea1818	Seronga	Seronga	Morotonga	Mugumu Town Council	no
c4e67e53-2ec1-4e2c-b0da-cc18a6c1827b	d5f526b0-27a6-49de-b0d8-4a434a47bf46	HQ7A-ZB8K	None		Central Point - Village	Motina	pets/2020-11-19/3c400932-8831-407a-a11a-443e5bb9941f.jpg	309.00,204.00,187.00,206.00,248.00,389.00	FALSE	FALSE	TRUE	2020-11-19 21:30:15.128814+00:00	Male	Brown	None	None	FALSE	5	0	999000000000000	microchips/2020-11-19/7f45ea48-5c62-4e99-b030-46a6d8f7c5fd.jpg	None			-1.85268	34.6743	FALSE	None		2020-11-19 12:04:27+00:00	matiko	2020-11-19 12:04:27+00:00	2020-11-19 20:30:08.602824+00:00	FALSE	c624816a-a89e-489d-8dd1-c693a081c6a4	Seronga	Seronga	Morotonga	Mugumu Town Council	no
e78656a3-61c8-46ed-9efb-dbb90e757f04	98e3bf8a-a345-4976-86a6-5d387c99c672	WPKL-A6J8	None		Central Point - Village	Masta	pets/2020-11-19/6ea91952-38f4-4ef2-a10c-4a9138cf0929.jpg	270.00,224.00,112.00,220.00,181.00,462.00	FALSE	FALSE	TRUE	2020-11-19 21:57:03.073420+00:00	Male	Black	None	None	FALSE	5	0	999000000000000	microchips/2020-11-19/7899cb12-0b34-44e7-a2c7-e1325927a0a5.jpg	None			-1.85268	34.6743	FALSE	None		2020-11-19 12:05:27+00:00	matiko	2020-11-19 12:05:27+00:00	2020-11-19 20:30:01.551297+00:00	FALSE	c624816a-a89e-489d-8dd1-c693a081c6a4	Seronga	Seronga	Morotonga	Mugumu Town Council	no
569632d5-37f4-4975-b4dd-dadb0f1e0a15	aebd2f9b-f3a7-48b0-8c86-cddd8bc54e74	SS2H-B8A2	None		Central Point - Village	Simba	pets/2020-11-19/897a992b-9b5b-4ef1-b2b6-d1e89ebec6ba.jpg	293.00,194.00,134.00,195.00,230.00,414.00	FALSE	FALSE	TRUE	2020-11-19 21:05:01.276948+00:00	Female	Brown	None	None	FALSE	4	0	999000000000000	microchips/2020-11-19/fe995852-2984-4f3c-befc-9f0f4ed8d7e5.jpg	None			-1.85268	34.6743	FALSE	None		2020-11-19 12:07:47+00:00	matiko	2020-11-19 12:07:47+00:00	2020-11-19 20:29:51.446253+00:00	FALSE	ecce232f-062f-4d4e-86ef-c9d740457648	Seronga	Seronga	Morotonga	Mugumu Town Council	no
8d403627-f45e-42b8-8512-8169720d88a0	ba7cdde2-7868-4885-b514-7441af1db2fe	MYBS-Q4B7	None		Central Point - Village	Chui	pets/2020-11-19/6f14bae5-b12b-4aee-be73-07e1102cf5c2.jpg	352.00,216.00,187.00,206.00,234.00,377.00	FALSE	FALSE	TRUE	2020-11-19 21:04:11.597577+00:00	Female	White	None	None	FALSE	0	2	999000000000000	microchips/2020-11-19/83f982ca-2a8c-428f-bba3-fa03c8c2931e.jpg	None			-1.85268	34.6743	FALSE	None		2020-11-19 12:09:08+00:00	matiko	2020-11-19 12:09:08+00:00	2020-11-19 20:29:43.952295+00:00	FALSE	401ea8f6-6f7b-414a-a946-2e1eea056e21	Seronga	Seronga	Morotonga	Mugumu Town Council	no
b39d4f08-5d7f-4090-9a8b-4a054793a52e	09b48df5-ca24-4b4f-99ee-dc414f19298b	2RTS-HSTX	None		Central Point - Village	Tiger	pets/2020-11-19/b8e205ef-8bce-4f1e-8bf9-147a26a02433.jpg	353.00,230.00,200.00,198.00,213.00,391.00	FALSE	FALSE	TRUE	2020-11-19 22:13:20.981027+00:00	Male	Black	None	None	FALSE	0	2	999000000000000	microchips/2020-11-19/69253802-7ccc-485c-8031-38859db032de.jpg	None			-1.85268	34.6743	FALSE	None		2020-11-19 12:10:07+00:00	matiko	2020-11-19 12:10:07+00:00	2020-11-19 20:29:37.333206+00:00	FALSE	401ea8f6-6f7b-414a-a946-2e1eea056e21	Seronga	Seronga	Morotonga	Mugumu Town Council	no
637409e5-5c88-4ccb-bad0-bb4202875528	02b81b9b-5508-4118-8e51-30808af5c138	GTZA-7S3Y	None		Central Point - Village	Simba	pets/2020-11-19/283f5253-6716-4958-a362-7151ac5c5b6f.jpg	283.00,246.00,156.00,230.00,189.00,431.00	FALSE	FALSE	TRUE	2020-11-19 21:16:06.013508+00:00	Female	Black	None	None	FALSE	3	0	999000000000000	microchips/2020-11-19/280b2ca4-56c6-41ec-b48a-67df6192c0d3.jpg	None			-1.85269	34.6742	FALSE	None		2020-11-19 12:11:59+00:00	matiko	2020-11-19 12:11:59+00:00	2020-11-19 20:29:30.062839+00:00	FALSE	2005cc64-1138-433b-a753-fc73cc8a40e1	Seronga	Seronga	Morotonga	Mugumu Town Council	no
ffb63deb-b044-4b98-b4e0-b381bfb4df80	5b88f6a8-3692-41e3-b43f-364ff79293c7	LGEM-Z9PT	None		Central Point - Village	Msafi	pets/2020-11-19/18750b90-5331-40b3-bb35-ceadb672a728.jpg	321.00,170.00,194.00,175.00,185.00,319.00	FALSE	FALSE	TRUE	2020-11-19 21:10:39.993728+00:00	Female	Black	None	None	FALSE	2	0	999000000000000	microchips/2020-11-19/499292d5-6fd1-4994-acbd-8d11a2704cf5.jpg	None			-1.85272	34.6742	FALSE	None		2020-11-19 12:16:05+00:00	matiko	2020-11-19 12:16:05+00:00	2020-11-19 20:29:23.452184+00:00	FALSE	bbbd7b71-5b87-4d4b-b85e-cbcb3611b3d7	Seronga	Seronga	Morotonga	Mugumu Town Council	no
0c6f0dce-d21f-4fd4-af03-7fcf20e42955	8b4829c2-d412-41c7-a4a2-f2ccb14c9c5f	JE3D-3WXT	None		Central Point - Village	Jane	pets/2020-11-19/8a01b1c3-3f14-43e8-937e-729bf6f01628.jpg	364.00,276.00,222.00,245.00,258.00,429.00	FALSE	FALSE	TRUE	2020-11-19 21:07:25.615602+00:00	Female	Black	None	None	FALSE	0	2	999000000000000	microchips/2020-11-19/5700ab17-91a0-4ab9-b98e-c79d8ec5f6be.jpg	None					FALSE	None		2020-11-19 12:20:49+00:00	matiko	2020-11-19 12:20:49+00:00	2020-11-19 20:29:16.344960+00:00	FALSE	27704f52-b9ae-47c1-ace2-b24735802db3	Seronga	Seronga	Morotonga	Mugumu Town Council	no
ea5c49a5-e5f8-4f76-b1c5-52b21ee7ac90	e98e425b-79cf-47de-8da5-0d047008b462	XGYC-32Y4	None		Central Point - Village	Chui	pets/2020-11-19/6e9f6b88-04e5-46d7-9a27-d68b0cdf13b5.jpg	322.00,238.00,179.00,232.00,210.00,482.00	FALSE	FALSE	TRUE	2020-11-19 21:27:41.089746+00:00	Male	Brown	None	None	FALSE	0	6	999000000000000	microchips/2020-11-19/f2e103c2-fbf7-46c2-a063-486c9a051fe6.jpg	None			-1.85271	34.6742	FALSE	None		2020-11-19 12:22:51+00:00	matiko	2020-11-19 12:22:51+00:00	2020-11-19 20:29:11.535364+00:00	FALSE	83db863b-af7e-47aa-9ac4-19534aa8f408	Seronga	Seronga	Morotonga	Mugumu Town Council	no
edf38e01-c04e-43eb-a33e-94b09afd3c8d	797ce61b-5231-4229-95a1-ac019e7fcc2f	RCNT-4X9D	None		Central Point - Village	Simba	pets/2020-11-19/bf32c2b2-c2cb-41e3-bcd5-45f69c0889a4.jpg	364.00,231.00,216.00,234.00,248.00,440.00	FALSE	FALSE	TRUE	2020-11-19 21:09:04.981146+00:00	Female	Brown	None	None	FALSE	2	0	999000000000000	microchips/2020-11-19/08e2998a-629a-4719-85da-2ae1b40578b4.jpg	None			-1.85271	34.6742	FALSE	None		2020-11-19 12:24:11+00:00	matiko	2020-11-19 12:24:11+00:00	2020-11-19 20:29:05.817216+00:00	FALSE	83db863b-af7e-47aa-9ac4-19534aa8f408	Seronga	Seronga	Morotonga	Mugumu Town Council	no
cf317203-1ca9-4038-b5eb-af2ab7309ffa	53cb1f09-6df6-417b-8fc6-9e1cf7954298	EW9H-SRC8	None		Central Point - Village	Pijo	pets/2020-11-19/e98a1898-3d7e-4353-a70b-5e0ad6c63b5d.jpg	334.00,216.00,185.00,214.00,238.00,467.00	FALSE	FALSE	TRUE	2020-11-19 21:11:02.535646+00:00	Female	Brown	None	None	FALSE	2	0	999000000000000	microchips/2020-11-19/80d913cb-c642-4ac1-b68a-745e4239f85d.jpg	None			-1.85271	34.6742	FALSE	None		2020-11-19 12:25:43+00:00	matiko	2020-11-19 12:25:43+00:00	2020-11-19 20:28:58.202106+00:00	FALSE	83db863b-af7e-47aa-9ac4-19534aa8f408	Seronga	Seronga	Morotonga	Mugumu Town Council	no
10ddb68f-dc99-4076-83da-f06a49f674cb	e108495a-33a2-4099-9ff7-1ebd4f1a1601	M9AP-BKTE	None		Central Point - Village	Simba	pets/2020-11-19/06300680-1a8b-4e34-8653-9aacf601c36a.jpg	339.00,223.00,182.00,219.00,213.00,423.00	FALSE	FALSE	TRUE	2020-11-19 21:28:44.473743+00:00	Male	Black	None	None	FALSE	6	0	999000000000000	microchips/2020-11-19/e378a2aa-57fe-4d5e-8c6d-82d0edaac6f7.jpg	None			-1.8527	34.6743	FALSE	None		2020-11-19 12:27:06+00:00	matiko	2020-11-19 12:27:06+00:00	2020-11-19 20:28:50.999068+00:00	FALSE	44551568-ab77-402c-b32d-3fb707b88da0	Seronga	Seronga	Morotonga	Mugumu Town Council	no
195af23d-802a-4ee0-87f1-cf102a39e95e	048a9dab-9e51-4c85-9eb1-02daccefec38	FHKQ-MCKF	None		Central Point - Village	Twiga	pets/2020-11-19/a3467798-24c6-40c1-8141-cd45137fe39e.jpg	282.00,201.00,150.00,197.00,233.00,434.00	FALSE	FALSE	TRUE	2020-11-19 22:13:57.021598+00:00	Male	Black	None	None	FALSE	12	0	999000000000000	microchips/2020-11-19/6275c931-7d1b-4a2b-86f4-8a20d7513409.jpg	None			-1.85259	34.6743	FALSE	None		2020-11-19 12:28:28+00:00	matiko	2020-11-19 12:28:28+00:00	2020-11-19 20:28:44.340979+00:00	FALSE	280f2ca2-b673-43e8-b451-a2230b832282	Seronga	Seronga	Morotonga	Mugumu Town Council	no
4cfb4475-994c-4d5e-8645-c10941934274	55d90028-7238-4498-a691-08c5ea970872	FHM7-B7J4	None		Central Point - Village	Peg	pets/2020-11-19/791f0b1d-765d-4091-8f86-2336ec9235c5.jpg	273.00,231.00,173.00,224.00,196.00,350.00	FALSE	FALSE	TRUE	2020-11-19 22:04:07.689053+00:00	Male	Brown	None	None	FALSE	6	0	999000000000000	microchips/2020-11-19/1ff9c726-4f92-4e34-9130-5d3d9ccfa767.jpg	None			-1.85259	34.6743	FALSE	None		2020-11-19 12:32:17+00:00	matiko	2020-11-19 12:32:17+00:00	2020-11-19 20:28:37.603062+00:00	FALSE	1d20eefc-d1bc-4504-afe3-6a432cd34d82	Seronga	Seronga	Morotonga	Mugumu Town Council	no
657023ce-2edf-4b4d-b823-2311e4c6a2a6	d013d924-715e-40c3-ba27-4a3354e5aebb	E9BJ-ZTM6	None		Central Point - Village	Master	pets/2020-11-19/ea9f7d85-9bb3-494a-9abf-d5b45b7d7945.jpg	327.00,198.00,189.00,193.00,212.00,365.00	FALSE	FALSE	TRUE	2020-11-19 21:30:55.927033+00:00	Male	Brown	None	None	FALSE	8	0	999000000000000	microchips/2020-11-19/0c2b600d-d45e-442d-8078-48d52c368f50.jpg	None			-1.85259	34.6743	FALSE	None		2020-11-19 12:33:37+00:00	matiko	2020-11-19 12:33:37+00:00	2020-11-19 20:28:31.203660+00:00	FALSE	1d20eefc-d1bc-4504-afe3-6a432cd34d82	Seronga	Seronga	Morotonga	Mugumu Town Council	no
5171f253-80b5-4d2c-a74a-dd450e246781	64b03aaf-8ee9-4564-80f9-cec38386a425	BZ47-XGMZ	None		Central Point - Village	Abot	pets/2020-11-19/c5d5969f-5536-4634-99e3-45c702ee8860.jpg	311.00,257.00,152.00,263.00,238.00,490.00	FALSE	FALSE	TRUE	2020-11-19 22:02:23.539050+00:00	Male	Black	None	None	FALSE	5	0	999000000000000	microchips/2020-11-19/e240cace-38ec-459c-a965-a02f6309fd71.jpg	None			-1.85259	34.6743	FALSE	None		2020-11-19 12:35:25+00:00	matiko	2020-11-19 12:35:25+00:00	2020-11-19 20:28:23.938189+00:00	FALSE	f074da5b-08d2-486a-af52-ef031cf00a43	Seronga	Seronga	Morotonga	Mugumu Town Council	no
2d6d5c8b-a527-467e-b487-b56bd9645439	ae903dde-0718-4dd8-9f66-6c536bd30f82	5P65-22RJ	None		Central Point - Village	Lambati	pets/2020-11-19/572c09b9-669b-489b-b68f-165835141c86.jpg	290.00,217.00,111.00,189.00,250.00,464.00	FALSE	FALSE	TRUE	2020-11-19 21:36:13.450196+00:00	Male	Brown	None	None	FALSE	4	0	999000000000000	microchips/2020-11-19/a88c7ed9-f010-4bee-8fed-b95a7735b3a9.jpg	None			-1.85259	34.6743	FALSE	None		2020-11-19 12:36:39+00:00	matiko	2020-11-19 12:36:39+00:00	2020-11-19 20:28:15.657944+00:00	FALSE	f074da5b-08d2-486a-af52-ef031cf00a43	Seronga	Seronga	Morotonga	Mugumu Town Council	no
6253223e-9b26-4a73-81c5-97aef4cce989	2fdf15a0-8912-43b7-95c7-ec90a657cc97	TYPB-9N42	None		Central Point - Village	Fire	pets/2020-11-19/216670c2-77a5-4dfd-9773-48d83d44d4b7.jpg	278.00,251.00,156.00,257.00,215.00,418.00	FALSE	FALSE	TRUE	2020-11-19 21:13:27.236640+00:00	Female	Brown	None	None	FALSE	2	0	999000000000000	microchips/2020-11-19/2d1b75d5-28b3-4ca1-b1c9-8e579041517a.jpg	None			-1.85267	34.6742	FALSE	None		2020-11-19 12:38:53+00:00	matiko	2020-11-19 12:38:53+00:00	2020-11-19 20:28:04.008513+00:00	FALSE	d4668c28-6250-44ac-bcdc-443ebd30116c	Seronga	Seronga	Morotonga	Mugumu Town Council	no
0df1c819-24a7-45c6-93d7-8f87df0826fe	69e51660-8751-4ee6-be1b-77f8979b8a4d	R9K3-YM2B	None		Central Point - Village	Popy	pets/2020-11-19/9f969659-105e-46b6-9c66-007bd8400ab0.jpg	286.00,135.00,157.00,130.00,199.00,328.00	FALSE	FALSE	TRUE	2020-11-19 21:09:32.225261+00:00	Female	Brown	None	None	FALSE	4	0	999000000000000	microchips/2020-11-19/83e311bd-2ad6-4914-9a2c-a630681effec.jpg	None			-1.85272	34.6742	FALSE	None		2020-11-19 12:40:18+00:00	matiko	2020-11-19 12:40:18+00:00	2020-11-19 20:27:53.384616+00:00	FALSE	ed936a73-0659-424a-8596-c1d6e742ac72	Seronga	Seronga	Morotonga	Mugumu Town Council	no
6f1a083e-b4c2-454c-8dfc-2d794f8fea5b	0b179d33-10f1-4750-9d3f-5c9760daadcd	DQPS-KDFB	None		Central Point - Village	Popy	pets/2020-11-19/91ca4589-93e4-4c67-b992-6d7c25b5692d.jpg	256.00,192.00,132.00,214.00,170.00,344.00	FALSE	FALSE	TRUE	2020-11-19 21:15:34.280213+00:00	Female	Brown	None	None	FALSE	3	0	999000000000000	microchips/2020-11-19/b85c9fa4-a965-4334-b12f-2edbfd27eb1a.jpg	None			-1.85273	34.6742	FALSE	None		2020-11-19 12:42:02+00:00	matiko	2020-11-19 12:42:02+00:00	2020-11-19 20:27:42.037881+00:00	FALSE	2f77065f-b162-46ac-ac49-9b562f48e369	Seronga	Seronga	Morotonga	Mugumu Town Council	no
3dfcc718-8c2e-4398-88f7-69e86b8a4c30	21f25ee2-26cb-4129-824f-563541b0b09c	ZCWA-L7AC	None		Central Point - Village	Pijo	pets/2020-11-19/44cc6200-5361-4488-88e1-ab3c52b7bead.jpg	253.00,169.00,129.00,190.00,220.00,325.00	FALSE	FALSE	TRUE	2020-11-19 22:10:46.635791+00:00	Male	Brown	None	None	FALSE	6	0	999000000000000	microchips/2020-11-19/72559d73-9f7a-4eec-ad80-7b82fa96051c.jpg	None			-1.8527	34.6742	FALSE	None		2020-11-19 12:49:03+00:00	matiko	2020-11-19 12:49:03+00:00	2020-11-19 20:27:32.577881+00:00	FALSE	316ed252-361a-4734-be98-da77a96e444a	Seronga	Seronga	Morotonga	Mugumu Town Council	no
b0d192ee-4859-4006-8c80-84d34a5833f9	3e5dfdd0-b965-4fe8-9914-9cb9facb2575	8Q9M-9VC7	None		Central Point - Village	Duma	pets/2020-11-19/f0262c05-95be-4a35-bfd7-a9475232f92c.jpg	283.00,166.00,162.00,175.00,246.00,276.00	FALSE	FALSE	TRUE	2020-11-19 22:07:49.466297+00:00	Male	Black	None	None	FALSE	4	0	999000000000000	microchips/2020-11-19/02e51299-c89a-4c7f-adde-6edb8fade001.jpg	None			-1.85273	34.6742	FALSE	None		2020-11-19 12:51:27+00:00	matiko	2020-11-19 12:51:27+00:00	2020-11-19 20:27:21.227322+00:00	FALSE	69ed07c6-9578-48d2-83fc-19107559e4ba	Seronga	Seronga	Morotonga	Mugumu Town Council	no
391fae06-61ba-43db-8da3-203401b44feb	91f26aa3-d1dd-4788-b4b6-08add76df70c	37AP-3Q4Z	None		Central Point - Village	Simba	pets/2020-11-19/19ae18b6-9688-4a9d-885a-7f26c3a377bd.jpg	265.00,195.00,137.00,188.00,171.00,332.00	FALSE	FALSE	TRUE	2020-11-19 21:57:52.888547+00:00	Male	Brown	None	None	FALSE	3	0	999000000000000	microchips/2020-11-19/8c833e80-eb38-427f-8880-54ed3a16e12d.jpg	None			-1.85268	34.6743	FALSE	None		2020-11-19 12:53:04+00:00	matiko	2020-11-19 12:53:04+00:00	2020-11-19 20:27:08.763158+00:00	FALSE	c0578674-69dc-467e-80a0-8dbe0d2a4e4a	Seronga	Seronga	Morotonga	Mugumu Town Council	no
26c78581-514c-4b8f-8199-1285dbff4a76	f5940551-c7fa-47ec-a20b-1126de71e816	XX6Y-HDJ6	None		Central Point - Village	Pijo	pets/2020-11-19/02ad329e-f4ca-45de-8d8b-12f45998ae27.jpg	310.00,251.00,185.00,234.00,204.00,407.00	FALSE	FALSE	TRUE	2020-11-19 21:17:59.402248+00:00	Male	Brown	None	None	FALSE	5	0	999000000000000	microchips/2020-11-19/582032a7-2d01-40e8-bd27-3885588eeb5d.jpg	None			-1.85263	34.6743	FALSE	None		2020-11-19 12:54:38+00:00	matiko	2020-11-19 12:54:38+00:00	2020-11-19 20:26:59.352296+00:00	FALSE	2f632b72-6a7c-452c-8144-8b631a07c208	Seronga	Seronga	Morotonga	Mugumu Town Council	no
85a4d3d7-1b5d-47a8-ab39-df5aefa1f5e8	a25c6dc9-5ac9-49cb-98f7-1536df6f881a	2MT6-AYVF	None		Central Point - Village	Chibonge	pets/2020-11-19/5ca86bc0-d236-4d67-b1f5-3da82d191306.jpg	294.00,223.00,163.00,229.00,257.00,428.00	FALSE	FALSE	TRUE	2020-11-19 21:55:46.045855+00:00	Male	Brown	None	None	FALSE	2	0	999000000000000	microchips/2020-11-19/bf82135e-1474-4406-ae56-43ea45ba1d7f.jpg	None			-1.85271	34.6742	FALSE	None		2020-11-19 12:56:30+00:00	matiko	2020-11-19 12:56:30+00:00	2020-11-19 20:26:49.588180+00:00	FALSE	ff850cc8-c0e5-4587-a908-4b407cce77e8	Seronga	Seronga	Morotonga	Mugumu Town Council	no
c74a18ca-a89a-4fc0-b49a-ff4351f57c83	506bc132-b12c-4d29-88ff-f0bc324c96ba	F32W-BR6N	None		Central Point - Village	Bonge	pets/2020-11-19/a67d9240-6f9d-430d-b01b-67fc18decc40.jpg	282.00,224.00,156.00,212.00,221.00,392.00	FALSE	FALSE	TRUE	2020-11-19 22:05:20.073636+00:00	Male	Brown	None	None	FALSE	5	0	999000000000000	microchips/2020-11-19/dd632ea4-9a0e-4bef-9fbe-08cfe4d2d74a.jpg	None			-1.85262	34.6743	FALSE	None		2020-11-19 12:57:54+00:00	matiko	2020-11-19 12:57:54+00:00	2020-11-19 20:26:38.379841+00:00	FALSE	ef1b707c-1f5a-4003-a379-c837e27b2d4a	Seronga	Seronga	Morotonga	Mugumu Town Council	no
5ab7dfdc-0ba5-4181-a233-62aedd7e6e6f	25834db1-b547-4ba4-9a30-6867200dd49d	RZ7N-XR2Y	None		Central Point - Village	Simba	pets/2020-11-19/86fcb893-af61-4287-b6ad-77d017028b23.jpg	283.00,218.00,146.00,212.00,199.00,421.00	FALSE	FALSE	TRUE	2020-11-19 22:10:28.432145+00:00	Male	Brown	None	None	FALSE	0	6	999000000000000	microchips/2020-11-19/95cc55e0-21c1-4647-a9fb-a68733c01275.jpg	None			-1.85262	34.6743	FALSE	None		2020-11-19 12:59:15+00:00	matiko	2020-11-19 12:59:15+00:00	2020-11-19 20:26:29.625303+00:00	FALSE	ef1b707c-1f5a-4003-a379-c837e27b2d4a	Seronga	Seronga	Morotonga	Mugumu Town Council	no
c07fa4e9-3272-4316-a294-495943b4386c	aa15b714-5e1d-4dfc-ae1d-e012cd374ac4	GMDL-A3XW	None		Central Point - Village	Spider	pets/2020-11-19/3e39e4f4-bddd-4b15-806c-d9fa388d1a7a.jpg	312.00,199.00,141.00,198.00,215.00,423.00	FALSE	FALSE	TRUE	2020-11-19 21:05:19.347061+00:00	Female	Black	None	None	FALSE	2	0	999000000000000	microchips/2020-11-19/08ae1273-a7a1-4335-951d-6d18395e7165.jpg	None			-1.85262	34.6743	FALSE	None		2020-11-19 13:00:48+00:00	matiko	2020-11-19 13:00:48+00:00	2020-11-19 20:26:20.539386+00:00	FALSE	ef1b707c-1f5a-4003-a379-c837e27b2d4a	Seronga	Seronga	Morotonga	Mugumu Town Council	no
246a0cdf-b900-45a5-81c6-bc02a1b07135	30454fba-7e91-4eff-a4d7-f3ab0a2a506d	4MBZ-C6ZZ	None		Central Point - Village	Spider	pets/2020-11-19/bac610a4-9bfc-427a-bac3-7942170a756e.jpg	267.00,238.00,153.00,239.00,202.00,369.00	FALSE	FALSE	TRUE	2020-11-19 22:09:11.384747+00:00	Male	Black	None	None	FALSE	3	0	999000000000000	microchips/2020-11-19/525ee293-3de5-47d5-aa1b-f493b915f1db.jpg	None			-1.85262	34.6743	FALSE	None		2020-11-19 13:02:16+00:00	matiko	2020-11-19 13:02:16+00:00	2020-11-19 20:26:13.269839+00:00	FALSE	ef1b707c-1f5a-4003-a379-c837e27b2d4a	Seronga	Seronga	Morotonga	Mugumu Town Council	no
8ff11ed1-324e-49b5-b04a-a4e98913491c	594f7455-5dfe-4ecd-9721-61e3748c38e5	YSV2-2QTZ	None		Central Point - Village	Popy	pets/2020-11-19/0044cc3e-b749-4682-8ce2-d44e0d8b5260.jpg	290.00,156.00,193.00,143.00,246.00,243.00	FALSE	FALSE	TRUE	2020-11-19 22:03:40.534088+00:00	Male	Brown	None	None	FALSE	4	0	999000000000000	microchips/2020-11-19/990048ac-cea0-41c6-9d9c-d71b1cdb3265.jpg	None			-1.85262	34.6743	FALSE	None		2020-11-19 13:03:21+00:00	matiko	2020-11-19 13:03:21+00:00	2020-11-19 20:26:01.571477+00:00	FALSE	ef1b707c-1f5a-4003-a379-c837e27b2d4a	Seronga	Seronga	Morotonga	Mugumu Town Council	no
6b67e504-5ff6-4439-abb0-4c43ef5bacbe	3f44d183-3729-4894-ba10-ac2ec7321421	FSRQ-Y7KX	None		Central Point - Village	Supermach	pets/2020-11-19/3c165c67-359a-4ac4-a3b3-b3a8fd6f7d56.jpg	276.00,279.00,176.00,268.00,206.00,372.00	FALSE	FALSE	TRUE	2020-11-19 22:07:40.394182+00:00	Male	Brown	None	None	FALSE	3	0	999000000000000	microchips/2020-11-19/c5d74b4c-187a-447b-af9b-6d144a41c10c.jpg	None			-1.85262	34.6743	FALSE	None		2020-11-19 13:04:34+00:00	matiko	2020-11-19 13:04:34+00:00	2020-11-19 20:25:51.342297+00:00	FALSE	ef1b707c-1f5a-4003-a379-c837e27b2d4a	Seronga	Seronga	Morotonga	Mugumu Town Council	no
ee91981c-dbb6-4d5b-bd0c-9f29fc5c3f22	0faa2b96-1611-4859-a13b-52cda4e34613	QGMS-7K9V	None		Central Point - Village	Dj	pets/2020-11-19/cfb9cf4d-d9a8-4000-bf80-0abf69fc284c.jpg	259.00,196.00,163.00,173.00,166.00,294.00	FALSE	FALSE	TRUE	2020-11-19 21:15:25.215743+00:00	Female	Black	None	None	FALSE	6	0	999000000000000	microchips/2020-11-19/dc57d7b0-6953-4053-b4a5-94e920bb5cf1.jpg	None			-1.85262	34.6743	FALSE	None		2020-11-19 13:05:44+00:00	matiko	2020-11-19 13:05:44+00:00	2020-11-19 20:25:43.392128+00:00	FALSE	ef1b707c-1f5a-4003-a379-c837e27b2d4a	Seronga	Seronga	Morotonga	Mugumu Town Council	no
6ffc921b-b525-4d0f-9e76-5d1a4407180c	389e4869-405b-4713-9874-9d86c6090fd3	N6YX-6ATX	None		Central Point - Village	Scudy	pets/2020-11-19/e43d2ce1-b322-48c5-9732-a24fa6358a4b.jpg	310.00,215.00,193.00,219.00,240.00,365.00	FALSE	FALSE	TRUE	2020-11-19 21:12:51.161308+00:00	Female	White	None	None	FALSE	8	0	999000000000000	microchips/2020-11-19/3c3427aa-c03a-4c74-87da-ee9e9ec89713.jpg	None					FALSE	None		2020-11-19 13:14:26+00:00	matiko	2020-11-19 13:14:26+00:00	2020-11-19 20:25:32.730329+00:00	FALSE	37c154f8-036c-4931-8561-5a4f279a7dac	Romakendo	Romakendo	Morotonga	Mugumu Town Council	no
56862880-3814-4c8b-aad1-79578d680a4e	434c23cc-9b73-40a5-b833-0f1edcaa1468	9BVC-S3TS	None		Central Point - Village	Tige	pets/2020-11-19/c3028ba5-0e2d-4f9d-ae7a-124b59984bda.jpg	248.00,183.00,130.00,178.00,188.00,266.00	FALSE	FALSE	TRUE	2020-11-19 22:06:59.659363+00:00	Male	Brown	None	None	FALSE	5	0	999000000000000	microchips/2020-11-19/026f50e1-9123-4feb-b12f-98e4baa80644.jpg	None					FALSE	None		2020-11-19 13:19:56+00:00	matiko	2020-11-19 13:19:56+00:00	2020-11-19 20:25:19.826663+00:00	FALSE	ea8021c3-2c8a-44f1-944f-d81892552dbf	Romakendo	Romakendo	Morotonga	Mugumu Town Council	no
ef46c0b5-4912-4860-85b9-58f295bb5e56	e65f171f-a4ce-4526-ae77-e851fcf3ce79	WRFS-AKST	None		Central Point - Village	Tiger	pets/2020-11-19/0b4f8fdf-3405-4c05-a5d8-5f2a740e0213.jpg	325.00,235.00,192.00,234.00,272.00,336.00	FALSE	FALSE	TRUE	2020-11-19 21:27:59.199258+00:00	Male	Brown	None	None	FALSE	0	4	999000000000000	microchips/2020-11-19/811c7554-f650-4b30-8d56-df8d7ea23391.jpg	None			-1.85271	34.6742	FALSE	None		2020-11-19 13:24:31+00:00	matiko	2020-11-19 13:24:31+00:00	2020-11-19 20:25:11.393276+00:00	FALSE	e66c1236-78a9-462c-90ec-b759dbc7dc21	Mutukura	Mutukura	Morotonga	Mugumu Town Council	no
c567c285-dae0-44ca-a050-86d7576cdc16	3ba95b64-85c8-4c95-a978-10907ef3f0b2	BP9C-QN6M	None		Central Point - Village	Chui	pets/2020-11-19/abb060c9-cedc-4508-aaaa-deb4912bc408.jpg	308.00,220.00,202.00,210.00,245.00,332.00	FALSE	FALSE	TRUE	2020-11-19 21:12:42.184353+00:00	Female	Black	None	None	FALSE	4	0	999000000000000	microchips/2020-11-19/b2d3ab77-928a-4ca7-a8fd-301cb6c04ec1.jpg	None			-1.85261	34.6743	FALSE	None		2020-11-19 13:28:26+00:00	matiko	2020-11-19 13:28:26+00:00	2020-11-19 20:25:04.228617+00:00	FALSE	5cb09af5-0de5-4571-81e3-50c883f61354	Mutukura	Mutukura	Morotonga	Mugumu Town Council	no
d4bba28b-7dae-4d4e-9cc5-8e2abdf10de8	de3d71d0-afea-4f06-b9b8-674677d4d368	B4DQ-FS63	None		Central Point - Village	Taita	pets/2020-11-19/8a8b28d1-973d-4b5f-9309-c860dc81a199.jpg	298.00,214.00,151.00,217.00,247.00,348.00	FALSE	FALSE	TRUE	2020-11-19 21:29:07.120009+00:00	Male	Brown	None	None	FALSE	0	3	999000000000000	microchips/2020-11-19/040e7683-d976-4f12-ba3e-d4e512eb6583.jpg	None			-1.85276	34.6743	FALSE	None		2020-11-19 13:33:33+00:00	matiko	2020-11-19 13:33:33+00:00	2020-11-19 20:24:59.012804+00:00	FALSE	1ab62f9f-1a39-44fc-a57d-dfdf0157b210	Romakendo	Romakendo	Morotonga	Mugumu Town Council	no
[truncated: 760 more rows]

## Sheet: validation_validationday_raw
Supplementary Table S3. Data from individual dogs registered and photographed in the facial recognition application on the Vaccination Validation Day
[truncated: 721 more rows]
[truncated: 2 more columns]
